# Supplementary material for: A novel approach identifies the first transcriptome networks in bats: a new genetic model for vocal communication
Source: BMC Genomics. 2015 Oct 22;16:836. doi: 10.1186/s12864-015-2068-1 (PMC4618519; doi:10.1186/s12864-015-2068-1)
Supplement: Additional file 3: Table S1. — Cortex and PAG expression differences FDR 0.001 (XLSX 1031 kb) [file 12864_2015_2068_MOESM3_ESM.xlsx]

## Sheet: table_s2_fixed
Table S1.
								Relative expression
geneID	humanID	uniprotID	entrezID	logFC	logCPM	PValue	FDR	Cortex 1	Cortex 2	Cortex 3	Cortex 4	Cortex 5	Cortex 6	Pilot PAG	PAG 1	PAG 2	PAG 3	PAG 4	PAG 5
SLC17A7	VGLU1_HUMAN	Q9P2U7	57030	-10.7194	9.96658	1.22e-179	5.06e-176	349.79	321.23	298	570.44	449.28	569.73	0.27	0.62	0.1	0.14	0.21	0.11
RTN4RL2	R4RL2_HUMAN	Q86UN3	349667	-9.34623	6.01216	2.41e-92	1.03e-89	19.66	19.24	18.57	64.98	43.57	59.48	0.07	0.02	0.08	0	0.13	0.02
DDN	DEND_HUMAN	O94850	23109	-8.40374	9.13009	8.53e-90	3.41e-87	136.3	139.99	117.97	204.36	174.3	374.39	1.19	0.42	0.24	0.4	0.47	0.43
EMX1	EMX1_HUMAN	Q04741	2016	-8.09409	4.16775	7.14e-120	7.39e-117	8.41	6.95	6.83	10.75	10.59	10.53	0.02	0.03	0.02	0.08	0	0.03
VIP	VIP_HUMAN	P01282	7432	-7.74661	6.66176	4.24e-100	2.29e-97	50.98	47.33	81.72	92.15	112.81	96.09	0.29	0.13	0.16	0.84	0.5	0.21
DOCK4	DOCK4_HUMAN	Q8N1I0	9732	-7.3768	2.42515	1.08e-16	1.46e-15	0.14	0.38	0.89	1.94	3.54	2.44	0	0	0	0	0	0.04
C1QL3	C1QL3_HUMAN	Q5VWW1	389941	-7.29843	7.26885	5.44e-19	8.85e-18	30.95	23.3	30.88	43.98	33.93	53.3	0	0.51	0.21	0.07	0.56	0
SATB2	SATB2_HUMAN	Q9UPW6	23314	-7.17505	2.98678	1.86e-57	2.51e-55	7.85	9.19	7.56	14.71	11.38	8.66	0.11	0	0	0.16	0	0.08
ITPKA	IP3KA_HUMAN	P23677	3706	-7.11015	5.8913	2.43e-95	1.21e-92	28.34	25.81	29.07	52.88	50.41	63.14	0.25	0.3	0.32	0.06	0.64	0.14
KCNV1	KCNV1_HUMAN	Q6PIU1	27012	-6.90814	6.37107	2.56e-95	1.22e-92	19.02	11.97	15.99	32.54	27.16	25.63	0.37	0.19	0.11	0.12	0.1	0.13
CHRM1	ACM1_HUMAN	P11229	1128	-6.87433	7.43781	5.6e-74	1.45e-71	35.45	31.25	27.42	70.19	59.23	74.18	0.61	0.1	0.24	0.55	0.53	0.33
VIPR1	VIPR1_HUMAN	P32241	7433	-6.86825	3.69028	1.25e-49	1.26e-47	2.92	4.06	4.22	9.69	4.92	10.9	0.02	0.05	0.05	0.09	0	0.1
OR51E2	O51E2_HUMAN	Q9H255	81285	-6.75858	1.56892	1.49e-29	5.1e-28	3.55	2.17	3.82	3.41	2.04	1.76	0.09	0	0	0	0.03	0
LMO7	LMO7_HUMAN	Q8WWI1	4008	-6.67466	-0.764772	8.97e-07	4.19e-06	0.27	0	0.04	0.12	0	0.24	0	0	0	0	0	0
EGR2	EGR2_HUMAN	P11161	1959	-6.64442	4.33003	5.05e-60	7.55e-58	5.51	6.19	4.47	15.38	8.95	10.7	0.19	0.08	0.04	0.03	0.08	0.04
RASAL1	RASL1_HUMAN	O95294	8437	-6.59051	6.27098	2.55e-147	6.33e-144	29.39	20.49	15.19	30.12	27.36	23.36	0.33	0.18	0.26	0.22	0.32	0.16
LMO7	LMO7_HUMAN	Q8WWI1	4008	-6.57716	-0.880925	4.08e-06	1.72e-05	0	0.12	0.29	0.01	0.2	0	0	0	0	0	0	0
NEUROD6	NDF6_HUMAN	Q96NK8	63974	-6.31412	6.10561	2.64e-107	1.93e-104	52.23	45.24	41.93	36.54	31.42	33.35	0.76	0.57	0.47	0.42	0.45	0.34
-	YQ047_HUMAN	A8MU10	0	-6.30989	-0.150118	5.55e-21	1.06e-19	2.08	2.16	1.91	1.69	2.55	1.92	0	0	0	0.08	0	0
DRD5	DRD5_HUMAN	P21918	1816	-6.27568	0.376695	1.28e-18	2.02e-17	2.38	2.14	2.11	4.88	0.96	1.64	0	0.13	0	0	0	0
FAP	SEPR_HUMAN	Q12884	2191	-6.0888	0.237219	4.86e-13	4.79e-12	2.08	3.31	1.42	0.23	0.75	1.29	0.05	0	0	0.05	0	0
DLX6	DLX6_HUMAN	P56179	1750	-5.97849	-0.428271	3.83e-17	5.38e-16	2.2	0.87	1.42	2.36	1.81	1.43	0	0	0	0	0.09	0
NEUROD2	NDF2_HUMAN	Q15784	4761	-5.79746	5.65173	1.8e-111	1.6e-108	23	18.39	15.9	30.72	23.32	35.52	0.67	0.35	0.33	0.35	0.49	0.33
CD200R1	MO2R1_HUMAN	Q8TD46	131450	-5.73231	1.44012	5.6e-22	1.16e-20	3.25	1.27	0.88	1.54	1.79	0.7	0.02	0.02	0.04	0	0.04	0.04
LOC651746	AN33B_HUMAN	A6NCL7	651746	-5.72537	5.5606	2.55e-77	7.53e-75	7.48	8.76	12.61	18.12	21.59	20.52	0.4	0.23	0.17	0.34	0.25	0.19
C14orf23	CN023_HUMAN	Q86U37	0	-5.69322	1.53826	1.36e-36	7.08e-35	5.35	5.34	6.94	7.4	6.19	6.58	0.21	0.15	0.08	0.07	0.15	0
ASB2	ASB2_HUMAN	Q96Q27	51676	-5.68837	2.46042	4.79e-39	2.8e-37	8.83	3.8	4.71	7.26	8.74	7.12	0.11	0.13	0.08	0.08	0.29	0.04
AKAP5	AKAP5_HUMAN	P24588	9495	-5.65068	5.91321	1.2e-26	3.52e-25	7.61	5.65	8	21.75	21.78	13.48	0.33	0.45	0.23	0.14	0.3	0
KCNH3	KCNH3_HUMAN	Q9ULD8	23416	-5.61948	7.13578	1.93e-105	1.33e-102	34.54	27.19	29.44	55.46	54.45	57.74	0.52	0.9	0.99	1.36	0.55	0.74
RASGRF2	RGRF2_HUMAN	O14827	5924	-5.61519	4.0253	4.56e-57	6.09e-55	15.74	15.14	24.78	44.64	43.58	33.55	0.6	0.55	0.85	0.62	0.42	0.36
PIP3-E	ICEF1_HUMAN	Q8WWN9	26034	-5.60347	6.56528	2.29e-111	1.9e-108	48.01	36.4	31.88	52.05	39.93	28.17	0.78	1.08	1.03	0.55	0.86	0.52
C2orf55	K121L_HUMAN	Q6NV74	343990	-5.58543	6.22371	3.31e-143	6.86e-140	20.56	15.69	16.34	31.33	26.09	20.88	0.49	0.46	0.48	0.46	0.32	0.41
GABRD	GBRD_HUMAN	O14764	2563	-5.49796	6.18159	6.75e-16	8.53e-15	30.45	28.58	24.6	71.02	52.25	70.21	3.86	0.36	0.3	0.37	0.42	0.15
CHRM4	ACM4_HUMAN	P08173	1132	-5.45442	3.96806	5.17e-52	5.84e-50	11.01	11.92	7.66	21.3	15.38	16.01	0.62	0.09	0.24	0.3	0.3	0.21
C11orf80	CK080_HUMAN	Q8N6T0	79703	-5.34163	0.889945	1.2e-21	2.38e-20	1.34	3.34	2.56	3.31	1.9	1.7	0	0.05	0	0.09	0.09	0.09
KCNF1	KCNF1_HUMAN	Q9H3M0	3754	-5.27161	3.9422	8.14e-53	9.36e-51	36.48	27.35	25.54	65.97	49.72	52.72	2.12	0.85	0.57	0.79	0.93	0.93
GDA	GUAD_HUMAN	Q9Y2T3	9615	-5.26152	7.16263	1.23e-134	2.18e-131	49.44	47.17	37.27	52.51	44.45	62.01	0.97	1.82	1.3	1.34	1.3	0.78
ARX	ARX_HUMAN	Q96QS3	170302	-5.2264	1.22942	1.35e-31	5.34e-30	4.52	3.36	4.25	5.82	6.49	5.43	0.07	0.15	0	0.14	0.22	0.15
AQP5	AQP5_HUMAN	P55064	362	-5.21325	0.775384	9.68e-22	1.95e-20	2.84	2.99	3.16	2.51	5.36	3.31	0.32	0	0.14	0	0	0
EGR3	EGR3_HUMAN	Q06889	1960	-5.11438	5.56846	1.57e-24	3.86e-23	13.22	14.19	14.32	74.35	49.76	41.88	2.16	1.1	0.53	0.38	0.83	0.43
EPHA5	EPHA5_HUMAN	P54756	2044	-5.02622	3.27135	5.92e-05	0.000207366	0.82	3.29	4.48	3.58	0.36	2.22	0	0	0	0.44	0	0
EGR4	EGR4_HUMAN	Q05215	1961	-5.00633	4.14063	8.61e-29	2.8e-27	8.46	6.92	7.2	30.16	16.28	18.16	0.81	0.68	0.11	0.25	0.35	0.27
LZTS1	LZTS1_HUMAN	Q9Y250	11178	-4.8519	6.96875	9.26e-132	1.44e-128	35.28	31.12	28.61	51.82	47.47	55.99	1.34	1.52	1.5	0.88	1.45	1.69
NRGN	NEUG_HUMAN	Q92686	4900	-4.83895	10.2582	1.24e-128	1.71e-125	923.84	775.04	866.97	1484.3	1453.06	1230.93	50.54	37.37	29.99	33.36	38.45	35.93
RSAD1	RSAD1_HUMAN	Q9HA92	55316	-4.82029	-0.462614	6.48e-08	3.59e-07	0.63	0.41	0.63	0	0.57	0.18	0.06	0	0	0	0	0
DLX5	DLX5_HUMAN	P56178	1749	-4.78805	-0.854362	7.13e-12	6.19e-11	1.37	0.95	1.1	1.07	2.28	2.65	0	0.12	0	0	0.12	0
GDNF	GDNF_HUMAN	P39905	2668	-4.76639	-0.522723	1.1e-13	1.14e-12	1.73	1.65	1.8	1.24	2.74	1.38	0.09	0	0.21	0	0	0
GRASP	GRASP_HUMAN	Q7Z6J2	160622	-4.76586	7.20314	1.92e-76	5.31e-74	52.55	51.77	51.28	142.06	102.63	124.83	2.95	3.85	3.03	2.03	3.69	2.76
SEMA3A	SEM3A_HUMAN	Q14563	10371	-4.73649	4.44965	2.57e-43	1.87e-41	5.62	4.51	5.29	3.77	4.35	3.32	0.09	0.2	0.1	0.29	0.25	0.08
KCNJ4	IRK4_HUMAN	P48050	3761	-4.69205	6.68885	9.28e-86	3.29e-83	47.68	40.37	32.55	83.99	73.49	84.43	1.28	2.52	2.9	2.5	1.89	2.37
C8orf46	CH046_HUMAN	Q8TAG6	254778	-4.65373	7.84773	6.32e-61	9.69e-59	143.71	95.3	70.06	57.44	66.57	50	2.83	3.55	3.66	2.76	3.35	3.45
PLK2	PLK2_HUMAN	Q9NYY3	10769	-4.65088	7.85291	2.86e-101	1.62e-98	78.27	81.95	74.91	146.47	103.72	147.55	5.16	4.94	2.94	4.22	3.55	3.27
KRT13	K1C13_HUMAN	P13646	3860	-4.63388	-1.40218	3.48e-06	1.48e-05	0.18	1.4	0.82	0.79	0.78	4.17	0	0	0	0	0	0.18
SLCO1C1	SO1C1_HUMAN	Q9NYB5	53919	-4.61586	4.89846	1.64e-42	1.15e-40	16.11	9.12	12.12	9.29	12.29	11.74	0.31	0.89	0.73	0.31	0.52	0.13
WNT10B	WN10B_HUMAN	O00744	7480	-4.60443	4.61109	5.71e-47	4.79e-45	7.19	10.54	10.39	17.91	16.36	20.21	0.63	0.26	0.33	0.41	0.93	0.66
KCNK13	KCNKD_HUMAN	Q9HB14	56659	-4.55458	-0.202475	2.94e-12	2.65e-11	0.65	1.24	2.64	3.42	3.67	2.92	0.19	0	0	0	0.1	0.21
SORBS2	SRBS2_HUMAN	O94875	8470	-4.51945	3.19198	6.23e-28	1.95e-26	3.64	3.94	3.88	11.97	10.68	10.89	0.55	0.33	0.22	0.2	0.3	0.19
NPTX2	NPTX2_HUMAN	P47972	4885	-4.45208	8.3385	2.2e-49	2.17e-47	106.76	67.19	92.65	217.76	183.61	241.76	10.62	7.56	3.93	5.54	5.77	5.29
SYNPO	SYNPO_HUMAN	Q8N3V7	11346	-4.44959	7.79338	5.07e-53	5.93e-51	39.88	32.5	31.87	95.22	85.54	85.76	4.18	3.07	2.1	1.94	2.53	2.02
KCNG2	KCNG2_HUMAN	Q9UJ96	26251	-4.44749	3.4215	3.81e-37	2.05e-35	3.89	4.27	3.99	11.78	8.67	8.43	0.31	0.28	0.22	0.38	0.24	0.32
DOCK4	DOCK4_HUMAN	Q8N1I0	9732	-4.35445	3.32853	0.000124265	0.000410599	4.48	4.72	1.41	0.76	0.43	2.22	0	0	0	0.51	0	0.19
ARC	ARC_HUMAN	Q7LC44	23237	-4.34504	5.74809	1.36e-26	3.94e-25	25.58	16.27	12.95	57.46	41.56	46.72	3.62	1.39	0.95	0.88	1.25	0.92
DOCK4	DOCK4_HUMAN	Q8N1I0	9732	-4.3297	3.20369	8.06e-08	4.4e-07	1.39	1.79	1.93	5.26	2.1	1.65	0	0.19	0.14	0	0	0.35
NPAS4	NPAS4_HUMAN	Q8IUM7	266743	-4.308	2.83395	6.34e-15	7.34e-14	3.81	2.84	2.18	19.53	8.92	7.77	0.73	0.35	0.11	0.39	0.28	0.17
PTK2B	FAK2_HUMAN	Q14289	2185	-4.30113	9.33204	2.67e-111	2.07e-108	154.87	130.86	135.76	250.3	222.53	231.47	8.12	12.94	7.94	9.59	7.4	9.15
RAB40B	RB40B_HUMAN	Q12829	10966	-4.28348	5.8629	9.42e-51	1.01e-48	16.69	19.64	13.05	22.01	19.67	38.07	1.85	1.06	0.9	0.81	1.02	0.66
CCK	CCKN_HUMAN	P06307	885	-4.27222	7.31898	6.38e-67	1.28e-64	233.86	209.83	167.35	242.01	262.2	207.82	4.83	8.02	12	10.96	17.54	14.6
CUX2	CUX2_HUMAN	O14529	23316	-4.20866	5.95806	4.83e-31	1.84e-29	6.62	6.48	5.91	18.45	17.26	13.76	1.21	0.46	0.33	0.53	0.54	0.33
ATF7IP2	MCAF2_HUMAN	Q5U623	80063	-4.20466	-0.673153	1.69e-10	1.26e-09	1.37	1.46	0.85	1.2	0.54	0.76	0	0	0.07	0	0.07	0.15
ICAM5	ICAM5_HUMAN	Q9UMF0	7087	-4.18294	7.00715	1.06e-52	1.21e-50	38.94	31.59	32.46	64.52	54.82	89.7	4.11	3.64	2.35	1.91	1.64	2.58
PDE2A	PDE2A_HUMAN	O00408	5138	-4.15032	8.71551	4.17e-79	1.36e-76	95.11	77.73	78.66	151.99	130.53	197.63	8.57	7.06	5.32	5.93	6.81	5.43
ACTN2	ACTN2_HUMAN	P35609	88	-4.07671	4.45933	1.1e-62	1.84e-60	8.52	6.6	7.44	9.23	7.04	7.46	0.54	0.28	0.39	0.56	0.5	0.41
CAMKK2	KKCC2_HUMAN	Q96RR4	10645	-4.06504	7.4712	4.71e-59	6.88e-57	62.16	60.71	74.25	130.85	145.22	106.13	7.54	4.91	6.85	2.93	6.03	4.74
NEURL1B	NEU1B_HUMAN	A8MQ27	54492	-4.04986	3.7958	3.51e-19	5.77e-18	7.03	7.19	4.34	14.51	12.84	20.58	1.65	0.44	0.33	0.41	0.41	0.41
LMO7	LMO7_HUMAN	Q8WWI1	4008	-4.01008	0.183667	0.00221476	0.00560188	0.27	1.15	0.29	0	0	0.14	0	0.13	0	0	0	0
DUSP2	DUS2_HUMAN	Q05923	1844	-4.00211	2.45571	2.49e-25	6.58e-24	3.76	3.38	1.83	3.72	5.42	5.9	0.35	0.31	0.21	0.22	0.08	0.26
DUSP5	DUS5_HUMAN	Q16690	1847	-3.93022	5.36405	6.88e-44	5.18e-42	16.59	11.69	15.48	35.43	21	20.85	2.18	1.4	1.09	0.96	1.01	0.89
PTHLH	PTHR_HUMAN	P12272	5744	-3.91954	3.00149	5.09e-19	8.28e-18	4	2.8	5.72	9.66	14.44	12.04	0.36	0.97	0.36	0.56	0.59	0.18
GDPD5	GDPD5_HUMAN	Q8WTR4	81544	-3.91873	3.47173	6.27e-33	2.68e-31	5.75	6.46	4.11	11.61	9.95	10.49	0.71	0.66	0.37	0.28	0.59	0.4
HTR6	5HT6R_HUMAN	P50406	3362	-3.88523	0.845051	1.56e-18	2.47e-17	1.92	2.59	1.83	2.96	2.78	2.8	0.23	0.05	0.05	0.05	0.2	0.36
C17orf99	CQ099_HUMAN	Q6UX52	100141515	-3.87977	-1.799	8.74e-05	0.000296982	1.24	0.44	0.69	0.66	0.44	0.22	0.13	0	0	0	0	0
C20orf103	LAMP5_HUMAN	Q9UJQ1	24141	-3.87328	7.5309	5.11e-96	2.64e-93	73.8	75.14	93.82	133.03	120.99	103.23	5.4	8.51	6.19	5.09	8.62	6.2
PTGS2	PGH2_HUMAN	P35354	5743	-3.86733	-0.927242	2.19e-07	1.12e-06	1.32	1.38	0.59	3.97	0.37	1.31	0.11	0.26	0.13	0	0	0
CABP1	CABP1_HUMAN	Q9NZU7	9478	-3.86033	7.82173	3.79e-121	4.28e-118	142.2	122.73	151.85	182.44	195.5	156.73	10.93	10.55	9.63	8.44	12.47	12.13
NR4A1	NR4A1_HUMAN	P22736	3164	-3.85952	6.49952	4.41e-39	2.59e-37	44.18	26.15	31.47	90.81	28.88	39.1	2.33	4.39	3.21	3.44	1.61	2.4
SLIT3	SLIT3_HUMAN	O75094	6586	-3.84564	1.32322	2.3e-19	3.83e-18	3.77	3.14	3.4	6.43	6.33	7.33	0.65	0.07	0.36	0.2	0.21	0.43
RTN4R	RTN4R_HUMAN	Q9BZR6	65078	-3.83108	5.80576	1.23e-40	7.65e-39	26.35	26.77	20.23	46.59	39.02	38.69	4.18	1.41	1.95	2.16	1.32	2.1
PCDHGC5	PCDGM_HUMAN	Q9Y5F6	56097	-3.81902	6.17816	8.08e-43	5.8e-41	28.06	25.67	22.17	52.94	39.34	52.56	4.5	2.63	1.79	2.05	1.96	1.77
TNFRSF18	TNR18_HUMAN	Q9Y5U5	8784	-3.81729	1.60946	2.56e-19	4.24e-18	2.98	3.91	2.1	3.81	3.69	2.74	0.42	0.16	0.27	0.11	0.31	0.04
USP43	UBP43_HUMAN	Q70EL4	124739	-3.81658	-1.1861	2.28e-07	1.16e-06	1.81	1.36	0.86	0.56	0.55	1.1	0	0.12	0.25	0	0	0
LHX2	LHX2_HUMAN	P50458	9355	-3.81389	5.94893	5.8e-68	1.2e-65	28.74	21.46	20.13	34.34	36.36	47.75	2.81	2.28	2.1	1.56	2.26	1.82
LOC92270	VAS1L_HUMAN	Q52LC2	92270	-3.81254	-0.26056	5.75e-08	3.21e-07	0.68	2.53	1.1	1.06	0.17	1.31	0	0.12	0.12	0.11	0	0.12
HOMER1	HOME1_HUMAN	Q86YM7	9456	-3.80541	8.30252	4.99e-95	2.29e-92	56.88	46.06	57.57	84.89	79.24	61.5	5.5	4.71	4.14	3.81	5.12	3.51
GPR133	GP133_HUMAN	Q6QNK2	283383	-3.77378	-0.985645	2.9e-07	1.46e-06	1.86	0.48	0.45	2.32	0.71	0.57	0	0.2	0.1	0.09	0	0
F5	FA5_HUMAN	P12259	2153	-3.75562	6.79986	2.57e-47	2.18e-45	25.6	25.75	24.76	41.8	52.92	37.94	4.3	1.81	2.17	2.63	1.62	2.1
LPPR4	LPPR4_HUMAN	Q7Z2D5	9890	-3.74859	8.74955	1.79e-53	2.13e-51	80.33	63.41	54.11	142.25	141.12	148.78	10.16	7.35	6.12	7.52	7.85	5.12
GPR21	GPR21_HUMAN	Q99679	2844	-3.7416	3.50771	1.87e-32	7.86e-31	4.82	4.09	4.56	8.27	5.38	2.94	0.26	0.37	0.45	0.51	0.32	0.3
NETO1	NETO1_HUMAN	Q8TDF5	81832	-3.73733	4.66928	3.59e-34	1.67e-32	18.42	13.42	14.35	28.3	26.68	29.68	2.98	1.63	0.9	1.07	1.63	0.99
DIO2	IOD2_HUMAN	Q92813	1734	-3.71189	7.63079	4.49e-19	7.33e-18	12.19	16.15	27.69	49.09	89.34	37.05	4.92	3.5	1.14	1.45	3.03	2.34
SLC25A45	S2545_HUMAN	Q8N413	283130	-3.71042	1.25595	2.54e-09	1.66e-08	2.41	1.73	1.93	2.65	0.1	4.42	0.22	0.17	0.24	0.1	0.03	0.2
MICAL2	MICA2_HUMAN	O94851	9645	-3.70886	7.47628	1.42e-45	1.14e-43	47.31	30.08	35.6	74.97	71.21	77.56	6.55	4.53	3.32	2.79	4.47	2.63
ENC1	ENC1_HUMAN	O14682	8507	-3.70201	9.58013	3.29e-40	2.01e-38	129.3	80.2	112.49	300.45	184.62	320.31	19.95	11.89	12.05	13.02	11.08	12.74
C1orf187	DRAXI_HUMAN	Q8NBI3	374946	-3.70187	-1.55811	1.72e-05	6.58e-05	0.61	0.59	0.23	3.23	0.58	2.32	0	0.2	0	0.18	0	0
SV2B	SV2B_HUMAN	Q7L1I2	9899	-3.69625	8.33422	7.07e-63	1.2e-60	50.91	39.98	53.65	93.17	51.62	62.36	4.93	5.64	4.84	2.35	4.58	4.06
RGS14	RGS14_HUMAN	O43566	10636	-3.67891	2.68805	5.56e-26	1.55e-24	6.47	5.65	4.69	7.46	6.39	13.43	0.85	0.45	0.41	0.61	0.48	0.44
NPTXR	NPTXR_HUMAN	O95502	23467	-3.67468	8.23927	2.71e-21	5.26e-20	69.97	76.48	65.31	273.22	164.35	328.8	23.54	8.32	7.49	10.89	10.39	8.9
DLGAP2	DLGP2_HUMAN	Q9P1A6	9228	-3.67335	5.60024	8.22e-40	5.01e-38	10.81	9.58	8.82	27.16	20.75	21.46	1.66	1.11	0.68	1.25	1.33	1.21
BCL11A	BC11A_HUMAN	Q9H165	53335	-3.66832	1.65548	4.37e-17	6.1e-16	10.85	7.73	7.55	18.27	13.48	15.6	1.89	0.42	1.12	0.26	0.41	1.25
ELMO1	ELMO1_HUMAN	Q92556	9844	-3.66783	7.0072	2.44e-32	1.02e-30	81.6	50.61	33.63	94.8	89.11	72.65	10.64	4.57	3.08	4.37	5.25	3.5
DUSP4	DUS4_HUMAN	Q13115	1846	-3.63742	4.52452	1.05e-41	6.84e-40	12.01	11.84	9.18	19.49	14.06	12.99	1.73	1.13	0.65	0.89	0.85	0.89
B3GALT2	B3GT2_HUMAN	O43825	8707	-3.62596	6.16553	0.000126185	0.000416278	37.25	27.34	0	39.42	23.87	18.63	2.39	1.74	2.9	2.16	2.28	0
UNC13A	UN13A_HUMAN	Q9UPW8	23025	-3.6218	8.992	3.9e-45	3.08e-43	55.18	48.7	50.01	106.83	96.68	100.65	10.09	5	5.38	5.42	5.37	3.76
C6orf173	CENPW_HUMAN	Q5EE01	387103	-3.59225	1.80878	1.74e-23	3.96e-22	7.26	4.64	6.89	7.95	6.34	8.07	0.52	0.36	0.36	0.34	1	0.72
MFI2	TRFM_HUMAN	P08582	4241	-3.59078	3.18084	4.14e-22	8.67e-21	3.31	5.14	3.96	2.29	2.38	3.47	0.2	0.26	0.42	0.15	0.46	0.27
SCRT2	SCRT2_HUMAN	Q9NQ03	85508	-3.58827	-1.3368	5.41e-07	2.61e-06	1.18	0.75	0.58	0.56	1.11	1.49	0.11	0	0	0.12	0.13	0
RAPGEFL1	RPGFL_HUMAN	Q9UHV5	51195	-3.58505	7.3735	0.00402565	0.00954074	63.82	59.55	36.1	66.77	0	137.9	0	9.81	7.74	8.18	0	4.33
KRT27	K1C27_HUMAN	Q7Z3Y8	342574	-3.57295	-0.903331	2.47e-05	9.23e-05	1.12	3.61	0.93	1.07	0.7	0	0.11	0	0.24	0.22	0	0
PAK6	PAK6_HUMAN	Q9NQU5	56924	-3.57084	5.41794	1.06e-38	6.05e-37	18.19	14.55	14.18	32.64	31	36.31	3.26	2.07	1.6	1.77	1.4	1.47
KCNMB4	KCMB4_HUMAN	Q86W47	27345	-3.57075	4.7887	4.77e-50	4.89e-48	27.26	27.72	20.81	28.58	24.99	23.45	3.14	1.43	1.81	1.87	2.36	1.99
WIPF3	WIPF3_HUMAN	A6NGB9	644150	-3.56488	2.4146	1.7e-14	1.89e-13	6.56	6.18	7.01	14.48	18.54	19.32	1.43	0.48	1.51	1.4	0.63	0.16
TSHZ3	TSH3_HUMAN	Q63HK5	57616	-3.55738	1.28905	2.86e-18	4.41e-17	3.59	4.69	2.43	6.2	5.35	2.92	0.23	0.39	0.32	0.54	0.19	0.38
PLXND1	PLXD1_HUMAN	Q9Y4D7	23129	-3.55464	4.08812	5.8e-26	1.61e-24	7.68	7.57	7.69	19.19	15.99	33.97	1.05	1.38	1.26	1.31	1.27	1.03
FAM19A1	F19A1_HUMAN	Q7Z5A9	407738	-3.54022	5.87658	3.83e-61	5.94e-59	19.4	16.02	19.48	15	18.52	25.65	2.12	1.99	1.46	1.29	1.31	1.45
RASL11B	RSLBB_HUMAN	Q9BPW5	65997	-3.53294	4.29961	6.52e-37	3.49e-35	16.82	13.07	11.68	14.33	14.03	9.01	1.18	1.47	1.67	0.72	0.69	1.09
BSN	BSN_HUMAN	Q9UPA5	8927	-3.51189	6.01173	7.17e-22	1.47e-20	26.28	21.37	19.13	83.77	70.5	67.84	7.65	3.41	2.39	3.21	3.47	2.99
CRABP2	RABP2_HUMAN	P29373	1382	-3.49998	-0.819823	4.25e-05	0.000153002	0.7	0.54	0.31	0.4	3.18	6	0	0	0.14	0.25	0.4	0
GPR12	GPR12_HUMAN	P47775	2835	-3.49663	5.32312	3.32e-47	2.8e-45	7.03	6.58	6.94	13.54	10.26	13.3	1.22	0.88	0.85	0.53	0.72	0.66
GPR26	GPR26_HUMAN	Q8NDV2	2849	-3.49455	5.24972	6.8e-11	5.33e-10	18.31	19.16	15.23	23.44	26.16	26.48	3.33	2.14	0.92	2.27	2.21	0
C20orf174	ZN831_HUMAN	Q5JPB2	128611	-3.48554	1.22547	3.36e-16	4.37e-15	2.88	2.5	1.43	4.21	3.42	4.53	0.27	0.5	0.05	0.37	0.15	0.25
HS6ST3	H6ST3_HUMAN	Q8IZP7	266722	-3.48318	5.59298	4e-42	2.71e-40	16.85	14.13	19.37	36.88	37.07	35.83	3.38	1.7	2.09	2.11	2.08	2.11
GBX1	GBX1_HUMAN	Q14549	2636	-3.48081	-0.9842	1.37e-07	7.21e-07	0.99	1.53	1.78	1.24	0.7	1.05	0.32	0	0	0.11	0	0.12
TNRC4	CELF3_HUMAN	Q5SZQ8	11189	-3.46457	6.61996	5.96e-33	2.56e-31	50.52	38.27	43.61	106.18	87.39	123.61	11.08	5.78	4.11	5.44	6.29	5.16
RRAD	RAD_HUMAN	P55042	6236	-3.4583	4.12679	8.69e-11	6.73e-10	3.2	4.3	5.39	27.68	17.56	36.14	2.98	1.17	0.74	1	0.76	0.94
PRKCG	KPCG_HUMAN	P05129	5582	-3.4487	8.03431	8.64e-31	3.25e-29	57.63	50	40.17	150.67	89.25	156.43	12.39	6.76	8.06	7.35	5.69	6
MAL2	MAL2_HUMAN	Q969L2	114569	-3.44496	7.79183	2.75e-77	7.94e-75	102.88	74.97	124.68	120.91	114.55	102.49	7.58	13.08	8.23	8.43	11.87	9.09
DMRT2	DMRT2_HUMAN	Q9Y5R5	10655	-3.44168	-1.20273	9.1e-07	4.24e-06	1.18	0.56	0.79	0.51	0.67	2.18	0.1	0.11	0	0.11	0	0.11
VGLL2	VGLL2_HUMAN	Q8N8G2	245806	-3.43409	2.24103	8.33e-22	1.69e-20	3.47	3.17	2.64	7.03	6.39	6.05	0.39	0.47	0.66	0.24	0.36	0.4
EGR1	EGR1_HUMAN	P18146	1958	-3.42683	7.85091	8.13e-22	1.66e-20	64.52	42.86	40.79	165.63	99.68	109.65	12.84	13.1	4.51	4.4	6.39	4.12
ACTN1	ACTN1_HUMAN	P12814	87	-3.42141	6.2459	8.04e-66	1.54e-63	30.87	36.68	41.18	57.39	51.03	63.62	4.82	4.95	3.38	4.97	3.62	3.51
CISH	CISH_HUMAN	Q9NSE2	1154	-3.41805	-0.0190497	1.54e-11	1.29e-10	2	2.41	0.68	2.75	2.34	2.1	0.23	0.17	0.08	0.16	0.25	0.17
CTXN3	CTXN3_HUMAN	Q4LDR2	613212	-3.41692	6.39916	1.86e-51	2.06e-49	52.26	38.76	43.84	41.19	44.91	30.08	3.63	6.14	2.8	4.09	3.23	3.62
STX1A	STX1A_HUMAN	Q16623	6804	-3.40474	5.94491	4.99e-69	1.07e-66	91.77	86.98	73.89	130.31	88.36	130.76	10.66	10.64	8.55	7.49	10.27	7.57
DNAJB5	DNJB5_HUMAN	O75953	25822	-3.36183	6.20879	1.3e-64	2.38e-62	48.05	48.59	55.39	67.96	47.72	73.15	5.84	7.13	4.54	5.79	5.38	3.71
LRRC8B	LRC8B_HUMAN	Q6P9F7	23507	-3.36129	7.64399	1.4e-78	4.33e-76	31.53	28.53	41.74	50.31	51.73	42.06	4.03	4.66	3.68	3.02	4.67	3.27
DGKG	DGKG_HUMAN	P49619	1608	-3.35286	7.72998	6.85e-45	5.34e-43	22.34	23.88	27.15	51.97	53.64	56.7	4.5	4.15	3.67	3.35	4.05	2.12
SLC30A3	ZNT3_HUMAN	Q99726	7781	-3.34729	7.19273	2.65e-28	8.41e-27	36.54	28.52	40.93	97.52	84.64	91.56	2.99	4.12	5.35	4.72	8.79	9.51
FMNL1	FMNL_HUMAN	O95466	752	-3.33193	6.01152	8.91e-31	3.34e-29	17.82	19.64	18.56	65.88	36.97	52.56	4.57	3.08	2.73	3.04	3.4	2.76
TRAF5	TRAF5_HUMAN	O00463	7188	-3.33004	2.0218	1.3e-05	5.04e-05	1.49	0.83	1.57	0.86	0	4.9	0.14	0.07	0.03	0.31	0.23	0.11
VSIG2	VSIG2_HUMAN	Q96IQ7	23584	-3.31991	4.2164	1e-41	6.6e-40	12.9	12.37	14.15	23.51	26.65	16.36	1.82	2.15	1.49	1.39	1.89	1.48
KHDRBS3	KHDR3_HUMAN	O75525	10656	-3.30757	5.12635	5.43e-30	1.92e-28	17.89	12.05	10.77	34.15	27.65	19.48	3.33	2.14	1.4	1.49	1.68	1.53
CCND2	CCND2_HUMAN	P30279	894	-3.30315	7.2554	6.49e-70	1.41e-67	58.49	57.55	50.25	101.28	72.63	63.55	6.99	5.12	5.74	6.9	8.43	6.5
PAK7	PAK7_HUMAN	Q9P286	57144	-3.3011	5.3062	1.1e-53	1.34e-51	9	7.94	7.71	10.55	9.92	8.74	1.23	1.04	0.55	0.85	0.81	0.84
RNF165	RN165_HUMAN	Q6ZSG1	494470	-3.27106	3.93871	6.37e-23	1.4e-21	7.9	9.42	7.22	16.98	13.87	21.82	2.21	0.64	1.03	1.32	1.29	0.96
PPP1R16B	PP16B_HUMAN	Q96T49	26051	-3.25059	7.97315	1.48e-94	6.57e-92	62.28	55.46	70.97	98.96	95.45	92.16	7.48	9.27	8.25	6.71	8.63	8.19
LOC400120	SRTM1_HUMAN	A2A2V5	400120	-3.24488	5.4153	3.3e-30	1.2e-28	9.3	9.02	9.03	26.8	16.13	31.94	1.5	1.59	1.41	2.12	1.86	1.62
ADCY8	ADCY8_HUMAN	P40145	114	-3.24297	2.37854	2.68e-17	3.81e-16	5.96	6.54	4.76	10.39	11.33	6.4	1.46	0.54	0.43	0.45	1.01	0.64
ASB10	ASB10_HUMAN	Q8WXI3	136371	-3.23667	-1.13994	0.00012762	0.000420679	0.32	1.59	1.85	0.9	0.15	0.15	0.27	0	0	0.09	0.1	0
CNTN3	CNTN3_HUMAN	Q9P232	5067	-3.21423	0.722247	7.1e-12	6.16e-11	1.34	3.24	1.66	5.55	3.57	4.59	0.55	0.15	0.23	0.35	0.3	0.38
WFS1	WFS1_HUMAN	O76024	7466	-3.21377	7.15037	4.57e-17	6.36e-16	15.67	14.41	21.24	55.74	56.59	129.51	4.45	5.06	5.09	5.85	4.07	4.42
CCKBR	GASR_HUMAN	P32239	887	-3.20934	5.80149	1.43e-76	4.03e-74	27.67	20.73	23.23	33.33	27.46	29.28	3.02	3.07	2.99	2.31	2.71	2.98
KCNA1	KCNA1_HUMAN	Q09470	3736	-3.20521	1.6039	5.74e-16	7.29e-15	5.45	6.08	4.04	12.96	8.24	5.03	0.69	0.69	0.86	0.32	1.1	0.67
DLK2	DLK2_HUMAN	Q6UY11	65989	-3.20056	3.14005	4.17e-11	3.34e-10	2.16	1.63	2.16	10.17	5.29	4.67	0.06	0.37	0.54	0.72	0.68	0.3
C6orf189	F162B_HUMAN	Q5T6X4	221303	-3.18954	2.95261	1.98e-13	2.01e-12	2.22	4.63	3.5	16.06	5.23	8.54	0.64	1.03	0.4	0.43	1.01	0.62
ST8SIA5	SIA8E_HUMAN	O15466	29906	-3.18891	5.23275	1.2e-34	5.73e-33	9.56	6.57	11.85	10.66	13.6	13.21	0.71	1.39	1	0.77	2.19	1.01
ADRB1	ADRB1_HUMAN	P08588	153	-3.18706	5.03269	1.18e-36	6.17e-35	9.81	7.83	7.55	19.41	19.98	13.03	1.62	1.4	1.05	1.03	1.24	1.75
PRAGMIN	SG223_HUMAN	Q86YV5	157285	-3.18196	5.89267	6.13e-34	2.81e-32	9.31	8.27	7.96	24.46	18.64	17.42	1.98	1.01	1.43	1.25	1.88	1.36
CHSY-2	CHSS3_HUMAN	Q70JA7	337876	-3.16183	4.42377	1.14e-40	7.16e-39	10.1	7.61	8.13	9.34	8.14	7.82	1.29	1.09	1.03	0.66	0.75	0.82
SLC8A2	NAC2_HUMAN	Q9UPR5	6543	-3.15385	7.6006	2.06e-33	9.11e-32	45.06	40.35	33.17	96.6	70.93	87.9	11.37	5.98	5.27	5.58	6.14	5.02
SCHIP1	SCHI1_HUMAN	Q9P0W5	29970	-3.15146	0.299446	3.71e-08	2.12e-07	3.06	1.95	1.13	2.73	2.5	0.39	0.06	0.46	0.07	0.12	0.32	0.26
NGEF	NGEF_HUMAN	Q8N5V2	25791	-3.15031	5.3475	1.02e-59	1.5e-57	69.62	58.84	57.78	101.89	105.06	73.45	8.83	9.3	7.95	9.16	8.48	7.07
LOC727738	AREG_HUMAN	P15514	727738	-3.14565	1.50396	4.29e-08	2.43e-07	4.85	1.79	1.89	4.76	1.36	4.21	0.17	0.97	0.33	0	0.46	0.16
CAMK4	KCC4_HUMAN	Q16566	814	-3.14357	6.53092	2.69e-62	4.33e-60	21.47	21.58	25.47	29.14	33.39	24.82	3.71	3.29	2.62	2.06	3.06	2.49
CNIH3	CNIH3_HUMAN	Q8TBE1	149111	-3.12946	1.99062	1.21e-19	2.09e-18	5.45	7.31	5.57	12.45	11.18	10.87	1.04	1.23	1.07	0.53	0.73	1.14
LHX6	LHX6_HUMAN	Q9UPM6	26468	-3.12306	4.06806	9.77e-32	3.93e-30	4.25	3.38	3.87	6.29	5.82	5.98	0.74	0.51	0.81	0.51	0.3	0.39
CRISPLD1	CRLD1_HUMAN	Q9H336	83690	-3.11883	-0.150486	5.01e-07	2.44e-06	2.08	1.18	1.68	0.73	0.4	0.32	0.1	0.11	0.22	0.1	0.05	0.16
UNC45B	UN45B_HUMAN	Q8IWX7	146862	-3.1138	0.260497	9.34e-08	5.05e-07	3.5	1.03	4.28	1.03	3.42	1.65	0.08	0.26	0.69	0.16	0.09	0.43
CADPS2	CAPS2_HUMAN	Q86UW7	93664	-3.113	7.60551	6.83e-56	8.83e-54	35.56	39.03	36.23	39.67	39.12	23.97	3.81	5.42	3.8	4.22	4.28	3.17
RTN4RL1	R4RL1_HUMAN	Q86UN2	146760	-3.11017	5.87099	8.26e-19	1.32e-17	9.78	8.53	8.62	32.43	21.92	32.35	3.94	1.88	1.4	1.69	1.65	1.48
CALB1	CALB1_HUMAN	P05937	793	-3.11004	3.94561	1.34e-13	1.39e-12	5.26	5.4	6.23	12.82	15.74	20.42	2.89	0.77	0.63	0.87	0.9	0.85
NR4A2	NR4A2_HUMAN	P43354	4929	-3.09595	4.81854	3.74e-29	1.24e-27	10.51	8.71	7.99	28.88	14.19	13.41	1.89	1.69	1.32	1.19	1.88	1.31
KIF22	KIF22_HUMAN	Q14807	3835	-3.09445	2.66932	6.27e-22	1.29e-20	10.27	9.04	13.13	18.17	19.74	13.36	1.26	2.29	1.54	1	1.13	2.3
TMOD1	TMOD1_HUMAN	P28289	7111	-3.09344	4.67108	1.73e-38	9.83e-37	12.67	11.88	12.2	21.14	23.22	23.04	2.11	2.19	1.43	1.26	2.71	2
FOSL2	FOSL2_HUMAN	P15408	2355	-3.08442	6.73102	6.26e-25	1.59e-23	20.87	19.13	18.46	61.8	36.21	26.26	5.41	3.37	2.27	4	1.9	3.29
PRMT8	ANM8_HUMAN	Q9NR22	56341	-3.07547	4.80752	6.44e-45	5.06e-43	10.69	10.92	8.97	11.97	12.93	13.97	0.99	1.03	0.98	1.86	1.53	1.66
PLCB1	PLCB1_HUMAN	Q9NQ66	23236	-3.07404	7.55577	1.2e-62	1.99e-60	30.42	29.21	33.77	42.57	46.16	32.44	5.37	4.33	4.67	3.59	3.84	3.04
TRPV6	TRPV6_HUMAN	Q9H1D0	55503	-3.07342	3.96149	9.59e-39	5.54e-37	7.19	8.31	9.7	10.92	8.77	7.72	1.05	0.82	1.05	1	1.1	1.15
AGBL3	CBPC3_HUMAN	Q8NEM8	340351	-3.07067	4.49661	0.000240768	0.000754391	5.34	4.18	177.15	202.34	2.9	86.44	14.67	6.64	3.44	3.2	23.53	3.41
GPR52	GPR52_HUMAN	Q9Y2T5	9293	-3.06561	4.60357	2.1e-31	8.29e-30	5.58	4.38	6.29	11.95	7.64	8.85	0.97	0.68	0.73	0.61	1.41	0.71
PSD3	PSD3_HUMAN	Q9NYI0	23362	-3.0533	7.3104	5.98e-34	2.75e-32	67.79	52.97	69.23	122.4	105.2	115.88	16.92	12.2	8.71	7.22	9.85	6.07
WASF1	WASF1_HUMAN	Q92558	8936	-3.04671	8.34446	1.24e-29	4.26e-28	84.2	60.18	75.38	187.5	175.78	187.06	23.54	14.26	12.04	12.34	13.94	10.71
HTR1F	5HT1F_HUMAN	P30939	3355	-3.04158	-0.71583	4.15e-07	2.04e-06	1.88	0.32	1.72	2.22	1.09	1.26	0.1	0.11	0.11	0.3	0.32	0
C1orf95	CA095_HUMAN	Q69YW2	375057	-3.04056	7.80001	1.23e-08	7.42e-08	8.47	24.39	51.78	113.07	47.65	73.09	14.25	2.7	0.91	4.67	5.45	7.54
BAIAP2	BAIP2_HUMAN	Q9UQB8	10458	-3.04044	7.19682	1.66e-25	4.47e-24	50.45	46.28	42.95	137.47	120.77	167.8	14.51	13.13	9.92	9.23	7.29	9.75
KCNQ3	KCNQ3_HUMAN	O43525	3786	-3.0369	5.83909	4.43e-34	2.04e-32	31.05	28.23	26.43	57.32	52.19	46.28	8.02	4.17	3.29	3.66	4.65	4.08
CACNG6	CCG6_HUMAN	Q9BXT2	59285	-3.02973	3.46156	1.28e-23	2.93e-22	9.67	7.59	8.36	11.77	11.04	11.44	1.66	1.14	0.75	0.83	1.99	0.71
CAP2	CAP2_HUMAN	P40123	10486	-3.01637	9.15086	2.64e-74	6.98e-72	127.91	111.09	142.25	182.19	209.4	184.27	22.78	19.81	17.95	17.38	18.57	17.81
RARB	RARB_HUMAN	P10826	5915	-3.00527	3.77566	1.71e-33	7.59e-32	7.09	5.84	9.24	8.56	8.22	7.46	1.11	1.1	0.89	0.7	1.09	0.79
PDE8B	PDE8B_HUMAN	O95263	8622	-3.00292	7.11934	1.62e-50	1.69e-48	18.87	17.28	25.25	38.24	35.68	30.02	3.87	3.76	2.69	3.13	3.86	2.51
SEMA7A	SEM7A_HUMAN	O75326	8482	-2.9993	6.67905	1.04e-56	1.35e-54	36.93	29.95	34.72	48.65	53.17	43.39	5.73	5.51	4.66	3.05	6.39	4.64
HES4	HES4_HUMAN	Q9HCC6	57801	-2.98904	5.1015	4.12e-24	9.68e-23	14.41	14.79	10.06	20.08	24.53	23.17	3.39	1.94	0.83	2.43	2.74	1.44
EMID1	EMID1_HUMAN	Q96A84	129080	-2.98873	3.80574	1.95e-17	2.79e-16	5.66	4.6	4.12	8.81	11.86	10.67	1.79	0.49	0.71	0.74	1.04	0.57
SHANK3	SHAN3_HUMAN	Q9BYB0	85358	-2.9759	1.95149	1.4e-11	1.17e-10	6.44	7.51	7.81	16.42	16	17.93	3.01	0.81	0.46	1.5	0.91	1.71
PITPNM2	PITM2_HUMAN	Q9BZ72	57605	-2.97525	4.29819	5.87e-25	1.5e-23	21.23	18.65	17.69	52.66	43.13	55.97	5.13	3.56	3.95	4.45	4.35	3.4
CECR6	CECR6_HUMAN	Q9BXQ6	27439	-2.9693	3.86209	1.35e-25	3.65e-24	7.38	6.37	4.09	8.35	5.99	11.73	1.38	0.72	0.78	0.9	0.75	0.83
SYNPR	SYNPR_HUMAN	Q8TBG9	132204	-2.96595	6.98197	5.28e-62	8.41e-60	39.01	41.15	43.1	56.6	55.89	66.38	5.12	8.68	6.54	4.88	7.59	4.98
TMEM132A	T132A_HUMAN	Q24JP5	54972	-2.96005	7.20788	9.45e-67	1.83e-64	45.12	41.27	33.24	62.23	42.88	57.96	6.46	6.5	5.11	6.67	5.44	5.09
JUNB	JUNB_HUMAN	P17275	3726	-2.95578	5.65466	2.59e-25	6.82e-24	23.76	20.01	13.98	61.45	37.21	33.47	5.32	5.19	2.94	3.12	3.73	2.75
FAM49A	FA49A_HUMAN	Q9H0Q0	81553	-2.95571	8.42612	2.94e-37	1.59e-35	70.75	29.62	65.24	104.75	84.21	98.96	7.59	11.03	10.76	5.76	12.26	8.99
CACNG3	CCG3_HUMAN	O60359	10368	-2.95485	7.47955	1.95e-72	4.74e-70	90.31	74.49	84.74	131.86	97.99	120.27	12.84	14.26	11.35	9.83	15.29	11.67
SERTAD1	SRTD1_HUMAN	Q9UHV2	29950	-2.94751	4.72513	1.93e-26	5.53e-25	16.42	17.19	13.5	43.46	29.68	29.99	1.68	2.35	3.38	3.5	3.06	4.67
GRAP2	GRAP2_HUMAN	O75791	9402	-2.92548	-1.3345	4.9e-05	0.000174865	0.41	0.79	1.22	0.4	1.75	1.17	0	0	0.27	0	0.39	0
GFRA4	GFRA4_HUMAN	Q9GZZ7	64096	-2.91981	-0.142213	1.06e-05	4.16e-05	2.26	0.7	1.52	0.68	0.3	0.52	0.05	0.25	0.15	0.05	0	0.3
CORT	CORT_HUMAN	O00230	1325	-2.91914	4.96103	1.41e-13	1.45e-12	12.67	7.07	7.29	17.99	20.16	30.11	4.74	1.61	0.95	1.58	1.35	1.26
KCNH4	KCNH4_HUMAN	Q9UQ05	23415	-2.91615	1.93316	3.51e-16	4.56e-15	2.04	2.26	2.05	3.35	3.94	5.48	0.4	0.6	0.25	0.47	0.4	0.28
CPLX2	CPLX2_HUMAN	Q6PUV4	10814	-2.91005	8.33586	3.73e-05	0.000135651	199.42	168.09	135.73	197.02	162.26	138.2	0	18.65	24.75	21.96	15.46	53.67
ADCY1	ADCY1_HUMAN	Q08828	107	-2.90679	1.68927	3.62e-12	3.22e-11	10.52	12.27	6.08	10.75	6.32	6.19	2.05	0.87	0.97	0.5	0.85	1.61
HPCAL4	HPCL4_HUMAN	Q9UM19	51440	-2.903	8.36128	4.74e-44	3.59e-42	186.36	165.42	168.28	300.3	257.47	354.47	44.92	28.69	25.8	28.06	31.14	23.52
NRXN3	NRX3A_HUMAN	Q9Y4C0	9369	-2.88487	4.1232	8.03e-26	2.21e-24	10.12	9.49	8.67	21.56	16.41	11.09	2.16	0.95	2.06	1.53	1.9	1.41
NTNG2	NTNG2_HUMAN	Q96CW9	84628	-2.88165	5.26144	3.61e-45	2.87e-43	9.66	10.15	9.95	19.55	14.57	17.88	1.83	1.73	1.74	1.28	2.06	2.04
GABRA4	GBRA4_HUMAN	P48169	2557	-2.87468	5.9838	2.97e-25	7.78e-24	19	18.72	21.02	26.58	24.6	20.92	5.18	3.12	1.68	2.41	3.45	1.4
TMEM178	T178A_HUMAN	Q8NBL3	130733	-2.87317	6.00319	1.08e-46	8.88e-45	23.71	19.23	16.82	24.4	25.72	24.41	4.48	2.71	2.42	2.62	2.75	2.76
THRB	THB_HUMAN	P10828	7068	-2.85858	6.01853	6.53e-39	3.79e-37	22.04	16.59	17.91	27.06	29.99	18.16	3.57	4.25	2.63	2.32	3.04	1.88
NELL2	NELL2_HUMAN	Q99435	4753	-2.85822	8.78403	2.06e-63	3.61e-61	108.67	108.95	115.97	154.53	146.62	159.26	22.14	19.48	13.51	17.27	18.63	15.15
CACNB3	CACB3_HUMAN	P54284	784	-2.85098	7.76162	1.58e-42	1.12e-40	70.98	52.74	54.56	117	110.48	134.27	15.67	12.61	10.39	9.88	10.72	11.57
LOC401097	CC080_HUMAN	F5H4A9	401097	-2.84879	5.44673	1.33e-34	6.34e-33	16.85	10.34	10.94	18.51	17.24	12.21	2.4	2.01	2.15	1.16	2.58	1.35
C17orf96	CQ096_HUMAN	A6NHQ4	100170841	-2.84815	5.46282	1.74e-48	1.62e-46	12.43	13.53	9.44	18.38	17.76	19.28	1.91	1.53	1.96	2.05	2.56	2.19
DRD1	DRD1_HUMAN	P21728	1812	-2.83836	3.37756	8.13e-13	7.8e-12	3.27	3.69	2.75	3.38	2.9	2.39	0.96	0.38	0.17	0.26	0.51	0.22
RCOR2	RCOR2_HUMAN	Q8IZ40	283248	-2.83325	2.34016	3.99e-11	3.2e-10	1.8	3.18	1.7	4.53	5.63	7.76	0.42	0.54	0.39	0.53	1.1	0.23
DLGAP1	DLGP1_HUMAN	O14490	9229	-2.83293	2.6653	2.52e-13	2.53e-12	5.1	3.71	4.35	8.66	6.18	11.69	1.55	0.55	0.86	0.69	1.2	0.35
RASGRP1	GRP1_HUMAN	O95267	10125	-2.82569	7.79191	4.37e-51	4.76e-49	51.48	40.5	33.56	48.3	39.6	29.27	4.7	5.5	5.14	6.65	5.49	6.59
MPPED1	MPPD1_HUMAN	O15442	758	-2.82363	6.11555	5.76e-59	8.21e-57	43.35	37.94	29.16	38.33	37.6	43.26	4.82	4.99	4.44	5.89	6.26	5.59
LRRC4	LRRC4_HUMAN	Q9HBW1	64101	-2.82359	4.82319	2.93e-31	1.13e-29	23.73	16.82	17.05	40.94	35.06	31.57	5.27	3.95	3.04	2.55	3.76	3.58
MOXD1	MOXD1_HUMAN	Q6UVY6	26002	-2.81134	4.44232	4.18e-10	2.99e-09	7.29	9.27	3.16	13.59	10.17	4.68	2.7	1.29	0.6	1.07	0.46	0.38
NPAL1	NIPA3_HUMAN	Q6NVV3	152519	-2.80821	-0.864624	5.24e-07	2.54e-06	1.38	1.1	1.27	1.48	0.65	1.47	0.3	0.33	0.11	0.1	0	0.11
SYT12	SYT12_HUMAN	Q8IV01	91683	-2.80615	6.9151	1.29e-43	9.45e-42	30.2	28.01	30.56	40.94	51.43	38.82	7.26	4.23	3.84	4.13	6.04	4.78
SPTBN2	SPTN2_HUMAN	O15020	6712	-2.80205	7.38817	7.8e-41	4.91e-39	85.4	82.92	74.52	155.36	132.29	153.65	22.46	14.38	11.88	13.11	17.53	13.93
NLK	NLK_HUMAN	Q9UBE8	51701	-2.79434	7.58186	2.48e-70	5.49e-68	50.58	38.06	50.8	66	76.52	61.53	8.58	7.97	7.96	7.37	8.64	7.47
KCNAB1	KCAB1_HUMAN	Q14722	7881	-2.78824	6.18982	3.91e-44	2.97e-42	31.72	23.66	36.4	50.97	39	53.18	5.51	7.18	4.99	4.65	6.61	3.97
WSCD2	WSCD2_HUMAN	Q2TBF2	9671	-2.78496	5.54593	1.12e-39	6.69e-38	8.5	8.79	7.34	13.8	12.17	16.02	2.21	1.53	1.32	1.45	1.4	1.31
C1orf183	F212B_HUMAN	Q9NTI7	55924	-2.78452	4.74935	0.000507143	0.00148588	26.55	26.62	29.05	20.42	0	0.5	2.03	1.99	2.54	3.16	3.34	2.83
CHRM3	ACM3_HUMAN	P20309	1131	-2.77324	6.18116	7.86e-30	2.73e-28	18.59	14.07	15.61	27.03	21.6	17.48	4.55	3.3	2.09	1.75	2.42	1.99
IL12RB2	I12R2_HUMAN	Q99665	3595	-2.76664	1.55467	7.4e-07	3.5e-06	2.78	2.84	3.48	0.84	1.74	1.42	0.79	0.16	0.19	0.06	0.43	0.31
RASGRF1	RGRF1_HUMAN	Q13972	5923	-2.75369	7.61221	9.05e-23	1.97e-21	35.22	27.82	28.44	60.32	64.93	68.56	12.66	5.31	4.7	4.73	7.21	4.9
FBXL16	FXL16_HUMAN	Q8N461	146330	-2.75363	9.66252	4.83e-35	2.36e-33	205.59	193.93	198.37	444.01	405.77	490.71	61.12	38.3	37.92	45.16	44.14	43.91
IFIH1	IFIH1_HUMAN	Q9BYX4	64135	-2.75228	2.43281	6.21e-15	7.22e-14	3.61	2.06	3.8	4.3	3.77	2.77	0.44	0.61	0.29	0.23	0.87	0.51
APBA2BP	NECA3_HUMAN	Q96P71	63941	-2.74926	7.37593	1.02e-47	8.89e-46	42.61	35.88	43.61	61.52	74.52	56.19	10.14	6.94	6.5	5.85	8.21	7.3
UBE2L6	UB2L6_HUMAN	O14933	9246	-2.74019	2.66971	1.26e-14	1.42e-13	4.71	2.33	4.13	8.56	7.31	4.95	0.52	1.4	0.89	0.44	0.63	0.73
HHATL	HHATL_HUMAN	Q9HCP6	57467	-2.73822	2.82714	1.93e-08	1.14e-07	4.38	3.53	3.11	3.96	5.14	2.02	0.19	0.98	0.72	0.12	1.15	0.18
LMO4	LMO4_HUMAN	P61968	8543	-2.73255	7.43542	1.19e-74	3.22e-72	76.85	60.71	56.95	78.15	77.13	66.25	8.45	10.62	11.46	10.75	9.68	10.8
GRIN2B	NMDE2_HUMAN	Q13224	2904	-2.72807	5.46256	1.14e-09	7.72e-09	3.24	3.72	5.13	17.75	16.92	19.1	3.62	1.46	0.97	1.13	0.94	0.78
KIT	KIT_HUMAN	P10721	3815	-2.72462	3.76682	1.37e-26	3.95e-25	14.1	14.5	9	20.29	15.03	12.76	2.24	2.29	1.92	2.31	2.46	1.41
TIAM1	TIAM1_HUMAN	Q13009	7074	-2.7156	4.42241	2.27e-13	2.3e-12	4.91	10.88	8.13	23.91	9.24	10.08	1.72	2.1	0.39	2.1	1.82	1.7
IER2	IER2_HUMAN	Q9BTL4	9592	-2.71542	5.18955	8.68e-32	3.52e-30	17.37	11.12	15.7	37.87	30.11	24.76	3.45	3.57	3	3.38	3.31	3.09
CPNE5	CPNE5_HUMAN	Q9HCH3	57699	-2.70353	2.84144	5.09e-12	4.46e-11	6.36	5.71	4.85	17.25	12.26	13.23	2.82	1.41	1.04	0.82	1.49	0.88
PDZD2	PDZD2_HUMAN	O15018	23037	-2.70078	3.23559	5.19e-15	6.08e-14	6.66	7.14	7.52	23.63	18.68	16.79	2.25	1.33	2.78	1.38	1.95	1.9
RASD2	RHES_HUMAN	Q96D21	23551	-2.70004	6.76894	1.5e-25	4.07e-24	26.37	22.54	21.75	42.94	43.36	41.7	9.07	4.33	3.41	4.39	4.34	3.26
LMO7	LMO7_HUMAN	Q8WWI1	4008	-2.66539	3.81507	0.000913397	0.00253497	1.46	0.22	1.8	2.73	5.58	5.81	0.29	0.01	0	0.54	0.59	1.1
CAMK2G	KCC2G_HUMAN	Q13555	818	-2.65858	8.21331	3.49e-30	1.27e-28	113.2	104.32	93.27	189	170.1	169.7	36.11	20.09	15.05	16.88	22.43	15.76
HCN1	HCN1_HUMAN	O60741	348980	-2.65474	5.04509	1.65e-32	6.96e-31	19.95	12.98	17.99	30.75	34.74	26.31	4.38	4.28	3.42	2.48	3.95	3.17
CDKN2A	CD2A1_HUMAN	P42771	1029	-2.65309	-0.347174	5.09e-05	0.000181124	1.73	1.15	0.67	0.65	2.55	0.75	0	0.07	0	0.14	0.72	0.22
CENTG1	AGAP2_HUMAN	Q99490	116986	-2.64193	9.54832	3.98e-32	1.64e-30	123.26	121.08	106.37	216.5	169.77	213.83	39.36	19.21	18.47	23.41	24.37	19.84
GP1BB	GP1BB_HUMAN	P13224	2812	-2.64095	5.59332	1.26e-28	4.06e-27	32.12	33.13	31.94	34.34	33.3	68.12	9.27	5.25	4.6	5.34	5.09	6.34
KLF10	KLF10_HUMAN	Q13118	7071	-2.63718	5.09099	2.56e-48	2.35e-46	24.4	19.49	19.32	25.27	25.43	30.52	4.33	3.26	3.53	4.1	3.68	3.66
ANKRD43	SWAHA_HUMAN	Q2M3V2	134548	-2.63267	3.40356	7.85e-15	9.03e-14	6.41	6.29	4.58	12.74	11.19	18.66	2.28	1.35	0.96	1.26	1.79	1.34
CRHR1	CRFR1_HUMAN	P34998	1394	-2.63172	4.72623	6.62e-19	1.06e-17	5.66	5.48	6.31	13.81	15.91	20.81	2.05	2.07	1.28	1.31	1.98	1.54
TMEM26	TMM26_HUMAN	Q6ZUK4	219623	-2.63089	2.29492	1.25e-08	7.56e-08	4.65	1.39	1.87	2.73	1.92	1.74	0.74	0.53	0.41	0.1	0.26	0.21
CDO1	CDO1_HUMAN	Q16878	1036	-2.62928	6.73755	6.15e-54	7.64e-52	56.68	49.33	59.79	70.05	78.39	99.55	10.91	13.86	11.23	9.89	10.02	8.93
OTUD7A	OTU7A_HUMAN	Q8TE49	161725	-2.62867	5.36938	5.38e-33	2.33e-31	9.15	8.76	7.27	18.03	14.19	17.87	2.35	1.97	1.59	1.95	2.12	1.57
RASGEF1C	RGF1C_HUMAN	Q8N431	255426	-2.62455	5.5142	6.31e-48	5.6e-46	28.64	27.26	21.95	39.66	35.25	41.9	5.81	5.98	5.1	4.37	4.71	4.55
NPTX1	NPTX1_HUMAN	Q15818	4884	-2.62219	6.80261	9.61e-21	1.79e-19	62.85	55.64	42.16	144.99	104.34	116.69	23.86	14.47	11.16	9.92	11.38	9.16
PTF1A	PTF1A_HUMAN	Q7RTS3	256297	-2.62017	1.23852	4.11e-08	2.34e-07	3.75	2.77	5.18	2.04	2.09	2.58	0.2	0.71	0.6	0.46	0.11	0.98
NPR3	ANPRC_HUMAN	P17342	4883	-2.61251	2.30382	7e-16	8.83e-15	3.01	3.11	2.63	4.35	3.3	2.72	0.56	0.8	0.46	0.26	0.63	0.35
CNTN4	CNTN4_HUMAN	Q8IWV2	152330	-2.60769	4.11588	2.26e-21	4.42e-20	5.63	4.7	4.61	10.04	8.59	6.91	1.73	1.13	1.19	0.77	0.76	0.74
KCNIP3	CSEN_HUMAN	Q9Y2W7	30818	-2.60138	7.11751	2.12e-33	9.32e-32	58.88	63.58	47.69	46.77	39.41	46.54	6.07	9.66	8.29	8.2	6.28	12
FKBP1A	FKB1A_HUMAN	P62942	2280	-2.59673	9.10455	8.73e-38	4.77e-36	209	161.16	215.69	403.74	355.75	443.64	57.99	46.71	44.63	40.63	44.58	45.92
SH3PXD2A	SPD2A_HUMAN	Q5TCZ1	9644	-2.59616	3.94942	3.68e-25	9.56e-24	8.34	11.68	10.31	16.96	13.91	13.97	3.03	1.75	1.81	1.74	1.88	1.76
SYT1	SYT1_HUMAN	P21579	6857	-2.59516	10.7437	2.37e-41	1.52e-39	406.85	345.76	350.56	441.72	381.69	360.74	89.8	65.12	51.18	48.3	68.22	48.3
KIAA1913	T200A_HUMAN	Q86VY9	114801	-2.58678	4.99689	1.15e-35	5.84e-34	10.19	7.82	10.3	11.84	12.67	11.28	2.35	1.75	1.25	1.8	1.87	1.33
KLHL2	KLHL2_HUMAN	O95198	11275	-2.57674	7.5087	1.27e-60	1.92e-58	70.23	50.89	52.97	55.82	68.97	67.08	10.25	11.77	9.88	8.95	11.03	8.52
KIAA1217	SKT_HUMAN	Q5T5P2	56243	-2.57524	1.67597	6.15e-08	3.42e-07	2.39	2.86	2.95	1.45	1.09	0.68	0.37	0.39	0.13	0.26	0.51	0.33
PCDHA13	PCDAD_HUMAN	Q9Y5I0	56136	-2.57393	-1.51268	0.000809683	0.00227202	1.17	0.37	0.87	1.31	0.37	0	0.11	0.13	0.25	0	0.12	0
P2RX5	P2RX5_HUMAN	Q93086	5026	-2.57025	6.91096	7.66e-32	3.12e-30	18.53	27.46	25.27	45.22	48.75	42.53	7.83	5.58	4.31	4.91	5.49	5.19
PRDM8	PRDM8_HUMAN	Q9NQV8	56978	-2.56994	0.752804	2.99e-11	2.43e-10	6.38	5.22	5.26	7.06	7.73	12.16	1.59	1.41	1.59	1.15	0.7	0.52
DBC1	DBC1_HUMAN	O60477	1620	-2.56915	8.59581	7.61e-32	3.11e-30	50.79	37.43	47.91	107.16	92.6	88.92	15.83	10.28	10.5	9.41	10.8	10.76
RGS7BP	R7BP_HUMAN	Q6MZT1	401190	-2.56798	8.41127	8.52e-55	1.07e-52	48.32	41	48.49	60.93	64.58	54.85	10.6	9.28	8.18	6.86	10.02	7.34
PLEKHK1	RTKN2_HUMAN	Q8IZC4	219790	-2.56157	0.752865	5.94e-09	3.72e-08	1.86	1.94	1.13	1.46	0.96	2.47	0.18	0.37	0.04	0.27	0.32	0.45
BZW2	BZW2_HUMAN	Q9Y6E2	28969	-2.55879	5.91255	1.52e-49	1.52e-47	27.01	27.6	35.12	43.81	36.41	41.27	5.24	6.33	5.52	4.68	6.13	7.19
WBSCR17	GLTL3_HUMAN	Q6IS24	64409	-2.55679	8.02277	5.5e-38	3.06e-36	44.46	37.32	41.01	80.16	74.04	76.18	12.84	9.96	8.46	7.47	10.32	8.09
ARHGAP9	RHG09_HUMAN	Q9BRR9	64333	-2.55533	-1.25103	8.1e-05	0.000277368	1.29	0.56	0.39	1.01	0.66	1.16	0	0.11	0.11	0.11	0.22	0.22
SLC24A2	NCKX2_HUMAN	Q9UI40	25769	-2.55365	7.22556	3.39e-23	7.55e-22	19.27	19.26	24.02	29.29	29.2	17.31	6.59	4.44	2.84	2.84	4.05	2.13
VAV2	VAV2_HUMAN	P52735	7410	-2.54713	5.52486	1.65e-15	2e-14	7.76	9.3	8.16	15.69	11.77	13.67	1.63	1.5	0.66	1.05	4	2.15
PAK1	PAK1_HUMAN	Q13153	5058	-2.54527	9.19472	1.41e-45	1.14e-43	198.82	152.26	178.07	247.08	217.53	202.85	45.8	37.34	30.2	26.05	32.28	27.65
ITPR1	ITPR1_HUMAN	Q14643	3708	-2.54438	2.9212	1.52e-15	1.86e-14	23.41	15.02	16.41	45.56	30.55	24.09	5.96	4.63	3.71	4.06	4.05	2.75
ProSAPiP1	PRIP1_HUMAN	O60299	9762	-2.53791	8.13251	2.68e-55	3.4e-53	85.49	79.19	73.22	129.4	96.49	106.74	18.7	15.71	13.64	13.83	18.06	15.37
HRNBP3	RFOX3_HUMAN	A6NFN3	146713	-2.53755	6.89735	2.36e-44	1.81e-42	45.7	44.43	41.23	79.27	64.47	64.05	10.23	8.42	6.65	11.14	9.5	10.29
KCNJ9	IRK9_HUMAN	Q92806	3765	-2.53563	4.9889	2e-22	4.3e-21	17.41	19.13	17.76	28.55	25.72	42.84	6.97	4.38	3.27	3.06	4.05	3.02
2015-09-05	SEPT5_HUMAN	Q99719	5413	-2.53394	8.89555	5.59e-53	6.49e-51	301.75	262.14	255.8	422.83	379.26	516.19	69.19	55.67	54.6	56.49	61.24	57.55
PLEKHG5	PKHG5_HUMAN	O94827	57449	-2.53287	4.92469	2.83e-39	1.68e-37	16.48	15.17	18.33	30.4	25.98	26.15	3.73	4.03	3.29	3.5	4.2	3.31
ASAM	CLMP_HUMAN	Q9H6B4	79827	-2.52854	4.16034	6.98e-34	3.18e-32	4.09	3.91	4.04	5.56	5.04	6.74	0.57	0.8	0.97	0.85	0.86	0.91
GPR63	GPR63_HUMAN	Q9BZJ6	81491	-2.52752	5.4486	9.63e-40	5.81e-38	7.77	7.85	8.65	8.6	7.56	8.65	1.88	1.25	1.43	1.26	1.26	1.31
GALNT9	GALT9_HUMAN	Q9HCQ5	50614	-2.52056	4.6304	6.02e-30	2.12e-28	18.58	18	14.2	27.49	19.25	19.1	4.23	3.51	2.24	2.77	3.93	3.08
CX3CL1	X3CL1_HUMAN	P78423	6376	-2.51557	6.71888	3.35e-13	3.34e-12	72.04	62.72	51.89	209.86	153.06	215.99	42.79	18.4	16.24	16.36	14.37	14.22
KCTD1	KCTD1_HUMAN	Q719H9	284252	-2.51464	6.12248	8.39e-25	2.11e-23	20.14	13.32	19.64	43.07	43.63	34.75	6.49	4.6	3.89	5.27	4.14	4.28
KCNK12	KCNKC_HUMAN	Q9HB15	56660	-2.51248	4.71002	1.11e-25	3.02e-24	6.63	4.98	4.86	9.03	10.42	8.4	1.86	1.23	1.11	0.76	1.16	1.29
GPR150	GP150_HUMAN	Q8NGU9	285601	-2.51103	1.63129	5.59e-15	6.53e-14	3.21	2.93	2.91	3.76	2.87	4.36	0.59	0.35	0.57	0.81	0.69	0.39
PSD	PSD1_HUMAN	A5PKW4	5662	-2.50624	7.85867	3.15e-35	1.56e-33	90.35	76.25	77.63	183.38	140.38	193.6	20.86	19.67	16.92	21.81	24.72	23.32
JPH1	JPH1_HUMAN	Q9HDC5	56704	-2.49412	0.452738	5.06e-10	3.58e-09	3.44	4.1	3.27	3.88	3.47	4.54	1.07	0.59	0.71	0.77	0.12	0.59
ARL4D	ARL4D_HUMAN	P49703	379	-2.4919	4.40977	7.73e-21	1.45e-19	14.9	8.64	10.06	26.42	19.47	22.41	3.48	2.59	2.19	3.78	2.01	3.02
SCN1B	SCN1B_HUMAN	Q07699	6324	-2.48857	7.80102	1.31e-37	7.09e-36	111.26	88.27	121.31	163.54	228.84	135.24	24.01	26.85	23.07	16.85	31.04	24.48
KIF5A	KIF5A_HUMAN	Q12840	3798	-2.48765	10.5933	1.68e-42	1.17e-40	464.49	339.28	378.18	456.74	569.84	359.68	97.93	74.84	71.15	61.01	82.42	60.05
SOX11	SOX11_HUMAN	P35716	6664	-2.4848	2.77237	2.39e-14	2.61e-13	5.08	3.87	2.43	10.22	7.38	8.55	1.05	1.02	0.92	1.15	1.05	1.12
ATG16L1	A16L1_HUMAN	Q676U5	55054	-2.48402	7.84488	1.22e-13	1.26e-12	10.53	32.15	34.49	59.34	57.82	46.42	10.22	8.54	2.49	5.34	7.56	6.72
KCNH1	KCNH1_HUMAN	O95259	3756	-2.47056	3.67087	3.17e-13	3.17e-12	4.59	3.72	2.69	9.89	10.33	6.96	1.64	1.13	1.02	1.03	1.1	0.49
PGBD5	PGBD5_HUMAN	Q8N414	79605	-2.46946	7.40907	2.06e-35	1.04e-33	41.96	35.23	36.06	70.44	71.93	76	12.2	8.33	7.48	8.83	10.86	9.16
ITGA7	ITA7_HUMAN	Q13683	3679	-2.45289	6.10976	1.8e-45	1.44e-43	16.7	13.78	12.95	20.82	21.02	22.49	3.9	2.86	3.18	2.75	3.38	2.89
LPL	LIPL_HUMAN	P06858	4023	-2.4513	2.42577	9.88e-11	7.57e-10	3.18	1.78	2.86	3.36	3.49	6.13	0.5	0.87	0.68	0.71	0.75	0.13
CDH22	CAD22_HUMAN	Q9UJ99	64405	-2.44967	4.94517	8.59e-18	1.27e-16	8.31	5.56	6.16	12.85	16.01	19.36	3.16	1.48	1.55	2.02	1.77	1.64
HLF	HLF_HUMAN	Q16534	3131	-2.43819	6.70849	2.74e-25	7.2e-24	25.14	23.63	28.45	45.87	45.11	37.19	10.36	5.75	5.42	5.88	4.53	4.11
GPR153	GP153_HUMAN	Q6NV75	387509	-2.43459	3.65558	2.65e-09	1.73e-08	8.25	4.7	3.91	8.06	8.59	12.46	3.2	1.11	0.37	1.17	1.03	1.01
PDGFB	PDGFB_HUMAN	P01127	5155	-2.43134	4.58598	4.07e-17	5.71e-16	5.09	3.98	4.37	9.98	14.38	10.65	1.92	1.43	1.05	1.4	1.57	1
CAMK2N1	CK2N1_HUMAN	Q7Z7J9	55450	-2.42723	9.16259	4.17e-33	1.81e-31	237.51	198.03	249.02	528.19	414.07	399.19	78.33	60.03	54.37	51.2	59.99	54.2
NELF	NSMF_HUMAN	Q6X4W1	26012	-2.42428	8.95088	3.41e-48	3.12e-46	195.82	179.51	139.74	227.17	241.84	269.01	44.3	32.34	33.86	41.53	33.42	40.08
PKNOX2	PKNX2_HUMAN	Q96KN3	63876	-2.42341	4.54231	2.48e-25	6.57e-24	10.05	10.6	8.81	21.79	18.22	16.09	3.22	2.47	2.09	2.76	2.37	2.26
SCRT1	SCRT1_HUMAN	Q9BWW7	83482	-2.42213	4.53631	8.83e-26	2.41e-24	29.82	26.69	27.74	47.66	57.55	42.88	8.93	7.09	4.92	5.37	7.59	7.54
CNKSR2	CNKR2_HUMAN	Q8WXI2	22866	-2.40717	5.04846	7.04e-37	3.74e-35	23.61	18.35	25.77	28.73	31.53	29.62	6.01	4.63	4.51	3.71	5.33	4.68
INF2	INF2_HUMAN	Q27J81	64423	-2.40613	4.5484	7.18e-31	2.72e-29	16.34	14.21	13.5	20.16	19.22	14.54	3.09	2.75	2.41	3.78	2.47	3.56
OXR1	OXR1_HUMAN	Q8N573	55074	-2.40564	8.26266	7.71e-28	2.39e-26	67.69	55	54.94	81.28	78.25	74.79	20.69	14.36	12.18	8.64	11.22	7.99
TCEAL3	TCAL3_HUMAN	Q969E4	85012	-2.40387	0.772691	5.49e-10	3.87e-09	1.97	2.03	2.83	2.6	4.23	5.37	0.55	0.46	0.76	0.35	0.6	0.68
SOSTDC1	SOSD1_HUMAN	Q6X4U4	25928	-2.40132	3.92842	4e-18	6.09e-17	6.33	8.35	13.24	8.32	5.97	9.73	1.69	1.34	1.87	1.57	2.07	1.31
ATP1A1	AT1A1_HUMAN	P05023	476	-2.37553	8.14743	4.52e-22	9.46e-21	307.91	201.22	241.71	664.9	595.59	610.12	113.59	81.54	68.04	65.51	71.14	72.6
NAV3	NAV3_HUMAN	Q8IVL0	89795	-2.37161	6.2661	3.71e-24	8.76e-23	15.3	13.36	11.06	24.34	20.85	19.98	4.9	4.04	2.48	2.41	3.55	2
CNNM1	CNNM1_HUMAN	Q9NRU3	26507	-2.36647	6.31813	1.23e-19	2.11e-18	16.15	12.21	9.78	21.48	22.14	16.79	4.51	2.59	3.45	1.2	3.9	2.69
CAMK1G	KCC1G_HUMAN	Q96NX5	57172	-2.36184	6.28868	9.43e-32	3.8e-30	25.65	24.95	33.17	51.31	30.74	30.1	7.17	7.52	4.62	4.89	6.54	6.45
GCNT4	GCNT4_HUMAN	Q9P109	51301	-2.35715	3.67908	1.16e-13	1.21e-12	4.63	2.97	3.77	4.75	3.53	6.39	0.54	0.46	0.45	1.3	1.31	0.9
MGAT5B	MGT5B_HUMAN	Q3V5L5	146664	-2.34929	6.02997	5.7e-18	8.52e-17	13.94	12.76	13.21	28.73	24.85	30.71	6.95	3.08	2.45	2.92	3.85	3.56
BTBD10	BTBDA_HUMAN	Q9BSF8	84280	-2.32923	6.41891	2.04e-42	1.4e-40	26.87	18.92	20.95	27.27	23.67	25.91	3.48	6.17	5.39	3.62	4.33	5.27
SPATA2L	SPA2L_HUMAN	Q8IUW3	124044	-2.32844	6.13693	2.53e-34	1.19e-32	24.26	22.08	21.57	36.54	35.73	47.98	7.17	5.76	4.82	5.71	6.21	6.1
LOC399947	CK087_HUMAN	Q6NUJ2	399947	-2.32662	8.14041	2e-39	1.2e-37	41.23	31.71	52.28	65.27	70.45	56.78	11.86	10.93	9.17	8.58	11.41	9.28
BAI1	BAI1_HUMAN	O14514	575	-2.32238	6.3452	1.04e-24	2.59e-23	35.44	25.88	30.08	78.68	66.99	77.23	10.79	10.57	9.22	9.75	10.29	8.52
KIAA0513	K0513_HUMAN	O60268	9764	-2.32159	7.26435	8.2e-22	1.67e-20	30.83	28.3	32.96	78.76	73.37	71.88	13.43	10.07	8.37	7.39	12.12	8.08
RAB3D	RAB3D_HUMAN	O95716	9545	-2.31658	4.67836	3.75e-29	1.24e-27	6.79	5.95	6.05	11.4	8.54	9.26	1.66	1.66	2.01	1.06	1.46	1.47
SKIP	SPKAP_HUMAN	Q2M3C7	80309	-2.31524	7.03969	7.45e-20	1.31e-18	19.36	14.8	17.75	23.96	21.19	16.51	6.24	4.01	1.63	3.45	2.86	3.9
PCDHA11	PCDAB_HUMAN	Q9Y5I1	56138	-2.31489	-0.331446	5.66e-06	2.33e-05	1	1.81	1.66	2.3	1.55	1.42	0.61	0.19	0	0.27	0.67	0.1
C6orf115	ABRAL_HUMAN	Q9P1F3	58527	-2.31357	3.64952	1.97e-19	3.31e-18	14.25	14.41	18.02	15.68	16.15	11.08	2.36	3.75	2.27	2.75	3.7	3.22
GRIA2	GRIA2_HUMAN	P42262	2891	-2.3126	7.85677	2.26e-22	4.84e-21	61.15	61.99	76.35	99.1	99.96	88.97	26.12	19.72	14	11.32	14.91	8.43
ADAM11	ADA11_HUMAN	O75078	4185	-2.31083	7.15892	8.5e-37	4.49e-35	25.81	25.37	23.61	41.05	39.77	44.89	8.23	6.31	5	5.95	7.24	5.98
HECTD2	HECD2_HUMAN	Q5U5R9	143279	-2.3092	5.91842	6.35e-31	2.41e-29	12.87	12.67	16.81	13.51	12.11	10.07	2.61	2.59	3.15	2.1	2.73	2.64
MGC99813	TM198_HUMAN	Q66K66	130612	-2.30632	5.90401	9.23e-26	2.52e-24	30.82	23.66	26.05	64.05	58.5	57.97	9.29	8.22	8.56	6.28	8.48	9.15
PRICKLE1	PRIC1_HUMAN	Q96MT3	144165	-2.30559	6.24226	6.1e-38	3.37e-36	28.5	26.13	28.08	41.6	39.54	37.13	8.6	7.12	5.42	5.58	7.01	5.59
ZBTB7C	ZBT7C_HUMAN	A1YPR0	201501	-2.30297	1.407	2.61e-09	1.7e-08	4.11	4.02	3.99	9.3	9.44	8.46	1.79	1.09	0.7	1.94	1.18	0.69
GRIK1	GRIK1_HUMAN	P39086	2897	-2.30032	-0.459511	1.84e-05	7.01e-05	1.4	0.77	1.64	0.85	0.52	1.05	0.26	0.29	0.07	0.46	0.07	0.07
KIF21B	KI21B_HUMAN	O75037	23046	-2.29808	5.19892	3.12e-27	9.41e-26	7.79	7.24	5.51	13.5	14.66	12.57	2.35	1.74	2.03	1.9	1.92	1.9
LARGE	LARGE_HUMAN	O95461	9215	-2.29642	4.75721	2.08e-27	6.31e-26	18.89	15.04	15.66	32.74	30.26	32.85	4.48	4.48	5.72	4.95	4.03	4.61
GABBR2	GABR2_HUMAN	O75899	9568	-2.29277	8.48651	2.11e-12	1.93e-11	53.66	34.56	37.74	119.73	85.69	111.11	30.17	12.15	9.84	8.92	12.41	9.74
EP300	EP300_HUMAN	Q09472	2033	-2.28975	-0.585067	0.000171493	0.000552679	1.87	1.16	0.63	1.63	0.11	0.69	0.14	0.31	0.16	0.15	0.08	0.39
OLFM3	NOE3_HUMAN	Q96PB7	118427	-2.28787	6.72069	5.17e-30	1.84e-28	53.98	40.97	41.08	67.87	59.21	32.71	12.7	11.11	8.92	8.34	9.86	8.32
OVOL2	OVOL2_HUMAN	Q9BRP0	58495	-2.2807	1.38487	3.78e-08	2.16e-07	2.55	2.24	2.3	2.21	1.23	1.09	0.5	0.42	0.26	0.21	0.7	0.32
MKL2	MKL2_HUMAN	Q9ULH7	57496	-2.28069	8.05453	7.46e-25	1.89e-23	32.61	27.62	29.47	58.42	46.91	65.63	13.25	8.38	7.54	7.6	7.75	6.19
MRAS	RASM_HUMAN	O14807	22808	-2.27845	6.10117	5.57e-38	3.09e-36	51.89	43.37	55.96	82.95	74.91	86.45	11.53	12.1	10.86	15.28	15.34	13.57
GFOD1	GFOD1_HUMAN	Q9NXC2	54438	-2.27713	6.63763	1.18e-27	3.61e-26	14.32	13.4	15.85	32.08	24.06	21.36	5.45	4.45	3.25	3.45	4.11	3.15
STRN4	STRN4_HUMAN	Q9NRL3	29888	-2.27507	8.10608	2.92e-38	1.64e-36	76.46	57.88	56.38	99.84	93.04	142.37	18.19	17.63	16.82	17.69	16.05	17.58
CPNE6	CPNE6_HUMAN	O95741	9362	-2.26892	6.57562	1.59e-08	9.46e-08	31.75	31.07	25.87	42.71	33.75	80.43	22.61	5.54	4.25	4.28	6.63	3.89
GAD1	DCE1_HUMAN	Q99259	2571	-2.26857	7.60233	6.72e-25	1.7e-23	44.73	37.6	67.3	67.11	91.91	65.03	7.46	13.09	9.21	11.78	18.04	16.32
GIT1	GIT1_HUMAN	Q9Y2X7	28964	-2.26787	7.54662	3.65e-29	1.21e-27	41.23	33.01	33.97	65.33	60.38	82.92	13.45	11.98	8.11	8.88	9.34	10.72
PCSK1	NEC1_HUMAN	P29120	5122	-2.26701	8.32578	3.94e-24	9.29e-23	107.09	71.62	88.78	145.63	137.25	102.09	26.1	36.43	20.77	15.01	19.43	13.82
ARF3	ARF3_HUMAN	P61204	377	-2.26564	11.0631	9.14e-62	1.44e-59	478.81	423.3	467.88	602.7	518.51	625.22	96.25	122.64	107.85	94.42	110.07	104.3
NRN1	NRN1_HUMAN	Q9NPD7	51299	-2.2647	8.1006	5.23e-42	3.53e-40	174.06	139.06	167.82	191.91	202.25	175.36	41.08	47.28	32.7	28.21	35.96	29.24
FAM131B	F131B_HUMAN	Q86XD5	9715	-2.26425	8.59254	2.7e-38	1.53e-36	59.71	59.29	67.93	110.98	108.35	103.57	18.55	19.81	14.29	13.38	19.82	16.32
MFSD2	MFS2A_HUMAN	Q8NA29	84879	-2.26099	4.99113	1.02e-13	1.06e-12	8.51	8.63	7.42	25.69	31.59	16.9	3.3	4.79	2.41	2.82	3.35	2.66
CENTB5	ACAP3_HUMAN	Q96P50	116983	-2.26087	6.47452	2.91e-34	1.36e-32	17.69	18.38	16.77	30.54	31.07	32.2	5.67	5.8	3.71	4.83	4.45	4.84
AJAP1	AJAP1_HUMAN	Q9UKB5	55966	-2.25109	5.12494	4.69e-15	5.52e-14	9.83	9.61	6.55	21.71	19.95	20.9	5.13	2.49	2.17	2.66	2.57	2.29
LMTK2	LMTK2_HUMAN	Q8IWU2	22853	-2.25072	8.04723	7.2e-19	1.15e-17	25.42	18.06	19.13	56.28	54.46	42.15	10.99	6.74	6.46	5.69	6.73	5.73
DLGAP4	DLGP4_HUMAN	Q9Y2H0	22839	-2.25001	3.04646	1e-08	6.14e-08	8.65	8.75	5.49	19.33	17.28	19.39	5.22	2.08	1.32	2.51	2.86	1.31
DISP2	DISP2_HUMAN	A7MBM2	85455	-2.24859	4.67708	5.54e-12	4.84e-11	4.44	4.62	3.61	8.65	6.42	8.73	2.52	0.95	0.66	0.81	1.51	0.73
MAPK13	MK13_HUMAN	O15264	5603	-2.24775	1.95503	6.33e-07	3.02e-06	3.08	4.48	4.73	4.81	7.83	2.39	0.77	1.14	0.26	0.55	2.23	0.77
KCNMA1	KCMA1_HUMAN	Q12791	3778	-2.24633	4.59753	2.69e-15	3.21e-14	11.02	9.71	11.16	17.35	19.21	21	5.65	3.33	2.32	1.99	2.58	1.93
GALNT18	GLTL4_HUMAN	Q6P9A2	374378	-2.24361	5.26277	1.07e-22	2.34e-21	17.72	13.99	19.38	31.16	33.18	43.42	5.65	6.05	4.95	5.92	3.65	5.58
KCNB2	KCNB2_HUMAN	Q92953	9312	-2.24308	4.56659	8.39e-18	1.24e-16	5.66	3.47	5.64	9.33	9.63	8.12	2.19	1.28	1.05	0.97	1.26	1.62
NAV2	NAV2_HUMAN	Q8IVL1	89797	-2.24289	0.986772	1.53e-09	1.02e-08	1.85	1.71	1.55	2.77	2.09	2.23	0.7	0.61	0.22	0.32	0.39	0.21
CPNE8	CPNE8_HUMAN	Q86YQ8	144402	-2.24279	5.07503	2.25e-26	6.42e-25	11.58	8.1	5.98	10.77	8.6	10.68	2.13	2.13	1.81	1.75	2.45	1.23
C16orf33	SNR25_HUMAN	Q9BV90	79622	-2.24154	4.53827	5.47e-05	0.000193362	3.42	5.73	3.1	5.69	9.41	10.54	1.05	0	1.28	1.32	1.4	2.58
FBLN7	FBLN7_HUMAN	Q53RD9	129804	-2.23784	1.77227	1.07e-06	4.97e-06	2.3	3.74	2.59	3.44	1.46	1.24	0.39	0.34	0.28	1.07	0.8	0.25
TRHDE	TRHDE_HUMAN	Q9UKU6	29953	-2.23647	6.20795	1.01e-36	5.27e-35	9.83	12.05	14.67	15.07	13.84	14.06	3.1	3.24	2.75	2.22	2.95	2.38
ATP2B4	AT2B4_HUMAN	P23634	493	-2.23274	8.74146	2.28e-29	7.7e-28	49.08	37.48	43.77	65.26	48.68	52.43	13.25	13.21	8.57	7.71	12.01	6.69
CRH	CRF_HUMAN	P06850	1392	-2.23118	3.37147	2.06e-06	9.11e-06	7.75	4.2	6.51	16.31	12.88	22.63	5.55	2.53	1.28	0.99	2.58	0.7
PIP5K1B	PI51B_HUMAN	O14986	8395	-2.22818	6.30054	7.04e-29	2.3e-27	19.49	16.29	22.96	33.62	33.86	42.94	6.68	7	5.12	4.65	5.75	5.27
PRKCB1	KPCB_HUMAN	P05771	5579	-2.22115	7.21864	1.4e-27	4.29e-26	63.3	57.65	53.79	105.52	91.03	79.54	22.76	17.77	13.78	11.72	15.67	11.11
ABHD7	EPHX4_HUMAN	Q8IUS5	253152	-2.22009	3.70512	1.07e-14	1.22e-13	6.83	5.23	8.7	9.94	6.29	6.96	0.65	2.31	1.48	1.21	2.04	1.7
STMN4	STMN4_HUMAN	Q9H169	81551	-2.2177	6.09508	1.61e-29	5.49e-28	40.76	40.54	35.12	46.99	37.54	69.33	12.14	7.38	9.63	8.86	10.31	8
OPRD1	OPRD_HUMAN	P41143	4985	-2.21538	1.55942	1.85e-07	9.55e-07	2.4	2.77	0.82	3.01	3.34	3.67	0.93	0.19	0.37	0.77	0.41	0.59
SIPA1L1	SI1L1_HUMAN	O43166	26037	-2.21508	6.99152	7.3e-13	7.07e-12	12.69	8.34	9.83	25.73	24.66	18.88	6.75	2.81	2.36	3.71	2.43	1.96
NRN1L	NRN1L_HUMAN	Q496H8	123904	-2.20785	0.168766	2.3e-07	1.17e-06	2.38	2.13	0.91	2.14	1.47	1.48	0.32	0.43	0.29	0.4	0.36	0.43
DOC2B	DOC2B_HUMAN	Q14184	8447	-2.20304	0.123117	0.000318912	0.000975118	0.45	2.94	1.86	1.29	0.36	1.55	0.45	0.19	0.06	0.58	0.12	0.43
OSBPL3	OSBL3_HUMAN	Q9H4L5	26031	-2.2015	3.51663	0.000100241	0.000336414	1.58	2.14	1.81	3.99	2.18	1.25	0.74	0.06	0.03	0.35	0.91	0.62
PITPNM3	PITM3_HUMAN	Q9BZ71	83394	-2.2001	7.04386	1.03e-26	3.02e-25	33.69	30.89	26.59	51.33	45.55	61.39	12.5	8.66	6.44	8.63	8.31	7.11
STK32C	ST32C_HUMAN	Q86UX6	282974	-2.19878	7.22168	1.23e-34	5.89e-33	40.69	48.31	46.86	80.42	68.41	90.89	15.74	12.39	12.51	11.52	12.94	13.29
IGF1	IGF1_HUMAN	P05019	3479	-2.19763	0.853004	1.57e-10	1.18e-09	2.5	2.71	3.24	5.03	3.31	3.67	0.58	0.56	0.73	0.9	0.88	0.64
ZNF467	ZN467_HUMAN	Q7Z7K2	168544	-2.19514	3.51667	7.9e-11	6.15e-10	5.9	6.7	4.86	13.02	9.87	18.59	3.17	1.95	1.09	1.62	2.49	1.69
STXBP1	STXB1_HUMAN	P61764	6812	-2.19127	9.72539	6.17e-17	8.47e-16	182.85	162.67	152.27	421.89	329.6	331.52	96.02	53.69	41.89	46.36	51.04	35.2
ADAMTS19	ATS19_HUMAN	Q8TE59	171019	-2.1884	1.61333	4.24e-07	2.08e-06	1.96	1.7	2.3	2.82	4.03	3.12	1.42	0.39	0.29	0.3	0.42	0.43
FLRT2	FLRT2_HUMAN	O43155	23768	-2.18812	6.66599	1.51e-36	7.78e-35	16.05	11.05	13.32	21.42	17.25	14.41	4	3.49	3.16	2.82	3.65	2.84
TRIB1	TRIB1_HUMAN	Q96RU8	10221	-2.18564	4.61044	3.42e-18	5.25e-17	6.39	4.06	4.92	13.61	5.64	6.85	1.47	1.45	1.2	1.75	1.59	1.26
KCNJ3	IRK3_HUMAN	P48549	3760	-2.18367	7.14754	2.34e-32	9.82e-31	30.51	23.58	27.44	33.65	36.98	28.09	8.93	7.2	5.6	5.05	6.67	5.22
FAM135B	F135B_HUMAN	Q49AJ0	51059	-2.17833	5.40441	1.11e-20	2.05e-19	7.01	6.99	5.73	14.58	11.37	11.63	3.14	1.87	1.59	1.7	1.95	1.74
TRIM46	TRI46_HUMAN	Q7Z4K8	80128	-2.17479	5.42333	8.75e-14	9.16e-13	7.83	7.59	7.69	22.18	17.45	25.18	4.5	3.44	3.04	1.88	3.13	2.16
TTBK1	TTBK1_HUMAN	Q5TCY1	84630	-2.1746	7.07152	7.71e-20	1.35e-18	20.77	14.66	16.17	42.43	37.43	41.94	8.53	6.17	5.3	4.38	6.33	5.34
FAM5B	FAM5B_HUMAN	Q9C0B6	57795	-2.17174	3.94211	2.64e-18	4.09e-17	14.7	14.91	11.53	17.07	14.2	17.65	5.07	2.67	3.32	3.05	3.08	2.2
TMEM38A	TM38A_HUMAN	Q9H6F2	79041	-2.17165	6.15205	1.74e-41	1.12e-39	20.04	19.85	21.95	31.7	28.51	33.54	5.31	5.75	5.09	4.94	6.15	6.28
C9orf4	FRS1L_HUMAN	Q9P0K9	23732	-2.17046	8.41526	5.13e-35	2.49e-33	43.36	34.85	40.67	67.34	61.68	70.89	14.19	12.65	10.86	9.75	11.36	9.06
AKAP7	AKA7A_HUMAN	O43687	9465	-2.16786	4.70959	6.33e-15	7.34e-14	13.14	11.5	12.45	9.86	13.43	5.81	2.74	3.44	3.15	2.27	1.77	1.43
GRIA3	GRIA3_HUMAN	P42263	2892	-2.16483	6.66829	6.53e-42	4.36e-40	47.46	48.45	53.18	53.04	57.54	48.7	10.47	11.96	12.06	9.38	14.16	10.22
LOC387763	CK096_HUMAN	Q7Z7L8	387763	-2.16404	5.69648	1.44e-26	4.16e-25	37.83	36.43	24.99	45.93	34.52	62.08	9.34	9.41	6.67	6.88	10.89	9.09
TRBC1	TRBC1_HUMAN	P01850	0	-2.16211	2.77917	3.41e-07	1.69e-06	5.66	5.54	9.65	12.49	8.44	6.75	2.67	1.79	0.54	0.47	2.99	2.04
RHOBTB2	RHBT2_HUMAN	Q9BYZ6	23221	-2.1609	6.06439	1.13e-24	2.81e-23	29.76	25.79	28.57	49.31	48.11	53.37	12.59	7.93	7.17	6.99	8.04	7.19
ZDHHC8	ZDHC8_HUMAN	Q9ULC8	29801	-2.15082	0.885274	6.88e-07	3.27e-06	2.85	3.66	2.21	9.19	8.04	11.31	1.49	0.83	1.51	1.28	1.36	1.23
E2F1	E2F1_HUMAN	Q01094	1869	-2.15004	3.33784	3.57e-19	5.86e-18	3.63	3.74	3.28	5.82	5.21	5.97	0.98	0.95	1.16	1.04	0.94	0.94
CELF5	CELF5_HUMAN	Q8N6W0	60680	-2.14948	1.72014	1.18e-07	6.29e-07	7.18	5.71	3.5	9.89	8.61	12.31	3.45	1.67	0.69	1.55	1.36	1.17
KCNB1	KCNB1_HUMAN	Q14721	3745	-2.1486	6.9668	5.73e-16	7.29e-15	13.95	13.44	12.8	40.84	32.85	32.31	8.05	4.97	4.04	5.04	4.51	4.08
KCNG1	KCNG1_HUMAN	Q9UIX4	3755	-2.14436	5.88657	1.06e-19	1.84e-18	29.31	24.9	16.11	49.7	38.62	31.97	5.45	6.59	6.24	11.21	4.87	7.04
SYNJ2	SYNJ2_HUMAN	O15056	8871	-2.13579	5.64354	2.51e-18	3.89e-17	31.23	32.7	35.48	69.29	67.52	65.33	17.46	11.58	7.43	9.36	10.15	8.76
GCNT1	GCNT1_HUMAN	Q02742	2650	-2.13124	0.406372	9.77e-06	3.88e-05	2.28	1.25	1.36	0.56	0.87	0.74	0.46	0.17	0.21	0.24	0.25	0.29
PLEKHA2	PKHA2_HUMAN	Q9HB19	59339	-2.13034	4.11911	7.63e-22	1.56e-20	10.12	8.33	11.1	15.32	15.33	11.94	3.24	2.05	3.02	2.81	2.59	2.2
DYRK3	DYRK3_HUMAN	O43781	8444	-2.12847	5.22882	1.38e-24	3.42e-23	21.15	16.01	14.75	15.08	16.77	21.41	2.26	4.54	4.67	4.49	3.11	4.85
CYFIP2	CYFP2_HUMAN	Q96F07	26999	-2.12544	8.21272	5.07e-13	4.98e-12	51.61	46.47	43.61	111.69	92.93	101.82	32.1	15.21	11.33	9.68	17.54	10.07
FBXO34	FBX34_HUMAN	Q9NWN3	55030	-2.12495	6.49387	1.25e-22	2.71e-21	25.3	13.94	19.7	24.61	41.55	38.08	4.35	8.39	5.56	5.05	7.54	5.18
C20orf134	ACL10_HUMAN	Q5JWF8	170487	-2.12478	0.681862	9.75e-05	0.000328061	1.14	2.91	2.7	2.23	0.73	0.59	0.63	0.2	0.25	0.37	0.2	0.74
PPP2R2C	2ABG_HUMAN	Q9Y2T4	5522	-2.12345	8.50073	3.02e-33	1.32e-31	98	84.43	92.42	166.95	165.96	173.42	33.53	26.62	25.31	26.59	32.36	26.77
FMN1	FMN1_HUMAN	Q68DA7	342184	-2.11907	0.325256	2.71e-05	0.000100789	1.98	1.32	1.15	1.35	1.54	0.35	0.3	0.67	0.24	0.09	0.33	0.14
C4orf50	CD050_HUMAN	Q6ZRC1	0	-2.11556	4.65543	2.54e-12	2.31e-11	3.33	2.53	4.19	3.93	7.64	12.22	0.72	1.6	1.18	1.15	1.32	1.46
MAML3	MAML3_HUMAN	Q96JK9	55534	-2.11538	0.0123699	7.69e-07	3.63e-06	1.29	0.96	1.43	2.26	1.72	1.52	0.19	0.48	0.48	0.32	0.07	0.48
XKR4	XKR4_HUMAN	Q5GH76	114786	-2.11097	4.10586	8.51e-05	0.000290008	2.92	2.54	2.17	5.41	3.53	4.99	1.82	0.92	0.07	0.09	1.04	0.74
DLG3	DLG3_HUMAN	Q92796	1741	-2.11072	1.47499	1.06e-08	6.44e-08	4.05	7.02	5.58	10.03	8.66	12	2.88	1.9	1.3	0.99	1.99	1.29
KLF13	KLF13_HUMAN	Q9Y2Y9	51621	-2.1105	7.17316	2.4e-35	1.2e-33	30.91	29.14	23.91	51.14	48.04	50.53	9.05	8.21	8.4	8.94	7.92	9.33
PDE6B	PDE6B_HUMAN	P35913	5158	-2.10958	-0.401925	0.000168193	0.000542815	2.42	3.32	3.36	1.3	0.85	1.29	0.4	0.73	0	0.41	0.72	0.72
NCALD	NCALD_HUMAN	P61601	83988	-2.10926	9.12778	7.03e-37	3.74e-35	182.56	134.56	118.69	171.5	240.96	157.6	38.79	38.34	40.3	34.46	43.69	31.82
PRPS2	PRPS2_HUMAN	P11908	5634	-2.1058	6.11838	4.31e-31	1.65e-29	27.54	24.66	21.75	29.61	27.5	19.91	6.27	6.34	6.94	5.27	4.51	5.37
TRH	TRH_HUMAN	P20396	7200	-2.09836	5.37658	8.46e-21	1.59e-19	16.09	14.66	13.44	25.67	22.22	36.92	5.8	4.46	3.69	3.63	5.81	5.26
DIAPH2-AS1	EPAG_HUMAN	Q14236	0	-2.09567	4.14016	2.73e-21	5.29e-20	4.91	3.42	6.04	6.24	7.5	7.43	1.44	1.4	1.53	1.03	1.47	1.19
RSPO3	RSPO3_HUMAN	Q9BXY4	84870	-2.09508	4.20527	2.7e-07	1.36e-06	7.58	4.42	5.98	10.35	5.17	11.16	4.55	1.11	1.08	1.05	1.33	0.64
CDK5R2	CD5R2_HUMAN	Q13319	8941	-2.09495	6.22083	9.42e-27	2.78e-25	53.71	48.47	41.32	84.54	66.38	93.68	18.47	12.49	12.66	12.15	14.44	16.67
TRPC3	TRPC3_HUMAN	Q13507	7222	-2.09293	0.484467	2.25e-08	1.32e-07	2.26	1.71	1.38	2.68	3.95	2.43	0.54	0.6	0.53	0.42	0.52	0.6
SATB1	SATB1_HUMAN	Q01826	6304	-2.09226	7.41319	1.4e-42	9.9e-41	26.98	20.25	23.16	34.14	34.21	26.94	5.07	5.69	7.7	6.07	6.58	6.9
LPPR2	LPPR2_HUMAN	Q96GM1	64748	-2.09194	4.96342	1.44e-15	1.77e-14	19.26	17.94	15.61	30.03	26.34	43.27	9.22	3.43	4.57	6.05	5.14	5.2
FSTL4	FSTL4_HUMAN	Q6MZW2	23105	-2.0916	-0.798262	6.98e-05	0.000241724	0.77	0.86	1.71	1.66	1.81	1.46	0.34	0.37	0.37	0.46	0.12	0.12
PAP2D	LPPR5_HUMAN	Q32ZL2	163404	-2.08948	5.16831	6.54e-23	1.43e-21	15.67	13.88	14.96	26.58	18.61	29.6	6.14	4.49	4.14	3.98	3.42	4.6
IGSF21	IGS21_HUMAN	Q96ID5	84966	-2.08021	6.36995	8.32e-22	1.69e-20	50.08	30.38	25.06	50.79	43.45	57.77	15.11	8.9	8.62	8.14	8.3	9.21
NAB2	NAB2_HUMAN	Q15742	4665	-2.07954	5.64507	3.17e-26	9e-25	16.69	15.55	12.91	16.92	14.28	16.5	2.54	2.56	3.43	4.81	3.91	4.47
GRM2	GRM2_HUMAN	Q14416	2912	-2.07899	1.26289	2.96e-06	1.28e-05	4.37	8.34	4.48	7.4	6.49	4.46	3.03	1.41	0.33	1.21	1.18	0.97
KCNAB3	KCAB3_HUMAN	O43448	9196	-2.07862	4.82808	7.5e-14	7.89e-13	8.6	6.89	11.63	13.48	19.04	7.72	1.16	2.54	2.72	1.99	3.87	3.41
SSTR2	SSR2_HUMAN	P30874	6752	-2.07788	5.88998	5.83e-19	9.47e-18	22.57	18.36	18.82	32.64	24.59	35.49	9.89	6.02	4.31	4.49	5.32	4.4
RPS6KA2	KS6A2_HUMAN	Q15349	6196	-2.07702	6.28028	6.02e-20	1.07e-18	9.73	9.66	11.72	26.02	25	17.75	3.75	3.19	3.46	2.91	4.92	4.32
ZNF804B	Z804B_HUMAN	A4D1E1	219578	-2.07573	-0.737523	5.21e-05	0.000184934	1.08	0.91	1.73	1.38	1.69	1.19	0.1	0.46	0.35	0.43	0.11	0.34
TCAP	TELT_HUMAN	O15273	8557	-2.0649	3.38207	1.56e-09	1.04e-08	4.78	2.97	2.39	5.15	5.17	13.39	1.34	1.46	1.57	1.01	0.95	1.27
MEF2D	MEF2D_HUMAN	Q14814	4209	-2.06356	6.15434	2.18e-16	2.86e-15	22.73	20.02	17.92	54.88	45.47	51.89	11.28	7.59	8.55	7.3	7.18	5.74
C20orf144	CT144_HUMAN	Q9BQM9	128864	-2.06303	0.462456	0.00028379	0.000878325	1.48	1.88	3.55	2.38	0.69	0.35	0.54	0.12	0.3	0.66	0.53	0.35
DIRAS2	DIRA2_HUMAN	Q96HU8	54769	-2.05917	7.23965	1.03e-21	2.06e-20	42.58	35.29	36.66	35.83	35.24	26.52	10.57	11.62	8.01	6.16	8.86	5.59
PTPN5	PTN5_HUMAN	P54829	84867	-2.05299	5.90081	2.76e-31	1.08e-29	50.16	35.41	42.82	67.77	63.64	71.82	13.86	13.67	10.65	11.02	15.08	12.69
EPHA4	EPHA4_HUMAN	P54764	2043	-2.05057	7.76314	4.09e-29	1.35e-27	39.53	39.83	44.57	54.73	47.57	42.68	15.56	10.24	10.28	9.7	8.72	8.85
FBXO11	FBX11_HUMAN	Q86XK2	80204	-2.04844	4.7549	9.04e-06	3.6e-05	3.32	3.54	4.95	18.36	16.96	18.78	6.15	1.01	1.87	1.62	1.81	1.76
CDK5R1	CD5R1_HUMAN	Q15078	8851	-2.04695	8.61021	3.88e-24	9.16e-23	74.84	64.17	69.2	131.94	126.13	158.38	32.06	24.6	18.85	20.8	24.05	22.87
FBXO41	FBX41_HUMAN	Q8TF61	150726	-2.04678	8.32991	1.9e-28	6.07e-27	36.76	33.25	33.16	58.14	56.75	60.13	15.09	9.56	8.96	9.56	10.9	10.22
DMKN	DMKN_HUMAN	Q6E0U4	93099	-2.04367	1.74587	2.65e-06	1.15e-05	1.82	3.18	3.81	1.06	3.1	5.18	0.33	0.99	0.58	0.57	0.54	1.41
HIVEP2	ZEP2_HUMAN	P31629	3097	-2.03949	7.08309	8.55e-21	1.6e-19	12.59	10	9.95	18.19	17.29	18.46	5.42	3.64	2.51	2.74	2.47	3.25
OPCML	OPCM_HUMAN	Q14982	4978	-2.03791	8.27617	1.42e-33	6.36e-32	42.16	38.32	40.16	61.11	41.49	43.62	13.03	12.4	9.32	9.96	10.18	8.62
SERPINF1	PEDF_HUMAN	P36955	5176	-2.03723	5.87827	1.83e-24	4.46e-23	31.94	30.36	43.72	43.77	35.99	42.12	12.14	9.85	8.1	6.23	10.4	7.72
GADD45B	GA45B_HUMAN	O75293	4616	-2.03089	5.36946	7.08e-21	1.34e-19	21.55	19.7	21.67	55.35	38.73	41.1	6.55	8.8	7.56	8.48	6.67	8.13
CAMK1D	KCC1D_HUMAN	Q8IU85	57118	-2.03071	7.3758	1.34e-24	3.32e-23	19.23	16.18	24.63	36.69	34.16	31.86	7.69	6.47	5.23	5.18	8.54	5.12
KCNJ6	IRK6_HUMAN	P48051	3763	-2.02687	2.50814	4.75e-08	2.67e-07	6.72	6.87	5.54	13.07	13.32	13.38	4.16	2.49	2.13	1.85	2.1	0.77
IER5L	IER5L_HUMAN	Q5T953	389792	-2.02598	0.602843	1.5e-07	7.85e-07	3.74	3.24	2.26	4.88	3.52	4.82	0.89	1.31	0.33	1.32	0.87	0.54
TMEM16C	ANO3_HUMAN	Q9BYT9	63982	-2.01983	6.48234	3.35e-25	8.73e-24	12.95	10.78	19.09	14.66	18.19	13.3	2.48	4.82	4.09	3.89	3.56	3.01
HTR2A	5HT2A_HUMAN	P28223	3356	-2.01929	3.80831	2.52e-19	4.19e-18	4.73	3.54	3.57	5.1	5.26	3.78	1.01	0.87	0.91	1.01	1.19	1.3
SSTR1	SSR1_HUMAN	P30872	6751	-2.01868	3.27808	7.9e-15	9.09e-14	14.66	10.26	10.3	20.02	15.19	15.62	4.52	3.78	3.16	2.53	3.48	3
DLGAP3	DLGP3_HUMAN	O95886	58512	-2.01837	3.42227	2.71e-11	2.21e-10	8.83	8.08	6.84	14.34	11.75	11.3	4.25	1.71	1.35	2.22	2.38	2.43
CACNA2D3	CA2D3_HUMAN	Q8IZS8	55799	-2.01581	6.26288	2.91e-31	1.13e-29	20.82	15.69	18.82	22.49	20.01	21.24	5.4	3.82	5.25	3.95	6.17	4.26
CALN1	CABP8_HUMAN	Q9BXU9	83698	-2.01477	6.7151	2.94e-22	6.22e-21	23.41	18.39	22.78	36.13	31.15	39.62	9.19	8.04	6.53	4.37	7.73	4.83
C1orf32	ILDR2_HUMAN	Q71H61	387597	-2.00731	3.97435	0.00155242	0.00407953	2.88	3.29	1.69	6.63	6.81	7.84	3.46	0.38	0.21	0.99	1.42	0.05
PLCL2	PLCL2_HUMAN	Q9UPR0	23228	-2.00713	6.49365	9.13e-32	3.69e-30	22.92	18.01	17.68	27.35	25.64	19.35	6.51	5.99	4.78	4.68	5.31	4.5
PPEF1	PPE1_HUMAN	O14829	5475	-2.00696	2.37515	8.31e-08	4.53e-07	2.98	2.42	2.92	1.14	1.75	1.16	0.4	0.45	0.48	0.62	0.71	0.51
PHACTR3	PHAR3_HUMAN	Q96KR7	116154	-2.00464	6.66438	1.67e-40	1.03e-38	36.7	32.26	28.19	40.58	38.53	49.2	8.18	9.61	9.11	7.62	10.53	9.87
CAMK1	KCC1A_HUMAN	Q14012	8536	-2.00446	5.12417	3.74e-12	3.32e-11	12.55	12.68	10.2	20.33	9.43	13.87	5.02	1.18	2.36	3.69	3.15	3.62
LIMD2	LIMD2_HUMAN	Q9BT23	80774	-2.00442	3.84539	5.25e-13	5.15e-12	7.22	7.97	7.51	10.1	9.53	18.43	3.37	1.47	2.69	2.67	2.24	1.98
DUSP6	DUS6_HUMAN	Q16828	1848	-2.00425	6.55284	1.65e-28	5.3e-27	31.06	24.68	28.41	45.71	37.26	34.06	9.64	8.53	7.92	6.34	10.29	5.97
CHGB	SCG1_HUMAN	P05060	1114	-2.00186	9.79098	3.02e-25	7.88e-24	266.55	231.4	266.23	452.46	337.7	432.14	105.13	89.94	74.15	55.56	92.6	59.56
KCNH5	KCNH5_HUMAN	Q8NCM2	27133	-2.00128	4.72427	2.54e-15	3.04e-14	8.11	7.42	7.85	7.16	11.7	5.63	2.9	2.46	1.75	1.7	1.69	1.22
TP53I11	P5I11_HUMAN	O14683	9537	-1.99992	4.51302	4.14e-18	6.27e-17	20.84	18.3	19.8	42.43	31.79	46.06	8.18	7.47	7.14	5.54	7.64	6.59
SYT5	SYT5_HUMAN	O00445	6861	-1.99949	7.21297	3.75e-25	9.71e-24	68.08	58.5	54.5	121.5	90.69	122.76	25.57	17.12	18.61	23.22	19.06	19.14
GSTA5	GSTA5_HUMAN	Q7RTV2	221357	-1.99728	-1.06817	0.00091563	0.00253889	1.58	0.38	1.46	0.94	0.56	1.31	0.34	0.51	0.38	0.12	0	0.13
DIAPH2	DIAP2_HUMAN	O60879	1730	-1.99432	3.75749	1.03e-08	6.3e-08	2.53	1.86	2.15	0.85	1.48	4.59	0.46	0.68	0.35	0.41	0.67	0.77
PCSK2	NEC2_HUMAN	P16519	5126	-1.98997	7.71087	6.08e-26	1.68e-24	48.21	40.01	40.65	53.18	44.33	44.32	15.52	12.02	10.12	7.27	12.73	9.15
MET	MET_HUMAN	P08581	4233	-1.98984	4.73429	8.6e-08	4.67e-07	1.59	2.04	3.27	8.96	10.48	11.84	1.58	1.69	1.48	1.69	0.92	1.47
SSTR3	SSR3_HUMAN	P32745	6753	-1.98884	7.5827	3.37e-11	2.73e-10	21.73	37.24	36.25	57.7	81.41	27.82	15.17	13.1	4.95	7.15	13.58	9.53
POU6F1	PO6F1_HUMAN	Q14863	5463	-1.98762	6.39374	4.55e-30	1.63e-28	12.64	12.9	15.83	23.13	20.79	17.94	3.84	4.8	3.09	4.02	4.43	5.13
ARRDC1	ARRD1_HUMAN	Q8N5I2	92714	-1.98428	2.45188	0.000367696	0.0011125	2.53	2.17	1.18	4.77	3.36	4.54	0.72	1.15	1.22	0.21	1.18	0
FHOD3	FHOD3_HUMAN	Q2V2M9	80206	-1.98098	5.93526	4.51e-30	1.62e-28	28.29	19.04	21.84	37.11	25.36	28.16	6.84	7.37	6.58	6.38	5.25	7
ZNF238	ZN238_HUMAN	Q99592	10472	-1.98053	7.28704	5.57e-31	2.12e-29	36.56	31.45	36.86	48.67	43.61	47.23	6.73	10.52	14.83	8.91	8.63	11.3
GNB4	GBB4_HUMAN	Q9HAV0	59345	-1.97703	6.38353	1.91e-19	3.21e-18	15.79	18.01	20.27	13.16	11.27	11.86	3.08	4.1	3.67	4.35	3.61	4.6
SPOCK1	TICN1_HUMAN	Q08629	6695	-1.97619	8.29615	8.99e-21	1.68e-19	52.84	38.96	40.07	104.6	93.39	85.41	22.14	15.51	14.54	14.4	17	16.04
C1QTNF4	C1QT4_HUMAN	Q9BXJ3	114900	-1.97612	5.31917	3.83e-15	4.51e-14	68.4	64.54	51.05	128.68	106.18	99.81	34.66	18.24	13.21	15.02	22.18	21.61
ADAM22	ADA22_HUMAN	Q9P0K1	53616	-1.97602	7.28114	4.54e-17	6.33e-16	14.83	10.7	15.39	16.84	21.12	10.31	5.25	2.53	2.82	2.51	4.65	4.35
PPP3CB	PP2BB_HUMAN	P16298	5532	-1.97549	8.42414	1.29e-37	7e-36	104.3	85.87	101.16	118.45	133.05	111.87	32.59	30.09	25.49	23.14	27.4	23.88
DLG4	DLG4_HUMAN	P78352	1742	-1.97489	8.72011	3.95e-20	7.12e-19	90.27	83.09	80.81	183.54	150.51	206.69	44.53	29.55	26.43	29.65	32.55	27.99
RP11-413M3.2	CARD9_HUMAN	Q9H257	728489	-1.96736	-0.792844	0.00155016	0.00407534	1.58	0.8	0.72	0.93	0.92	0.66	0	0.72	0	0.42	0.27	0
ZNF703	ZN703_HUMAN	Q9H7S9	80139	-1.96283	3.1956	9.92e-11	7.6e-10	4.78	3.14	3.81	6.65	6.86	5.88	1.94	0.93	0.74	1.3	1.69	0.99
POSTN	POSTN_HUMAN	Q15063	10631	-1.96261	3.82905	0.00057352	0.00166309	5.12	4.75	4.91	0.99	0.16	1.08	0.79	0.6	0.44	0.97	1.06	0.81
FOXP1	FOXP1_HUMAN	Q9H334	27086	-1.96017	5.85016	7.16e-21	1.35e-19	11.93	8.47	9.5	14.43	14.16	8.56	4.09	2.85	2.53	2.51	2.27	2.46
CPEB4	CPEB4_HUMAN	Q17RY0	80315	-1.9597	1.3827	6.02e-05	0.000211094	2.28	1.09	3.55	3.33	5.4	3.76	0.98	0.68	0.87	1.04	0	1.12
DOK6	DOK6_HUMAN	Q6PKX4	220164	-1.95952	6.07085	1.02e-24	2.54e-23	15.44	15.82	18.66	25.84	23.1	34.49	5.66	4.2	7.15	4.97	5.5	5.56
CYP46A1	CP46A_HUMAN	Q9Y6A2	10858	-1.95911	7.16106	2.61e-13	2.63e-12	42.77	38.54	29.96	86.87	77.62	126.08	24.7	15.99	14.96	14.3	12.03	14.2
PPP1R9B	NEB2_HUMAN	Q96SB3	84687	-1.95735	10.0813	9.86e-39	5.66e-37	203.98	191.8	173.27	288.21	271.55	311.34	68.73	58.58	56.84	53.67	63.73	56.46
SLC25A23	SCMC3_HUMAN	Q9BV35	79085	-1.95509	9.05851	3.99e-26	1.12e-24	128.67	118.02	118.29	199.11	215.95	210.96	54.25	31.62	38.3	36.4	46.3	37.47
ADCY9	ADCY9_HUMAN	O60503	115	-1.95334	5.64774	1.44e-16	1.92e-15	6.67	5.4	7.19	16.74	14.38	12.2	3.5	2.31	2.32	2.65	2.23	2.21
GABRG3	GBRG3_HUMAN	Q99928	2567	-1.95266	2.5248	7.26e-06	2.94e-05	2.42	2.97	2.61	6.03	4.1	3.72	2.24	0.83	0.59	0.36	0.92	0.34
CROT	OCTC_HUMAN	Q9UKG9	54677	-1.94709	5.18359	1.14e-08	6.93e-08	5.88	9.59	8.72	5.17	11.56	7.74	2.9	2.97	0.45	1.47	2.27	2.44
FSCN1	FSCN1_HUMAN	Q16658	6624	-1.94475	6.89803	1.24e-18	1.96e-17	53.28	48.21	40	101.1	87.46	111.66	26.22	16.92	15.67	15.71	17.56	16.06
TMEM151B	T151B_HUMAN	Q8IW70	441151	-1.94225	8.15767	1.46e-34	6.9e-33	52.86	39.24	57.16	67.25	78.06	66.84	13.55	16.75	17.27	12.2	13.72	18.28
STS-1	UBS3B_HUMAN	Q8TF42	84959	-1.94176	5.4368	1.38e-17	2e-16	6.32	6.48	9.69	17.18	14.85	13.36	3.47	3.22	2.45	2.24	3.09	2.36
FIBCD1	FBCD1_HUMAN	Q8N539	84929	-1.9409	0.719056	7.45e-05	0.000256823	2.01	2.21	0.91	2.67	2.21	6.35	1.49	0.58	0.43	0.33	0.64	0.43
TMEM180	TM180_HUMAN	Q14CX5	79847	-1.93073	5.11708	1.3e-15	1.61e-14	10.88	8.19	10.54	21.11	15.93	25.66	4.41	3.52	3.29	2.5	4.04	5.19
R3HDM2	R3HD2_HUMAN	Q9Y2K5	22864	-1.92871	6.83577	6.17e-19	9.98e-18	41.2	31.88	34.9	59.2	49.21	56.31	19.04	12.02	10.57	8.17	10.5	8.2
KIF5C	KIF5C_HUMAN	O60282	3800	-1.92674	9.98447	7.54e-34	3.42e-32	221.26	168.33	188.67	232.23	236	170.08	57.37	56.21	52.17	43.04	60.57	45.82
NOVA2	NOVA2_HUMAN	Q9UNW9	4858	-1.92549	5.16365	1.32e-14	1.49e-13	16.42	15.1	13.74	31.5	28.62	35.49	9.05	5.21	4.86	5.29	6.59	3.87
FOS	FOS_HUMAN	P01100	2353	-1.92521	5.06332	2.03e-11	1.68e-10	21.56	15.14	13.47	44.75	29.72	24.33	9.1	9.85	4.91	4.19	5.49	3.67
SEZ6L	SE6L1_HUMAN	Q9BYH1	23544	-1.92153	8.18566	5.89e-09	3.7e-08	50.02	34.08	32.7	101.02	92.58	104.22	37.51	15.07	12.15	13.57	13.05	9.25
KCNQ5	KCNQ5_HUMAN	Q9NR82	56479	-1.91402	1.39694	4.15e-06	1.75e-05	1.05	1.51	1.5	3.21	2.24	1.93	0.88	0.17	0.67	0.55	0.38	0.21
EPHB6	EPHB6_HUMAN	O15197	2051	-1.91075	7.40447	5.49e-26	1.53e-24	34.27	34.19	31.29	50.63	39.06	32.02	8.54	6.87	9.8	12.97	8.53	11.06
LRFN2	LRFN2_HUMAN	Q9ULH4	57497	-1.90269	5.13378	5.11e-15	5.99e-14	5.81	4.77	5.11	9.48	7.1	10.77	2.98	2	1.2	1.43	1.81	1.51
PORCN	PORCN_HUMAN	Q9H237	64840	-1.90052	4.02399	9.65e-10	6.62e-09	8.31	5.83	4.7	12.9	8.97	11.37	4.28	1.92	2.14	1.13	1.66	2.03
CAMK2B	KCC2B_HUMAN	Q13554	816	-1.89822	5.53222	4.82e-14	5.16e-13	77.31	73.8	56.25	116.69	109.07	112.68	41.62	26.37	16.74	18.79	20.75	14.93
DPF1	DPF1_HUMAN	Q92782	8193	-1.89487	4.42214	9.9e-21	1.84e-19	17.09	17.62	16.05	28.65	17.6	24.49	5.92	5.8	5.04	5.35	5.21	4.39
RASL10A	RSLAA_HUMAN	Q92737	10633	-1.8931	5.26324	1.28e-26	3.73e-25	11.88	14.48	10.49	16.1	15.41	16.46	3.04	3.8	4.42	4.17	2.91	4.05
CRTC1	CRTC1_HUMAN	Q6UUV9	23373	-1.8931	6.05584	9.71e-18	1.42e-16	20.21	21.02	19.06	45.98	36.58	42.13	11.14	6.59	7.98	7.07	7.71	6.57
SNAP25	SNP25_HUMAN	P60880	6616	-1.89278	11.882	2.86e-29	9.58e-28	1829.6	1509.25	1800.3	1902.15	2028.32	1495.98	409.02	607.82	443.98	354.55	600.12	411.59
TENM2	TEN2_HUMAN	Q9NT68	0	-1.89271	5.19294	5.37e-10	3.79e-09	9.48	6.08	5.65	20.14	15.37	14.52	5.83	2.52	2.27	2.44	2.32	2.4
DUSP9	DUS9_HUMAN	Q99956	1852	-1.89061	-0.396963	6.26e-05	0.000218524	1.21	0.98	0.83	1.47	1.44	2.37	0.57	0.45	0.45	0.08	0.35	0.18
RYR2	RYR2_HUMAN	Q92736	6262	-1.88758	4.51622	1.22e-17	1.78e-16	17.12	14.85	16.52	27.25	20.72	14.79	6.21	5.08	4.14	4.62	5.53	3.68
MEF2A	MEF2A_HUMAN	Q02078	4205	-1.88504	6.12717	2.83e-22	6.01e-21	14.44	13.2	13.45	26.87	22.58	24.12	6.52	4.59	5.18	4.76	4.63	3.92
CACNB1	CACB1_HUMAN	Q02641	782	-1.8835	5.3702	2.09e-14	2.29e-13	25.15	26.38	23.04	64.73	53.16	62.07	14.56	10.46	9.1	10.11	12.26	8.29
RASGEF1B	RGF1B_HUMAN	Q0VAM2	153020	-1.87964	7.1937	4.61e-28	1.46e-26	49.32	40.86	38.94	69.14	47.01	51.24	14.65	16.92	11.67	10.42	14.07	10.89
RAB15	RAB15_HUMAN	P59190	376267	-1.8796	6.80948	2.65e-11	2.17e-10	23.5	10.17	11.15	14.05	43.52	24.59	6.43	4.69	8.32	4.58	4.38	4.49
ABCC8	ABCC8_HUMAN	Q09428	6833	-1.8783	3.82823	1.69e-09	1.13e-08	5.91	5.71	11.56	8.89	4.75	4.81	2.47	2.13	1.09	1.62	1.95	2.1
COX11	COX11_HUMAN	Q9Y6N1	1353	-1.87213	2.63305	9.53e-06	3.79e-05	4.03	2.15	1.65	1	4.16	0.88	0.57	0.49	1.11	0.56	0.57	0.51
PPP3R1	CANB1_HUMAN	P63098	5534	-1.86907	9.51987	2.17e-31	8.51e-30	200.55	165.05	197.46	277.23	314.69	258.85	70.72	74.81	58.47	52.21	64.18	54.24
PFTK1	CDK14_HUMAN	O94921	5218	-1.86802	5.76314	4.71e-24	1.1e-22	36.34	37.44	47.82	53.26	52.48	53.38	16.54	12.89	11	11.04	13.17	10.15
CDKL5	CDKL5_HUMAN	O76039	6792	-1.86745	5.86181	9.22e-16	1.15e-14	13.66	15.79	14.47	23.98	20.01	19.55	8.37	3.89	4.48	4.22	4.01	3.28
UAP1	UAP1_HUMAN	Q16222	6675	-1.8674	6.47703	6.71e-32	2.75e-30	41.09	40.44	33.37	55.78	58.3	67.55	11.9	12.41	12.43	14.15	14.88	12.79
PPFIBP1	LIPB1_HUMAN	Q86W92	8496	-1.86285	3.16002	3.1e-10	2.25e-09	6.66	9.31	11.85	12.6	14.19	14.64	4.55	3.89	3.22	1.91	2.47	2.36
PTCHD2	PTHD2_HUMAN	Q9P2K9	57540	-1.86118	2.20224	3.41e-08	1.95e-07	6.82	5.63	11.25	10.71	12.74	9.54	2.33	1.16	2.41	2.65	2.38	4.23
RNF44	RNF44_HUMAN	Q7L0R7	22838	-1.85578	5.7092	1.26e-11	1.07e-10	10.6	8.56	8.67	16.52	14.59	19.1	5.64	3.27	2.16	3.21	1.6	4.51
GPR22	GPR22_HUMAN	Q99680	2845	-1.85522	5.70429	4.13e-19	6.76e-18	16.52	13.74	17.43	19.02	16.01	12.78	5.59	4.86	3.79	4.22	4.84	2.76
ARNTL	BMAL1_HUMAN	O00327	406	-1.85429	5.90548	1.12e-12	1.06e-11	5.74	5.79	7.72	12.37	17.42	17.38	4.04	2.5	2.55	2.61	3.48	2.04
AACS	AACS_HUMAN	Q86V21	65985	-1.85159	5.8447	1.44e-15	1.77e-14	12.7	13.52	12.53	25.02	12.49	26.41	3.9	5.39	2.98	5.08	3.54	6.55
CACNB4	CACB4_HUMAN	O00305	785	-1.84781	7.91678	2.38e-24	5.71e-23	37	33.88	37.85	35.37	35.84	24.86	9.92	11.36	8.18	8.49	10.93	8
MAFB	MAFB_HUMAN	Q9Y5Q3	9935	-1.84714	4.78519	3.61e-18	5.52e-17	8.18	7.29	9.06	12.37	16.56	11.15	2.17	3.07	2.49	2.83	4.25	2.63
EFHD2	EFHD2_HUMAN	Q96C19	79180	-1.84606	7.64268	5.2e-20	9.3e-19	65.51	55.45	52.66	118.22	119.42	81.35	27.89	24.41	17.45	16.1	24.07	21
NRXN3	NRX3B_HUMAN	Q9HDB5	9369	-1.84255	3.3816	1.82e-09	1.2e-08	5.62	4.92	4.89	9.24	15.9	13.66	2.72	2.83	2.42	2.33	2.27	1.68
CACNA1E	CAC1E_HUMAN	Q15878	777	-1.83674	2.03878	1.04e-05	4.11e-05	3.78	4.86	3.82	8.46	5.99	9.96	3.93	1.09	1.09	1.25	1.27	0.95
MMP15	MMP15_HUMAN	P51511	4324	-1.8344	3.21417	4.84e-12	4.26e-11	6.7	7.61	7.22	13.57	12.45	14.89	2.19	2.52	2.29	3.45	3.1	3.2
FRMPD4	FRPD4_HUMAN	Q14CM0	9758	-1.83402	5.1003	0.000918184	0.00254541	5.56	5.58	3.15	8.95	6.12	5.64	0	2.19	2.3	1.47	1.7	2.08
SMYD2	SMYD2_HUMAN	Q9NRG4	56950	-1.83168	4.5175	1.13e-13	1.18e-12	9.03	5.72	5.56	7.27	4.78	6.04	1.37	2.2	2.44	1.77	1.01	2
SBK1	SBK1_HUMAN	Q52WX2	388228	-1.83055	5.24935	9.65e-16	1.2e-14	13.08	10.97	10.03	24.25	22.84	29.88	5.98	4.21	4.56	4.41	4.72	5.54
NKPD1	NKPD1_HUMAN	Q17RQ9	0	-1.82983	0.752793	2.25e-05	8.48e-05	1.27	2.01	0.85	2.04	1.19	0.6	0.5	0.41	0.15	0.34	0.48	0.33
PLXNA2	PLXA2_HUMAN	O75051	5362	-1.82792	6.75826	1.93e-09	1.28e-08	14.25	13.29	11.39	39.18	33.99	29.78	12.23	5.43	5.42	4.4	4.13	5.38
MMP17	MMP17_HUMAN	Q9ULZ9	4326	-1.82778	4.14095	4.97e-10	3.52e-09	4.94	3.68	4.74	12.32	11.62	7.66	1.66	2.84	1.31	1.99	1.38	2.85
GABRB2	GBRB2_HUMAN	P47870	2561	-1.82683	9.00379	2.77e-22	5.9e-21	61.97	53.44	66.83	78.35	77.1	62.27	24.08	23.07	15.87	14.07	20.34	12.89
NKAIN1	NKAI1_HUMAN	Q4KMZ8	79570	-1.822	5.05828	4.98e-15	5.85e-14	22.08	21.43	12.8	36.75	32.61	38.06	10.03	7.18	5.01	6.65	7.81	7.24
PSCD3	CYH3_HUMAN	O43739	9265	-1.82172	1.17791	1.6e-07	8.31e-07	5.35	4.99	3.76	7.68	7.89	5.29	1.51	1.2	1.71	2.78	1.23	0.99
SPACA1	SACA1_HUMAN	Q9HBV2	81833	-1.81959	-0.639963	0.00143784	0.00381151	0.99	1.32	1.64	0.66	0.39	1.05	0.4	0.71	0.09	0.08	0.09	0.35
AKT3	AKT3_HUMAN	Q9Y243	10000	-1.81908	7.93593	3e-22	6.35e-21	34.11	29.12	40.4	70.02	67.2	58.18	16.6	14.33	12.75	11.28	13.65	12.32
PVR	PVR_HUMAN	P15151	5817	-1.81702	1.53885	1.47e-07	7.71e-07	2.48	2.88	2.68	6.33	4.87	4.2	1.58	0.99	0.93	0.87	0.63	1.27
EHD3	EHD3_HUMAN	Q9NZN3	30845	-1.81583	7.05386	5.91e-20	1.05e-18	33.93	22.46	26.6	41.29	42.55	33.6	12.73	11.31	8.5	5.9	9.03	7.55
C7orf41	CG041_HUMAN	Q8N3F0	222166	-1.81486	8.59074	6.67e-38	3.66e-36	51.98	46.58	46.63	68.18	54.48	60.61	13.73	16.45	15.27	13.77	18.39	13.98
SLC7A8	LAT2_HUMAN	Q9UHI5	23428	-1.81401	5.40604	2.7e-18	4.17e-17	17.57	17.57	22.03	21.22	16.29	21.49	7.57	5.72	3.76	4.62	5.76	5.08
SEMA6B	SEM6B_HUMAN	Q9H3T3	10501	-1.81225	7.96136	2.21e-17	3.15e-16	52.09	41.51	40.76	93.75	81.04	100.32	27.05	16.46	15.87	15.04	17.91	17.69
CDH8	CADH8_HUMAN	P55286	1006	-1.81139	5.91026	9.14e-14	9.54e-13	9.14	8.58	11.31	23.97	18.01	17.63	6.15	4.07	3.89	2.71	3.96	3.12
ABHD6	ABHD6_HUMAN	Q9BV23	57406	-1.80903	6.39412	2.08e-21	4.08e-20	25.99	23.92	34.38	26.78	22.77	30.65	6.39	10.4	5.91	8.22	7.04	8.91
RIMS3	RIMS3_HUMAN	Q9UJD0	9783	-1.80894	8.68957	1.25e-12	1.18e-11	39.08	35.37	38.37	86.16	98.16	42.73	24.31	14.98	11.32	13.98	15.26	11.87
SEC14L5	S14L5_HUMAN	O43304	9717	-1.80863	3.98618	1.72e-14	1.91e-13	3.35	2.48	2.91	4.49	3.47	4.43	1.01	1.35	0.81	0.72	1.29	0.69
C1orf70	TM240_HUMAN	Q5SV17	339453	-1.80626	3.86813	7.04e-18	1.05e-16	10.84	10.92	8.69	12.14	11.77	14.82	3.35	3.48	3	2.95	3.71	2.9
DAGLA	DGLA_HUMAN	Q9Y4D2	747	-1.80521	5.59522	1.21e-11	1.02e-10	8.41	4.42	5.89	14.47	15	17.39	4.08	2.38	2.18	2.63	2.74	3.48
C9orf126	SCAI_HUMAN	Q8N9R8	286205	-1.80407	5.60762	1.34e-17	1.93e-16	8.02	9.06	9.89	7.75	10.3	6.34	3.26	2.32	2.31	2.07	2.64	2.02
PCTK1	CDK16_HUMAN	Q00536	5127	-1.80342	7.57822	1.56e-30	5.75e-29	61.56	57.72	55.37	83.9	77.05	87.52	23.25	18.47	15.77	17.1	22.08	20.75
TMC8	TMC8_HUMAN	Q8IU68	147138	-1.8032	2.37584	7.91e-07	3.73e-06	2.58	2.91	1.35	2.19	1.66	3.25	1.06	0.42	0.36	0.63	0.91	0.51
KALRN	KALRN_HUMAN	O60229	8997	-1.80192	6.34673	6.02e-17	8.29e-16	13.42	8.71	10.6	11.74	11.34	8.76	4.44	3.08	2.51	2.08	3.65	2.46
TRIM32	TRI32_HUMAN	Q13049	22954	-1.80077	5.13259	1.3e-07	6.86e-07	5.49	6.8	5.52	19.14	9.02	16.15	0.95	3.42	2.75	1.91	2.41	5.67
KCTD13	BACD1_HUMAN	Q8WZ19	253980	-1.79924	5.33412	3.55e-11	2.87e-10	20.82	22.23	19.74	32.99	23.85	34.99	10.19	8.37	5.38	2.87	5.12	11.05
RGS17	RGS17_HUMAN	Q9UGC6	26575	-1.79832	3.4337	3.28e-10	2.38e-09	8.85	8.72	8.61	14.4	14.87	16.9	5.47	3.11	2.15	2.84	3.45	2.7
2015-09-03	SEPT3_HUMAN	Q9UH03	55964	-1.79343	6.76153	9.1e-21	1.7e-19	96.69	94.5	81.36	175.9	162.52	161.59	40.36	32.51	28.81	35.39	46.98	28.91
STXBP6	STXB6_HUMAN	Q8NFX7	29091	-1.79303	6.68806	1.51e-22	3.25e-21	31.81	28.57	36.46	48.03	42.41	25.66	12.28	10.32	10.41	8.47	9.81	8.94
ERC1	RB6I2_HUMAN	Q8IUD2	23085	-1.79211	3.94674	3.36e-10	2.43e-09	2.65	3.61	3.81	4.07	2.81	4.28	1.25	1.15	0.92	0.79	1.52	0.42
NAT8L	NAT8L_HUMAN	Q8N9F0	339983	-1.79018	7.33405	1.66e-18	2.61e-17	44.66	36.41	37.89	70.47	87.15	53.12	20.74	12.41	12.78	13.45	16.89	14.68
NLRP1	NALP1_HUMAN	Q9C000	22861	-1.78925	4.67308	1.81e-19	3.05e-18	6.91	8.09	8.06	7.07	10.01	6.98	1.94	2.46	1.99	2.76	2.11	2.25
VGF	VGF_HUMAN	O15240	7425	-1.78774	6.53235	1.04e-08	6.36e-08	48	28.3	29.96	89.68	71.6	89.08	31.65	19.9	11.63	9.9	12.69	10.1
CAMTA2	CMTA2_HUMAN	O94983	23125	-1.78655	8.3122	1.54e-19	2.61e-18	72.5	57.67	59.51	119.73	108.62	113.7	36.12	22.66	21.57	21.37	24.16	20.56
LIN7B	LIN7B_HUMAN	Q9HAP6	64130	-1.78616	4.46294	8.65e-13	8.28e-12	23.72	14.55	18.27	26.97	26.91	30.17	5.56	7.33	5.5	4.9	4.31	11.99
AK5	KAD5_HUMAN	Q9Y6K8	26289	-1.78172	8.04957	8.38e-19	1.33e-17	77.31	58.32	58.69	77.36	81.67	106.9	31.48	28.02	17.39	17.04	19.36	15.87
BTBD3	BTBD3_HUMAN	Q9Y2F9	22903	-1.77726	7.04787	1.96e-24	4.75e-23	58.36	49.58	71.91	75.26	116.85	69.92	21.73	22.54	21.62	20.07	20.4	18.94
BAI2	BAI2_HUMAN	O60241	576	-1.77638	5.85356	8.28e-12	7.14e-11	9	7.35	6.45	14.64	11.61	16.48	4.35	2.45	1.67	3.52	4.09	2
MAN1C1	MA1C1_HUMAN	Q9NR34	57134	-1.77411	6.29004	8.57e-16	1.07e-14	13.05	12.12	12.89	33.25	32.41	27.2	6.25	6.94	5.35	5.8	6.24	5.59
SGIP1	SGIP1_HUMAN	Q9BQI5	84251	-1.77341	6.10525	1.52e-09	1.02e-08	7.12	5.42	7.68	16.32	14.62	13.28	5.63	2.62	2.01	2.18	3.43	1.75
SETD8	SETD8_HUMAN	Q9NQR1	387893	-1.7726	4.69238	4.98e-14	5.32e-13	7.84	6.92	9.39	16.76	15.13	20.86	4.32	3.23	3.79	2.83	3.42	3.7
VSTM2L	VTM2L_HUMAN	Q96N03	128434	-1.77244	8.01105	5.6e-18	8.38e-17	105.68	76.7	82.47	184.93	156.08	152.48	49.11	38.14	27.88	35.62	33.27	26.62
NETO2	NETO2_HUMAN	Q8NC67	81831	-1.77131	4.96721	7.59e-11	5.93e-10	16.12	12.23	6.81	12.55	25.4	19.08	6.68	4.36	4.34	4.29	2.62	3.4
SMG7	SMG7_HUMAN	Q92540	9887	-1.77044	6.21974	9.37e-12	8.03e-11	9.26	7.45	8.25	16.88	16.41	16.02	4.93	2.93	4.78	1.71	2.23	4.11
CAMSAP1L1	CAMP2_HUMAN	Q08AD1	23271	-1.77012	6.65633	9.91e-19	1.57e-17	26.21	26.33	19.38	47.25	40.77	38.64	11.8	10.09	9.09	9.41	9.32	5.96
ZNF665	ZN665_HUMAN	Q9H7R5	79788	-1.76758	-0.61507	0.00293663	0.00721813	1.56	1.3	2.16	0.42	0.41	0.41	0.34	0.19	0.38	0.52	0.09	0.37
ZNF606	ZN606_HUMAN	Q8WXB4	80095	-1.76683	-0.614656	0.00146498	0.003876	1.49	1.09	1.56	0.87	0.37	0.37	0.23	0.34	0.42	0.08	0.17	0.5
SLC24A4	NCKX4_HUMAN	Q8NFF2	123041	-1.76639	3.9164	2.18e-12	1.99e-11	6.59	7.13	8.78	13.98	9.57	7.94	2.72	2.37	1.85	3.65	2.06	2.75
GRB14	GRB14_HUMAN	Q14449	2888	-1.76617	4.59064	1.72e-10	1.29e-09	4.93	3.19	6.31	9.18	9.18	6.6	2.72	2.1	0.91	2.11	1.54	1.64
PCNXL2	PCX2_HUMAN	A6NKB5	80003	-1.75866	6.94862	1.8e-21	3.55e-20	12.18	13.33	11.81	21.46	18.47	21.53	6.12	4.32	3.42	4.37	5.28	4.49
VPS37B	VP37B_HUMAN	Q9H9H4	79720	-1.75711	5.67182	7.47e-16	9.4e-15	15.16	13.49	11.4	23.49	26.48	34.78	5.65	4.89	7.47	6.09	4.6	6.38
TWF2	TWF2_HUMAN	Q6IBS0	11344	-1.75453	5.8581	1.61e-26	4.64e-25	33.56	39.18	28.84	36.36	38.2	36.61	9.2	10.81	9.06	9.93	11.92	11.5
C14orf172	TRM61_HUMAN	Q96FX7	115708	-1.75297	2.98756	2.56e-10	1.88e-09	7.63	4.69	5.96	5.8	7.38	10.14	1.62	1.66	1.48	2.44	1.99	2.79
HIPK4	HIPK4_HUMAN	Q8NE63	147746	-1.75277	4.88678	0.000497538	0.00146119	5.26	1.72	1.8	9.81	11.19	5	3.99	1.07	1.97	0.21	0.99	1.17
ATXN7L2	AT7L2_HUMAN	Q5T6C5	127002	-1.75201	1.77935	1.93e-07	9.9e-07	2.35	1.89	1.62	3.72	4.23	5.02	0.99	0.83	1.13	1	0.55	0.73
STRC	STRC_HUMAN	Q7RTU9	161497	-1.75067	-1.12602	0.00166467	0.004346	0.73	0.58	0.81	0.87	1.2	1.21	0.53	0.24	0.12	0.11	0.23	0.23
TAC3	TKNK_HUMAN	Q9UHF0	6866	-1.74964	1.82907	0.0014231	0.00377647	1.77	1.69	3.32	5.24	6.49	8.33	3.09	0.96	0.48	0.94	1.59	0.16
PLEKHO1	PKHO1_HUMAN	Q53GL0	51177	-1.74917	5.49909	1e-19	1.74e-18	16.53	14.05	13.63	26.87	29.68	28.75	5.9	5.09	6.96	6.29	6.63	5.95
C19orf26	DOS_HUMAN	Q8N350	255057	-1.7488	6.27348	1.73e-09	1.15e-08	12.76	10.93	10.16	38.13	27.41	26.48	9.55	6.35	4.36	3.5	5.78	5.31
GRM3	GRM3_HUMAN	Q14832	2913	-1.74634	7.72996	1.17e-19	2.02e-18	48.08	38.97	41.66	44.42	55.3	56.3	20.09	15.05	12.55	8.22	13.62	13.11
FAM184B	F184B_HUMAN	Q9ULE4	27146	-1.74595	-0.0546552	0.00155388	0.00408166	0.57	0.82	1.48	1.23	2.15	5.13	0.5	0.37	0.28	1.03	0.27	0.64
NUMBL	NUMBL_HUMAN	Q9Y6R0	9253	-1.74562	5.0772	5.95e-16	7.55e-15	13.87	14.7	13.42	30.56	19.38	31.52	7.12	5.72	5.3	6.2	5.57	5.09
ZDHHC14	ZDH14_HUMAN	Q8IZN3	79683	-1.74368	5.00954	4.85e-11	3.85e-10	6.99	5.92	5.36	15.69	10.81	17.92	3.98	3.65	2.03	2.41	2.61	2.86
ZNF533	Z385B_HUMAN	Q569K4	151126	-1.74035	-0.638767	0.000354178	0.00107395	1.2	0.86	1.45	1.01	0.99	1.28	0.26	0.48	0	0.27	0.48	0.48
JPH4	JPH4_HUMAN	Q96JJ6	84502	-1.73976	8.80253	7.34e-24	1.7e-22	86.4	80.96	87.59	137.33	115.94	167.38	39.48	30.17	27.3	30	36.43	30.71
SNX10	SNX10_HUMAN	Q9Y5X0	29887	-1.73886	7.18909	9.67e-30	3.35e-28	62.58	56.97	53.67	62.66	66.33	64.94	16.92	22.95	19.21	16.5	19.3	13.76
EPHA3	EPHA3_HUMAN	P29320	2042	-1.73642	0.550274	6.82e-06	2.77e-05	2.03	1.71	0.93	1.97	1.69	2.46	0.47	0.29	0.58	0.54	0.91	0.34
PPM2C	PDP1_HUMAN	Q9P0J1	54704	-1.73604	5.72487	4.53e-11	3.6e-10	27.24	20.38	24.64	27.64	31.21	24.03	15.14	7.18	5.76	4.64	5.6	6.67
FAM57B	FA57B_HUMAN	Q71RH2	83723	-1.72944	5.84735	3.72e-18	5.67e-17	23.05	22.23	21.53	34.83	33.15	30.88	12.2	6.81	6.79	6.64	8.19	7.38
LOC153364	MBLC2_HUMAN	Q68D91	153364	-1.7226	5.74124	5.44e-24	1.27e-22	12.07	8.92	10.64	13.67	15.19	12.64	4.4	3.73	3.31	3.15	3.76	3.2
GPR158	GP158_HUMAN	Q5T848	57512	-1.72164	6.65329	5.83e-22	1.2e-20	26.32	18.45	22.87	32.17	31.53	29.39	9.86	9.49	7.16	5.68	8.74	6.33
HAPLN1	HPLN1_HUMAN	P10915	1404	-1.71897	2.15482	7.94e-05	0.000272228	2.58	1.45	1.65	4.9	2.25	7.19	1.44	0.74	0.77	0.42	1.68	0.6
ARHGEF3	ARHG3_HUMAN	Q9NR81	50650	-1.71895	6.04691	7.54e-22	1.54e-20	12.67	14.65	16.55	22.87	22.29	16.33	5.11	5.46	5.2	4.5	6.76	4.26
YWHAZ	1433Z_HUMAN	P63104	7534	-1.71155	8.326	5.16e-24	1.2e-22	275.9	220.47	231.5	380.14	376.16	437.9	114.56	101.26	95.9	78.98	99	73.84
GAL3ST3	G3ST3_HUMAN	Q96A11	89792	-1.71135	4.73558	1.96e-15	2.37e-14	9.7	9.37	8.22	16.29	16	14.77	5.13	3.37	2.88	3.03	3.77	3.49
GPR61	GPR61_HUMAN	Q9BZJ8	83873	-1.70983	4.61908	1.27e-15	1.57e-14	6.65	6.24	5.58	11.92	10.07	10.04	3.15	2.51	2.21	1.74	2.74	2.44
PPFIA3	LIPA3_HUMAN	O75145	8541	-1.70875	7.59692	2.31e-25	6.14e-24	32.39	36.76	30.98	54	45.29	48.2	15.22	11.77	10.57	10.41	13.77	11.55
RASL10B	RSLAB_HUMAN	Q96S79	91608	-1.70825	7.94375	9.09e-31	3.4e-29	57.67	55.19	55.08	82.01	81.14	91.53	20.03	18.93	18.1	22.27	23.52	22.4
SH2D5	SH2D5_HUMAN	Q6ZV89	400745	-1.70748	4.45928	5.2e-07	2.52e-06	5.48	3.38	3.21	8.11	7.18	13.25	3.31	2.63	1.89	0.88	1.05	1.84
C9orf172	CI172_HUMAN	C9J069	389813	-1.70716	4.64257	3.43e-12	3.07e-11	13.44	12.92	10.52	27.25	24.22	29.16	7.74	4.13	5.61	5.39	6.13	4.88
AMPH	AMPH_HUMAN	P49418	273	-1.70687	7.55948	1.82e-08	1.08e-07	23.25	22.33	18.62	54.68	44.29	56.38	16.33	9.67	9.28	4.91	16.93	5.95
C8orf4	CH004_HUMAN	Q9NR00	56892	-1.70639	0.624802	0.000646524	0.00185143	2.14	2.42	2.08	1.54	2.36	1.8	1.11	0.91	0.26	0.42	0	1.02
PLK3	PLK3_HUMAN	Q9H4B4	1263	-1.70418	3.7413	2.5e-11	2.05e-10	7.18	5.69	5.06	10.34	8.82	13.38	3.33	2.48	1.9	2.12	2.45	2.42
LINC00643	U730_HUMAN	Q86TS7	0	-1.70047	8.35992	2.19e-19	3.65e-18	37.44	39.27	40.16	46.64	46.69	69.44	9.89	14.31	12.41	21.65	13.86	11.74
NPHP4	NPHP4_HUMAN	O75161	261734	-1.69981	8.55285	2.67e-23	5.99e-22	35.97	31.92	30.53	47.86	63.29	45.33	15.33	10.48	12.13	11.02	13.38	13.2
C6orf65	BEND6_HUMAN	Q5SZJ8	221336	-1.69726	7.19238	8.57e-25	2.15e-23	44.2	45.34	52.62	44.87	55.63	39.2	13.9	17.82	13.92	12.97	14.63	13.39
ANKRD56	SWAHB_HUMAN	A6NEL2	345079	-1.69637	0.0937301	0.000702569	0.00199627	1.93	1.75	1.5	3.88	1.23	1.92	0.93	0.37	0.37	0.26	1.48	0.18
GPR160	GP160_HUMAN	Q9UJ42	26996	-1.69356	1.9301	0.00157161	0.00412473	2.81	2.86	2.09	0.48	0.27	0.83	0.47	0.69	0.43	0.66	0.46	0.36
SNX26	RHG33_HUMAN	O14559	115703	-1.69342	4.05979	4.9e-10	3.47e-09	9.19	9.63	9.34	12.37	10.14	21.9	5.65	3.26	2.44	3.03	4.07	2.95
TELO2	TELO2_HUMAN	Q9Y4R8	9894	-1.69255	3.43368	1.12e-11	9.49e-11	5.64	4.08	5.2	6.37	7.75	5.87	2	1.44	2.07	2.12	1.59	1.21
GNG7	GBG7_HUMAN	O60262	2788	-1.69177	7.32786	1.04e-17	1.51e-16	46.55	42.78	42.23	74.6	74.92	110.73	22.81	15.7	17.47	20.79	18.65	19.63
CUGBP2	CELF2_HUMAN	O95319	10659	-1.69057	6.96424	1.1e-21	2.19e-20	18.9	16.98	18.71	25.74	28.15	30.55	6.71	7.82	8.44	8.13	6.09	4.48
TMEPAI	PMEPA_HUMAN	Q969W9	56937	-1.69042	1.97429	3.68e-06	1.56e-05	5.68	5.73	2.64	6.26	4.94	8.34	2.82	0.83	1.98	1.66	1.07	1.58
PRKCE	KPCE_HUMAN	Q02156	5581	-1.69031	9.69961	1.92e-24	4.68e-23	87.68	77.82	80.73	138.82	128.16	133.85	39.69	29.85	27.06	28.03	36.15	31.83
CNTNAP5	CNTP5_HUMAN	Q8WYK1	129684	-1.68814	5.28304	3.05e-15	3.62e-14	8.65	7.88	9.67	10.98	12.91	9.81	4.65	3.02	2.7	2.03	3.22	2.42
DUSP7	DUS7_HUMAN	Q16829	1849	-1.687	5.31762	4.83e-23	1.06e-21	17.59	15.36	11.24	20.65	22.2	20.19	5.32	5.31	5.77	5.39	4.89	5.65
ATP1B1	AT1B1_HUMAN	P05026	481	-1.68588	9.90099	4.87e-17	6.76e-16	376.27	277.17	289.12	722.8	630.16	687.45	177.38	147.53	134.46	121.19	159.24	137.33
MYCL1	MYCL1_HUMAN	P12524	4610	-1.6813	-0.838349	0.000599448	0.0017314	0.92	0.99	0.76	1.48	0.81	1.63	0.2	0.44	0.33	0.21	0.33	0.44
EPHB3	EPHB3_HUMAN	P54753	2049	-1.67877	2.5538	3.33e-10	2.41e-09	5.15	4.59	4.56	5.66	5.1	6.42	1.55	1.04	1.97	1.34	1.82	1.91
SCOTIN	SHSA5_HUMAN	Q8N114	51246	-1.67806	4.21262	1.45e-15	1.77e-14	28.4	19.38	18.61	36.75	35.19	38.69	8.19	8.24	9.97	10.25	8.55	7.92
ME3	MAON_HUMAN	Q16798	10873	-1.67704	6.07796	1.8e-17	2.57e-16	24.48	26.41	23.46	29.77	21.93	23.05	5.86	10.91	5.84	5.84	9.37	8.78
TMEM132D	T132D_HUMAN	Q14C87	121256	-1.67683	2.93831	3.17e-08	1.83e-07	2.75	4.98	3.99	3.91	5.21	5.06	1.23	1.34	0.66	1.84	1.12	1.76
CDH11	CAD11_HUMAN	P55287	1009	-1.67506	5.47073	2.4e-11	1.98e-10	9.32	6.33	7.64	18.23	14.63	18.97	5.04	4.24	3.04	4.34	2.34	3.1
GALNT14	GLT14_HUMAN	Q96FL9	79623	-1.67372	3.60482	6.45e-10	4.5e-09	6.28	4.51	4.33	6.19	3.34	4.82	1.53	2.15	1.31	0.9	1.46	1.85
VWC2	VWC2_HUMAN	Q2TAL6	375567	-1.67366	5.31344	1.32e-20	2.43e-19	31.01	28.06	20.5	25.69	28.16	28.16	9.58	8.29	7.47	8.43	7.71	8.45
CRHBP	CRHBP_HUMAN	P24387	1393	-1.67281	4.02121	0.000190613	0.000608609	16.9	11.51	12.77	16.7	14.07	17.91	0.3	2.67	6.53	2.48	9.12	7.07
PACSIN1	PACN1_HUMAN	Q9BY11	29993	-1.67184	8.16546	8.59e-13	8.22e-12	66.16	61.9	56.82	140.34	123.6	128.87	46.94	25.16	23.12	23.09	28.95	23.2
CHGA	CMGA_HUMAN	P10645	1113	-1.67	7.72205	6.33e-28	1.97e-26	89.89	84.56	86.74	109.84	96.11	128.48	36.74	27.52	27.57	26.82	31.46	32.19
TMEM74	TMM74_HUMAN	Q96NL1	157753	-1.66736	3.37255	1.09e-07	5.81e-07	5.13	4.7	4.7	3.76	3.11	3.32	1.69	1.56	1.18	0.65	1.83	0.95
KCTD16	KCD16_HUMAN	Q68DU8	57528	-1.66439	4.83062	5.4e-12	4.73e-11	5.6	6.64	9.3	13.59	15.07	12.17	4.23	3.15	3.17	3.25	3.02	1.92
KIAA1462	JCAD_HUMAN	Q9P266	57608	-1.66359	4.51022	1.96e-10	1.45e-09	7.93	7.09	5.57	13.17	14.54	12.35	4.7	2.06	2.99	2.65	3.56	2.13
EPHA5	EPHA5_HUMAN	P54756	2044	-1.66245	5.37159	3.49e-11	2.82e-10	8	4.57	5.38	10.28	7.29	12.22	4.1	1.86	2.33	2.18	1.99	1.8
ZFYVE28	LST2_HUMAN	Q9HCC9	57732	-1.66193	2.12613	1.24e-08	7.51e-08	6.05	7.53	5.47	11.94	8.52	8.56	3.03	2.22	2.38	2.67	1.94	2.36
CENTB2	ACAP2_HUMAN	Q15057	23527	-1.66158	5.48628	2.61e-14	2.85e-13	11.08	11.75	12.95	7.97	8.48	8.4	3.31	3.51	2.75	3	3.89	2.97
KCNS2	KCNS2_HUMAN	Q9ULS6	3788	-1.65881	6.1019	6.45e-20	1.14e-18	10.39	9.06	12.68	14.52	15.12	10.11	4.27	3.95	3.53	3.16	4.36	3.02
CHL1	CHL1_HUMAN	O00533	10752	-1.65828	8.06976	1.41e-08	8.45e-08	20.72	25.52	18.62	55.36	37.72	48.63	20.08	9.21	5.65	10.3	8.38	7.39
LDB2	LDB2_HUMAN	O43679	9079	-1.65537	5.55851	6.22e-21	1.18e-19	16.99	12.82	15.25	27.82	17.87	20.07	5.8	5.79	5.3	4.86	6.47	5.9
COCH	COCH_HUMAN	O43405	1690	-1.65354	4.48923	1.35e-08	8.15e-08	10	8.26	6.18	9.13	6.93	5.48	3.8	3.25	1.08	1.92	2.13	2.26
WIF1	WIF1_HUMAN	Q9Y5W5	11197	-1.65321	3.33772	6.73e-08	3.72e-07	3.67	3.08	3.9	3.7	5.68	6.21	2.4	1.28	1.27	1.12	1.17	0.72
BHLHB2	BHE40_HUMAN	O14503	8553	-1.6531	5.46421	3.12e-12	2.81e-11	22.27	26.68	19.61	59.16	49.54	48.24	9.8	11.69	8.82	16.34	10.96	10.36
MAP3K10	M3K10_HUMAN	Q02779	4294	-1.64918	7.81047	2.46e-26	7e-25	48.19	56.47	41.51	61.71	67.94	71.25	19.26	14.01	18.44	17.26	18.25	20.48
CLSTN2	CSTN2_HUMAN	Q9H4D0	64084	-1.64791	4.90014	1.69e-07	8.74e-07	7.92	8.84	7.04	17.66	9.92	11.21	6.79	2.74	2.64	1.84	3.28	1.63
PVALB	PRVA_HUMAN	P20472	5816	-1.6452	5.33243	2.41e-07	1.22e-06	48.09	60.85	74.35	44.14	66.47	37.09	4.25	27.24	14.55	22.25	17.52	22.41
PGM2L1	PGM2L_HUMAN	Q6PCE3	283209	-1.64493	8.12158	1.55e-19	2.63e-18	48.29	50.77	46.51	52.83	42.58	52.59	20.71	17.58	13.88	13.68	15.65	11.03
HTR4	5HT4R_HUMAN	Q13639	3360	-1.64493	1.0183	0.00011903	0.000394351	0.96	1.11	2.02	2.47	2.55	4.09	1.28	0.59	0.39	0.68	0.58	0.39
TSPAN17	TSN17_HUMAN	Q96FV3	26262	-1.64439	5.24696	6.62e-21	1.25e-19	19.49	16.79	20.77	29.66	27.63	31.49	8.13	8.19	6.61	6.27	8.37	7.5
KIAA1086	ZFR2_HUMAN	Q9UPR6	23217	-1.64328	2.80034	0.000484468	0.00142685	0.59	1.23	2.47	5.47	2.57	3.98	1.43	0.94	0.19	0.59	0.8	0.9
KIAA1706	EEPD1_HUMAN	Q7L9B9	80820	-1.64253	3.88701	1.43e-12	1.34e-11	6.4	5.34	3.38	4.95	4.87	6.03	1.4	1.84	1.42	2.1	1.51	1.49
TBPL1	TBPL1_HUMAN	P62380	9519	-1.63731	2.1296	0.00280183	0.00691352	6.2	7.73	4.45	1.62	1.16	1.07	2.12	1.07	1.36	1.53	0.96	0.44
DDEF1	ASAP1_HUMAN	Q9ULH1	50807	-1.63594	5.94098	5.17e-14	5.52e-13	17.87	11.91	14	37.1	26.53	23.11	8.42	6.23	5.66	5.79	6.95	6.79
NDFIP2	NFIP2_HUMAN	Q9NV92	54602	-1.63424	8.01509	5.14e-26	1.44e-24	200.96	153.42	152.89	167.49	175.88	146.25	51.5	61.95	54.15	45.86	55.51	50.23
KCNQ2	KCNQ2_HUMAN	O43526	3785	-1.63377	6.73439	1.07e-05	4.22e-05	19.32	8.09	12.39	6.5	16.19	33.2	5.58	4.07	5.07	6.48	1.1	7.28
MAP3K12	M3K12_HUMAN	Q12852	7786	-1.6312	7.49022	5.38e-28	1.69e-26	36.82	32.66	32.81	47.14	44.27	45.26	15.09	13.38	11.33	11.39	12.48	11.31
GRIK3	GRIK3_HUMAN	Q13003	2899	-1.62805	3.14461	2.42e-06	1.06e-05	7.86	8.14	5.19	10.79	4.56	3.24	2.83	1.83	1.17	2.12	2.59	2.22
LPHN1	LPHN1_HUMAN	O94910	22859	-1.62673	7.32094	2.59e-12	2.34e-11	19.88	12.31	14.55	35.86	30.2	36.05	11.16	6.57	6.22	8.18	6.97	6.09
CYR61	CYR61_HUMAN	O00622	3491	-1.62668	3.36873	1.91e-08	1.13e-07	5.03	2.25	6.16	7.27	3.95	4.43	1.26	1.54	1.63	1.2	1.63	2.03
MTMR12	MTMRC_HUMAN	Q9C0I1	54545	-1.62519	6.90818	9.44e-22	1.9e-20	18.38	19.79	18.64	26.99	22.77	29.44	5.22	10.49	7.71	7.21	6.17	6.42
IQSEC2	IQEC2_HUMAN	Q5JU85	23096	-1.62487	0.197873	8.23e-05	0.000281426	1.58	1.71	0.99	1.68	1.46	1.76	0.96	0.27	0.27	0.49	0.39	0.46
YPEL1	YPEL1_HUMAN	O60688	29799	-1.62454	7.05128	2.65e-15	3.17e-14	35.92	29.51	27.55	50.65	63.03	75.64	18.93	13.03	13.53	13.85	14.52	12.72
CCNE1	CCNE1_HUMAN	P24864	898	-1.62407	3.25317	1.08e-10	8.27e-10	4.92	4.06	3.27	5.45	4.13	6.59	1.5	1.6	1.2	1.26	2	1.41
SPATA2	SPAT2_HUMAN	Q9UM82	9825	-1.62347	5.95227	1.55e-12	1.45e-11	10.59	9	8.77	20.72	20.66	21.74	6.55	3.66	5.02	4.68	3.96	4.05
ACVR1	ACVR1_HUMAN	Q04771	90	-1.6229	5.45687	4.61e-16	5.93e-15	10.95	9.22	9.88	16.81	14.5	13.88	5.42	3.11	4.74	3.14	3.98	3.13
RAB3C	RAB3C_HUMAN	Q96E17	115827	-1.62126	8.27065	1.05e-17	1.53e-16	50.02	40.54	37.64	74.89	75.53	77.95	24.65	19.92	16.81	18.53	16.9	13.62
SLITRK1	SLIK1_HUMAN	Q96PX8	114798	-1.62078	6.3142	3.09e-16	4.04e-15	15.12	10.94	12.37	27.69	23.38	23.22	7.19	5.9	5.05	4.7	6.6	5.41
LRFN4	LRFN4_HUMAN	Q6PJG9	78999	-1.61945	3.67768	8.48e-10	5.85e-09	4.56	4.74	5.13	6.19	5.53	6.87	1.56	1.41	0.98	1.99	1.61	2.95
2015-03-04	MARH4_HUMAN	Q9P2E8	57574	-1.61913	4.13709	9.47e-08	5.11e-07	2.57	3.4	3.4	7.82	6.06	8.72	2.78	1.44	1.27	1.54	1.61	1.08
APP	A4_HUMAN	P05067	351	-1.61726	10.6823	8.99e-14	9.39e-13	333.05	237.18	271.11	574.39	505.25	577.52	189.89	139.97	114.79	89.1	137	100.26
PPARGC1B	PRGC2_HUMAN	Q86YN6	133522	-1.61649	2.28049	6.31e-07	3.01e-06	2.36	3.38	2.51	5.04	4.05	2.49	1.53	0.93	0.89	0.74	1.37	0.79
ARFGAP1	ARFG1_HUMAN	Q8N6T3	55738	-1.61556	5.6006	3.84e-17	5.39e-16	23.8	21.55	19.47	37.08	35.16	42.57	7.57	11.78	7.59	8.41	12.1	9.06
MAP1S	MAP1S_HUMAN	Q66K74	55201	-1.61433	6.48499	8.31e-22	1.69e-20	17.55	13.58	15.92	28.12	24.18	28.21	7.64	6.85	6.29	5.92	6.57	6.68
EXDL2	EXD2_HUMAN	Q9NVH0	55218	-1.61409	7.27698	4.75e-30	1.7e-28	42.68	37.38	36.92	48.32	45.59	48.21	10.52	14.86	16.68	13.25	13.35	14.77
PTPN1	PTN1_HUMAN	P18031	5770	-1.61068	4.54944	5.5e-16	7.02e-15	9.6	9.11	10.32	18.1	15.4	14.44	3.25	4.56	4.68	3.42	4.91	3.62
C1orf52	CA052_HUMAN	Q8N6N3	148423	-1.60914	6.79987	5.44e-20	9.67e-19	25.09	14.29	20.19	24.8	32.44	25.14	8.03	8.03	8.53	5.14	8.15	7.38
NUAK1	NUAK1_HUMAN	O60285	9891	-1.60881	5.94656	1.78e-24	4.35e-23	16.53	17.67	16.9	24.51	21.47	19.32	5.91	6.32	5.88	6.17	7.43	5.68
NDRG4	NDRG4_HUMAN	Q9ULP0	65009	-1.60812	9.28441	1.5e-13	1.54e-12	195.12	156.71	195.52	205.7	247.52	102.25	40.13	83	59.79	52.98	48.74	77.16
RLBP1L2	CLVS2_HUMAN	Q5SYC1	134829	-1.60505	6.52154	1.04e-07	5.55e-07	11.37	5.81	5.01	14.56	5.61	10.05	3.16	2.74	3.57	0.91	4.17	2.19
NRIP3	NRIP3_HUMAN	Q9NQ35	56675	-1.6006	8.82336	1.09e-23	2.49e-22	121.62	90.82	105.84	124.56	116.31	99.14	37.66	41.87	34.59	27.43	41.49	31.36
TNFAIP8L3	TP8L3_HUMAN	Q5GJ75	388121	-1.59838	2.84702	2.28e-06	1e-05	2.91	2.21	3.85	7.7	6.79	7.89	2.59	1.36	1.58	1.23	1.28	1.6
ADORA1	AA1R_HUMAN	P30542	134	-1.5977	6.57251	5.87e-14	6.24e-13	12.34	10.19	13.74	26.7	26.12	26.9	4.38	6.33	5.14	5.44	7.79	7.53
CYTH2	CYH2_HUMAN	Q99418	9266	-1.5957	6.70282	4.03e-26	1.13e-24	64.3	49.24	45.02	76.96	71.35	70.49	19.79	23.96	20.63	18.88	17.14	21.1
SARM1	SARM1_HUMAN	Q6SZW1	23098	-1.59344	4.92743	7.91e-12	6.83e-11	4.48	4.36	4.11	8.7	5.91	7.78	2.38	1.32	1.33	1.48	2.67	2.01
MLXIP	MLXIP_HUMAN	Q9HAP2	22877	-1.59125	2.83257	5.67e-07	2.72e-06	3.44	3.97	3.14	8.29	8	6.82	2.75	1.77	1.49	1.8	1.23	1.44
PRKCZ	KPCZ_HUMAN	Q05513	5590	-1.5911	6.96538	2.1e-18	3.29e-17	50.31	48.7	37.91	70.16	60.77	61.54	24.48	14.18	14.88	14.8	17.95	19.31
TEX12	TEX12_HUMAN	Q9BXU0	56158	-1.59072	2.55821	3.73e-06	1.58e-05	4.7	5.6	6.98	4.74	4.87	7.53	0.69	2.88	1.58	1.59	1.6	3.16
GPRIN1	GRIN1_HUMAN	Q7Z2K8	114787	-1.59045	6.04055	1.14e-09	7.72e-09	16.84	13.82	12.57	37.19	29.06	48.98	11.47	7.98	6.64	7.6	7.74	7.57
RAB26	RAB26_HUMAN	Q9ULW5	25837	-1.59031	4.33732	9.79e-12	8.38e-11	7.57	8.94	6.02	12.57	8.49	12.74	3.99	2.8	2.11	2.38	3.35	3.4
CHRNB2	ACHB2_HUMAN	P17787	1141	-1.58979	5.34513	4.54e-13	4.49e-12	8.64	6.82	7.4	12.26	12.87	15.41	4.27	3.41	2.59	1.99	3.89	3.96
SEMA5B	SEM5B_HUMAN	Q9P283	54437	-1.5884	1.4261	1.78e-06	7.97e-06	2.66	3.78	2.28	2.09	2.76	2.77	1.05	0.73	0.97	1.17	0.81	0.67
RINT1	RINT1_HUMAN	Q6NUQ1	60561	-1.58635	7.54495	7.47e-17	1.02e-15	25.63	21.79	23.71	39.42	33.75	39.28	5.93	13.29	10.38	11.77	6.83	11.28
PCDHA3	PCDA3_HUMAN	Q9Y5H8	56145	-1.58622	2.06307	4.71e-06	1.97e-05	1.82	2.08	3.72	4.84	3.14	4.52	1.45	1.38	0.92	0.5	1.22	0.95
SMIM13	SIM13_HUMAN	P0DJ93	221710	-1.58504	6.23	6.39e-19	1.03e-17	44.1	36.7	44.46	61.8	66.82	57.19	21.2	19.84	16.41	13.08	15.86	13.84
CCRN4L	NOCT_HUMAN	Q9UK39	25819	-1.58364	5.50344	1.05e-12	9.94e-12	15.77	14.12	13.76	23.69	17.99	27.85	8.99	5.68	4.92	5.72	6.92	3.83
PKIG	IPKG_HUMAN	Q9Y2B9	11142	-1.58264	5.15631	2.56e-12	2.32e-11	28.54	32.37	22.98	33.08	30.56	37.88	6.07	7.89	10.71	14.67	7.14	14.55
NLGN4X	NLGNX_HUMAN	Q8N0W4	57502	-1.58263	4.89409	2.38e-10	1.76e-09	11.82	10.75	9.4	27.06	23.46	25.45	7.98	6.27	4.36	5.06	5.1	5.03
C1orf96	CCSAP_HUMAN	Q6IQ19	126731	-1.58159	6.34169	3.45e-24	8.2e-23	26.98	26.6	26.7	45.8	39.24	44.19	11.15	11.42	10.92	11.65	11.3	11.13
SEMA4F	SEM4F_HUMAN	O95754	10505	-1.58098	5.10375	3e-13	3e-12	8.95	8.15	9.66	15.61	14.05	13.52	5.48	3.99	3.11	2.43	4.17	3.25
CALM3	CALM_HUMAN	P62158	808	-1.57955	10.6097	4.7e-25	1.21e-23	685.57	574.58	610.27	1081.16	956.41	1026.32	289.36	262.81	248.16	230.05	297.54	261.82
ZNF281	ZN281_HUMAN	Q9Y2X9	23528	-1.57936	5.03973	4.98e-12	4.37e-11	6.66	5.65	5.6	13.44	12.83	13.82	4.13	3.1	2.79	2.79	2.69	2.76
CA11	CAH11_HUMAN	O75493	770	-1.57836	8.33191	4.29e-25	1.11e-23	130.54	126.69	109.54	182.28	168.73	226.99	48.08	50.2	54.79	43.32	58.51	51.34
C15orf2	NPAP1_HUMAN	Q9NZP6	23742	-1.57822	4.45649	1.63e-06	7.34e-06	3.42	3.41	2.76	7.24	12.38	9.48	1.38	1.86	1.62	2.72	3.34	1.23
MPP3	MPP3_HUMAN	Q13368	4356	-1.5743	5.03876	1.54e-15	1.88e-14	9.29	9.8	9.29	17.66	14.19	20.17	4.69	5.11	3.95	3.85	3.76	4.49
PCDH7	PCDH7_HUMAN	O60245	5099	-1.57295	5.94511	4.96e-12	4.36e-11	7.93	7.67	10.04	21.24	20.21	17.63	5.45	3.83	4.95	3.63	5.04	4.01
EFNB1	EFNB1_HUMAN	P98172	1947	-1.56987	0.363633	6.6e-05	0.000229594	1.64	0.97	0.91	2.44	1.73	3	0.53	0.53	0.79	0.31	0.65	0.59
SMAP1L	SMAP2_HUMAN	Q8WU79	64744	-1.56953	7.8333	8.67e-18	1.28e-16	55.63	42.62	54.21	97.89	89.86	96.44	26.61	27.99	20.07	20.05	26.4	19.47
BASP1	BASP1_HUMAN	P80723	10409	-1.56864	9.27228	4.79e-24	1.12e-22	313.46	256.92	260.55	390.16	356.03	354.76	132.54	110.53	93.77	89.28	107.98	98.41
SPRED3	SPRE3_HUMAN	Q2MJR0	399473	-1.56862	5.24708	5.61e-17	7.74e-16	10.61	8.68	9.55	12.45	9.57	14.93	4.23	3.9	2.62	3.02	4.11	3.69
RSPO2	RSPO2_HUMAN	Q6UXX9	340419	-1.56847	-0.226526	0.00128173	0.00343882	1.19	1.04	0.55	2.28	2.24	2.54	0.52	1.06	0.19	0.18	0.57	0.57
DOCK3	DOCK3_HUMAN	Q8IZD9	1795	-1.56829	1.55675	1.71e-06	7.66e-06	9.49	9.63	8.29	14.48	16.82	16.9	5.98	5.27	3.71	2.36	3.47	3.48
CELSR2	CELR2_HUMAN	Q9HCU4	1952	-1.56691	7.69174	4.55e-08	2.57e-07	18.46	15.94	12.87	55.81	37.97	38.93	15.94	8.18	6.93	8.42	9.31	7.46
DUSP8	DUS8_HUMAN	Q13202	1850	-1.56614	6.70637	7.78e-13	7.5e-12	16.77	15.16	12.56	27.72	27.92	31.54	10.64	5.58	5.35	6.75	6.81	6.85
TET3	TET3_HUMAN	O43151	0	-1.56497	1.7335	2.06e-05	7.79e-05	2.58	3.84	1.87	6.73	5.09	5.63	2.15	1.51	0.99	1.62	0.98	0.92
PIP5K1A	PI51A_HUMAN	Q99755	8394	-1.56381	4.30329	2.27e-14	2.49e-13	13.81	12.23	14.04	23.06	19.73	22.98	6.93	5.78	5.82	5.07	5.12	5.68
TMEM108	TM108_HUMAN	Q6UXF1	66000	-1.56369	3.35013	1.47e-07	7.69e-07	3.2	2.57	3.1	5.89	6.1	8.12	2	1.06	1.31	1.83	1.68	1.3
MPV17L	MP17L_HUMAN	Q2QL34	255027	-1.56349	2.64315	1.13e-05	4.41e-05	2.26	2.85	4.2	4.06	4.96	5.6	1.22	1.86	0.36	1.14	1.9	1.38
ECM1	ECM1_HUMAN	Q16610	1893	-1.56276	3.42482	4.98e-05	0.000177462	7.14	4.31	2.61	2.91	3.57	6.58	2.88	1.76	0.87	1.09	1.73	0.6
STARD8	STAR8_HUMAN	Q92502	9754	-1.56245	5.38439	4.75e-11	3.77e-10	7.78	6.52	7.97	17.33	16.3	19.35	5.5	3.62	3.93	3.75	3.61	3.49
SRGAP2	SRGP2_HUMAN	O75044	23380	-1.56235	6.55186	5.21e-15	6.1e-14	10.1	8.08	10.01	17.78	16.44	16.55	5.77	4.56	4.17	2.74	4.29	4.01
RABGAP1L	RBG10_HUMAN	B7ZAP0	9910	-1.56213	4.91763	1.25e-10	9.49e-10	11.8	13.15	9.5	15.45	18.03	15.66	7.53	4.76	3.39	5.05	3.62	2.84
LOC729956	SHSA7_HUMAN	A6NL88	729956	-1.56147	7.09876	2.39e-09	1.57e-08	18.37	17.45	14.43	42.65	28.29	51.26	13.84	6.91	8.96	9.55	6.3	8.95
STX3	STX3_HUMAN	Q13277	6809	-1.56087	0.929513	0.000825282	0.00231213	0.99	3.04	3.71	1.46	3.5	0.85	0.71	0.42	0.66	0.93	0.96	0.98
SCN3B	SCN3B_HUMAN	Q9NY72	55800	-1.56018	5.14841	1.44e-12	1.35e-11	19.88	17.71	14.82	28.92	19.08	27.66	10.9	6.3	5.68	5.81	7.48	5.46
SLIT1	SLIT1_HUMAN	O75093	6585	-1.55948	6.85089	8.93e-10	6.14e-09	12.1	9.52	7.33	23.5	15.71	22.85	8.28	4.62	3.92	4.09	3.96	4.04
GPR3	GPR3_HUMAN	P46089	2827	-1.55932	3.43386	4.03e-08	2.3e-07	5.47	4.1	3.94	6.05	4.67	4.25	2.78	1.41	1.33	1.27	1.29	1.29
KIAA1467	K1467_HUMAN	A2RU67	57613	-1.55853	8.70813	1.74e-18	2.74e-17	60.2	46.95	57.17	106.56	86.54	113.44	28.74	29.96	24.14	22.96	23.63	23.25
TARS	SYTC_HUMAN	P26639	6897	-1.55811	2.63787	3.21e-08	1.85e-07	9.95	8.5	8.67	10.91	6.34	9.41	3.61	3.94	2.34	2.85	2.57	2.71
CORO1A	COR1A_HUMAN	P31146	11151	-1.55782	5.81899	3.45e-21	6.63e-20	25.2	30.12	24.24	40.52	31.58	38.99	10.35	11.18	9.58	9.46	12.27	10.31
EFNB2	EFNB2_HUMAN	P52799	1948	-1.55754	0.228021	0.000289479	0.000893483	1.07	1.15	0.6	2.69	1.52	2.47	0.7	0.39	0.52	0.48	0.26	0.64
ST3GAL2	SIA4B_HUMAN	Q16842	6483	-1.55666	7.12569	2.46e-21	4.8e-20	27.55	26.81	27.32	50.7	41.85	51.67	13.28	12.85	12.08	11.32	12.08	12.08
DIRAS1	DIRA1_HUMAN	O95057	148252	-1.55576	7.90619	6.03e-26	1.67e-24	61.17	47.42	57.27	78.28	79.64	65.65	23.45	21.95	19.51	19.07	24.6	20.36
SYT16	SYT16_HUMAN	Q17RD7	83851	-1.55512	1.40959	1.87e-05	7.12e-05	2.66	2.12	3.5	3.9	5.5	2.89	1.62	1.43	0.66	1.17	1.3	0.53
CD47	CD47_HUMAN	Q08722	961	-1.55504	8.47251	1.33e-19	2.27e-18	68.37	45.31	60.09	79.75	79.76	53.56	24.16	20.37	20.17	16.68	26.87	20.51
PCTK2	CDK17_HUMAN	Q00537	5128	-1.555	7.16332	5e-26	1.4e-24	30.68	24.46	25.73	43.76	39.66	41.07	9.79	12.37	12.7	11.12	10.95	10.84
DOCK4	DOCK4_HUMAN	Q8N1I0	9732	-1.55435	5.39995	2.63e-08	1.54e-07	5.39	3.72	4	6.73	4.42	4.71	3.05	2.1	1.26	0.95	1.09	1.06
CAMSAP1	CAMP1_HUMAN	Q5T5Y3	157922	-1.55044	7.1829	7.26e-10	5.03e-09	16.55	13.5	11.43	29.86	31.02	30.97	12.01	5.66	4.97	5.65	7.04	7.27
TUBA4A	TBA4A_HUMAN	P68366	7277	-1.54909	5.37788	2.36e-14	2.58e-13	119.43	103.08	85.66	161.33	151.98	163.44	62.8	43.23	34.07	36.48	44.22	36.23
HMP19	NSG2_HUMAN	Q9Y328	51617	-1.54797	6.81658	1.04e-12	9.91e-12	80.52	78.29	56.88	129.45	94.83	196.3	42.93	30.26	30.25	35.38	36.72	30.72
HAPLN4	HPLN4_HUMAN	Q86UW8	404037	-1.54694	6.48314	2.66e-11	2.17e-10	19.98	17.11	23.42	29.09	33.98	15.58	7.64	9.31	6.15	3.97	11.01	8.71
C10orf132	GOG7B_HUMAN	Q2TAP0	401647	-1.54598	6.84576	1.25e-16	1.67e-15	25.71	26.83	32.81	46.31	54.78	46.23	11.74	10.5	9.96	12.52	16.61	15.5
2015-09-08	SEPT8_HUMAN	Q92599	23176	-1.54538	8.45141	7.33e-28	2.28e-26	101.52	86.51	89.78	137.54	109.29	109.73	31.78	40.4	33.78	31.78	40.57	34.77
LRRTM3	LRRT3_HUMAN	Q86VH5	347731	-1.54347	6.38287	3.51e-21	6.75e-20	16.24	14.56	15.35	16.71	18.03	13.91	5.72	6.3	5.7	4.39	5.64	4.43
CHIC1	CHIC1_HUMAN	Q5VXU3	53344	-1.54266	4.4128	2.02e-05	7.65e-05	3.52	3.04	3.89	4.4	5.29	4.65	2.2	1.68	0.27	1.15	2.23	0.67
PIP5K1C	PI51C_HUMAN	O60331	23396	-1.54085	7.94557	2.66e-18	4.11e-17	35.1	30.1	32.83	56.79	57.13	64.79	19.3	14.96	13.7	14.48	14.31	13.91
ATF5	ATF5_HUMAN	Q9Y2D1	22809	-1.53934	3.43482	6.11e-09	3.82e-08	7.02	6.93	7.84	13.83	8.25	13.09	3.45	4.38	2.25	2.6	3.63	2.58
TMEM120B	T120B_HUMAN	A0PK00	144404	-1.53795	2.21452	9.42e-08	5.09e-07	6.59	6.85	5	8.38	12.46	10.18	2.69	3.31	2.5	2.32	2.31	3.27
SNCB	SYUB_HUMAN	Q16143	6620	-1.53777	8.32239	8.35e-13	8e-12	74.53	64.9	62.85	160.82	138.2	138.28	49.56	31.35	28.74	29.55	35.42	33.05
SYNGAP1	SYGP1_HUMAN	Q96PV0	8831	-1.53743	5.2572	3.45e-11	2.79e-10	28.49	26.1	25.12	63.35	53.64	74.97	17.25	12.81	14.94	15.75	13.78	13.45
FNDC4	FNDC4_HUMAN	Q9H6D8	64838	-1.53737	6.53664	5.74e-19	9.32e-18	32.71	26.41	28.75	48.23	45.29	49.14	14.55	12.23	10.45	10.7	16.13	12.32
RASAL2	NGAP_HUMAN	Q9UJF2	9462	-1.52911	4.81652	9.98e-12	8.53e-11	10.82	9.06	8.09	17.98	18.4	18.55	5.78	4	4.42	5.54	3.42	4.05
CRTAC1	CRAC1_HUMAN	Q9NQ79	55118	-1.52706	5.92678	5.82e-18	8.68e-17	20.57	17.28	15.28	21.47	24.76	22.09	9.14	6.45	5.9	6.28	7	6.09
MESP1	MESP1_HUMAN	Q9BRJ9	55897	-1.52635	0.0701249	0.00192663	0.00494873	0.73	1.8	1.74	2.25	1.92	4.45	1.28	0.71	0.51	0.28	0.3	1.1
ERRFI1	ERRFI_HUMAN	Q9UJM3	54206	-1.5257	3.94179	0.000155028	0.000504724	4.4	2.51	3.29	8.32	4.2	6.56	1.01	2.46	2.66	1.07	0.23	2.4
SLC35F1	S35F1_HUMAN	Q5T1Q4	222553	-1.52525	6.49884	1.34e-08	8.08e-08	13.1	17.23	18.98	29.98	32.3	20.72	10.67	8.29	2.86	6.49	9.8	5.93
TRERF1	TREF1_HUMAN	Q96PN7	55809	-1.52495	4.84759	6.78e-14	7.17e-13	2.99	2.04	3.32	4.23	5.47	3.29	1.11	1.15	1.29	0.97	1.42	1.26
KIAA1622	PP4R4_HUMAN	Q6NUP7	57718	-1.52472	4.23708	3.75e-08	2.14e-07	2.97	3.17	5.64	5.68	8.3	3.72	1.16	2.35	1.04	1.49	2.18	1.81
COBL	COBL_HUMAN	O75128	23242	-1.52325	5.46438	7.18e-14	7.58e-13	8.91	9.12	7.16	17.35	13.81	17.9	3.67	3.69	5.26	4.78	3.61	3.71
PPAPDC3	PPAC3_HUMAN	Q8NBV4	84814	-1.51966	5.56648	5.16e-20	9.24e-19	20.39	17.62	16.64	21.55	28.43	25.15	6.84	7.24	5.96	7.68	7.91	8.45
RHOF	RHOF_HUMAN	Q9HBH0	54509	-1.5175	5.42893	6.69e-12	5.81e-11	11.13	9.12	8.94	20.55	16.46	22.89	6.47	5.08	3.66	4.28	4.66	5.27
BRSK2	BRSK2_HUMAN	Q8IWQ3	9024	-1.51723	2.50819	1.27e-07	6.73e-07	13.38	14.32	12.06	23.67	21.45	23.41	8.55	5.32	4.89	5.47	5.11	6.68
NRG3	NRG3_HUMAN	P56975	10718	-1.51697	2.37779	6.93e-08	3.82e-07	5.52	5.32	5.71	8.99	7.18	8.09	3.02	2.4	2.28	1.56	2.72	1.78
TMEM91	TMM91_HUMAN	Q6ZNR0	641649	-1.51483	3.682	2.64e-08	1.54e-07	14.68	15.75	11.77	13.11	11.54	14.73	4.21	2.48	3.86	6.43	6.6	4.79
MFSD4	MFSD4_HUMAN	Q8N468	148808	-1.51343	7.56932	2.21e-24	5.31e-23	42.34	39.42	38.14	48.78	52.06	46.75	17.28	16.77	12.35	15.21	16.32	13.68
PRRT2	PRRT2_HUMAN	Q7Z6L0	112476	-1.513	5.30493	2.47e-16	3.24e-15	63.72	66.87	57.44	84	84.75	66.89	29.26	29.37	18.43	21.85	24.88	21.17
PTMS	PTMS_HUMAN	P20962	5763	-1.51216	8.51444	5.05e-16	6.47e-15	198.21	158.36	150.81	332.99	273.67	390.37	96.05	85.72	91.09	78.95	75.37	74.46
ASPHD2	ASPH2_HUMAN	Q6ICH7	57168	-1.5098	5.68078	2.43e-06	1.06e-05	13.72	6.86	5.43	21.66	19.85	23.92	8.38	3.31	5.85	2.96	6.07	3.24
MAPK4	MK04_HUMAN	P31152	5596	-1.50944	6.28545	5.27e-10	3.72e-09	23.53	25.84	39.79	58.3	88.71	52.19	11.16	17.66	13.91	16.12	16.01	22.13
PRKAR2B	KAP3_HUMAN	P31323	5577	-1.508	6.74478	4.45e-25	1.14e-23	24.4	22	24.56	26.06	30.06	24.68	8.94	9.68	8.51	8.07	9.36	8.01
KIAA1715	LNP_HUMAN	Q9C0E8	80856	-1.50762	5.9443	5.17e-17	7.15e-16	21.93	21.39	23.18	28.13	26.65	24.84	10.41	10.09	7.62	7.05	9.14	6.02
ASPH	ASPH_HUMAN	Q12797	444	-1.50628	6.30707	2.47e-18	3.85e-17	31.89	36.05	31.83	33.63	33.88	26.15	9.71	12.76	10.98	10.32	13.93	10.45
PALM2	PALM2_HUMAN	Q8IXS6	114299	-1.50295	5.61963	1.04e-15	1.29e-14	7.85	6.55	7.03	12.33	12.41	11.81	3.72	3.83	2.89	3.08	3.7	2.41
LYSMD4	LYSM4_HUMAN	Q5XG99	145748	-1.50204	3.21343	1.04e-05	4.1e-05	7.09	3.52	3.03	3.28	6.69	6.46	1.04	2.3	2.95	1.16	0.85	2.14
DRP2	DRP2_HUMAN	Q13474	1821	-1.50162	4.27495	2.48e-12	2.26e-11	3.35	4.39	3.65	5.47	4.38	6.78	1.39	1.47	1.49	1.55	2.28	1.46
EPB41L3	E41L3_HUMAN	Q9Y2J2	23136	-1.50161	4.35045	2.89e-11	2.36e-10	7.71	6.61	9.21	8.98	8.29	6.26	3.39	3.29	2.32	2.64	2.89	1.89
OPN3	OPN3_HUMAN	Q9H1Y3	23596	-1.50119	2.66884	5.39e-06	2.23e-05	4.77	1.61	3.21	3.41	2.83	3.64	0.73	1.72	1.59	0.89	0.66	1.24
RAB6B	RAB6B_HUMAN	Q9NRW1	51560	-1.50101	9.48684	3.38e-26	9.56e-25	140.61	115.11	130.07	178.64	152.25	171.41	54.52	54.33	49.82	44.05	55.97	47.49
CSAD	CSAD_HUMAN	Q9Y600	51380	-1.50011	5.21617	1.34e-07	7.04e-07	13.66	11.23	7.01	25.19	27.99	29.3	5.43	6.25	3.85	4.65	9.27	8.7
CHAC1	CHAC1_HUMAN	Q9BUX1	79094	-1.49901	4.16179	1.21e-10	9.2e-10	10.22	8	8.26	15.5	14.34	18.41	5.61	4.46	3.09	3.56	4.31	4.1
CDYL2	CDYL2_HUMAN	Q8N8U2	124359	-1.49886	5.18855	7.8e-12	6.74e-11	5.42	4.92	5.64	10.1	9.6	7.41	2.87	2.37	2.14	3.23	2.54	1.46
RGS16	RGS16_HUMAN	O15492	6004	-1.4971	5.11477	3.93e-05	0.000142423	9.48	14.6	8.92	11.76	9.36	24.14	10.68	4.43	2.75	2.88	3.75	1.85
CCDC64	BICR1_HUMAN	Q6ZP65	92558	-1.49599	4.82431	3e-13	3e-12	7.34	6.74	6.04	8.96	10.66	9.6	3.91	2.59	2.92	2.21	3.17	2.09
MKRN1	MKRN1_HUMAN	Q9UHC7	23608	-1.49581	5.25777	6.6e-19	1.06e-17	20.38	18.94	21.46	21.13	23.92	20.99	6.17	7.76	7.57	6.15	9.16	7.77
PYCR1	P5CR1_HUMAN	P32322	5831	-1.4957	1.06097	0.000211137	0.000668808	6.24	5.69	6.16	4.58	4.7	6.89	3.14	1.88	1.47	2.74	0.4	2.26
NRSN1	NRSN1_HUMAN	Q8IZ57	140767	-1.49477	9.41767	3.72e-23	8.25e-22	315.97	216.2	239.61	275.7	367.42	332.04	94.55	101.75	105.31	87.32	124.51	93.07
BCL7A	BCL7A_HUMAN	Q4VC05	605	-1.49369	4.2683	1.38e-11	1.16e-10	13.89	13.95	8.81	20.16	18.81	18.58	7.18	4.83	4.69	5.11	4.92	5.37
SH3GLB2	SHLB2_HUMAN	Q9NR46	56904	-1.49198	6.70388	4.74e-15	5.58e-14	48.89	37.53	28.8	68.31	51.5	54.33	21.32	14.12	18.54	13.5	18.42	13.1
SKIL	SKIL_HUMAN	P12757	6498	-1.49061	6.70146	1.86e-23	4.21e-22	13.26	12.31	12	13.62	14.12	16.52	5.16	5.05	4.9	4.38	5.23	3.85
CENTD1	ARAP2_HUMAN	Q8WZ64	116984	-1.49026	6.31555	5.02e-18	7.56e-17	11.19	8.93	7.53	10.66	11.21	10.53	4.05	3.79	3.94	3.65	2.93	2.53
ANKS1B	ANS1B_HUMAN	Q7Z6G8	56899	-1.48868	2.6533	1.84e-06	8.22e-06	3.28	3.22	3.71	4.67	5.1	3.55	2.42	0.98	1.01	1.31	1.34	1
TMEM151B	T151B_HUMAN	Q8IW70	441151	-1.48863	7.42943	1.21e-16	1.63e-15	35.48	28.42	18.9	38.49	36.22	35.86	11.44	9.67	8.52	9.86	14.78	12.76
FIGNL2	FIGL2_HUMAN	A6NMB9	401720	-1.48862	1.07347	0.000294851	0.000908487	1.45	1.26	1.61	5.02	3.27	5.15	1.15	0.83	0.64	1.36	1.07	0.76
SMC4	SMC4_HUMAN	Q9NTJ3	10051	-1.48819	5.12656	6.18e-10	4.31e-09	6.99	6.69	7.71	4.69	7.82	3.44	2.2	2.02	2.67	2.51	1.8	2.26
RASGEF1A	RGF1A_HUMAN	Q8N9B8	221002	-1.488	4.37456	1.95e-05	7.39e-05	4.66	3.2	5.35	8.36	1.19	10.32	2.33	1.81	1.84	1.84	1.34	2.16
CLSPN	CLSPN_HUMAN	Q9HAW4	63967	-1.48793	4.45289	3.72e-11	3e-10	3.2	3.11	5.37	3.9	5.06	5.5	0.9	1.66	1.79	1.91	1.43	1.53
TMEM59L	TM59L_HUMAN	Q9UK28	25789	-1.48781	9.59372	1.64e-12	1.52e-11	337.88	239.46	288.24	606.56	516.27	636.98	209.98	143.88	133.92	108.64	140.72	147.93
INPP4A	INP4A_HUMAN	Q96PE3	3631	-1.48671	5.24965	2.09e-10	1.55e-09	25.39	27.6	18.29	36.79	38.23	30.2	14.97	10.17	10.92	10.55	8.81	5.17
PTPN3	PTN3_HUMAN	P26045	5774	-1.48611	4.93448	2.22e-06	9.77e-06	4.65	4.51	4.09	9.45	8.72	11.05	5.02	1.38	1.64	2.13	2.18	1.7
IER3	IEX1_HUMAN	P46695	8870	-1.48543	4.09752	6.57e-12	5.71e-11	14.17	11.46	11.64	16.62	18.02	12.71	4.33	4.12	5.52	6.46	3.62	5.47
GOPC	GOPC_HUMAN	Q9HD26	57120	-1.48425	4.82808	2.13e-12	1.95e-11	12.9	12.33	13.35	21.21	19.28	15.08	7.59	4.97	5.3	6.03	4.75	3.78
SGCE	SGCE_HUMAN	O43556	8910	-1.48286	4.56444	3.89e-14	4.19e-13	13.15	11.98	11.89	13.02	12.97	14.25	4.58	3.95	5.28	3.74	6.11	3.61
SYN1	SYN1_HUMAN	P17600	6853	-1.48131	8.16765	1.72e-08	1.02e-07	55.24	42.7	40.62	137.14	108.84	103.2	45.48	24.46	20.83	21.25	26.35	24.3
B4GALT6	B4GT6_HUMAN	Q9UBX8	9331	-1.47949	6.20545	2.91e-12	2.62e-11	33.48	27.3	35.31	45.66	44.02	36.8	19.82	14.41	11.08	10.25	13.56	8.13
BHLHB5	BHE22_HUMAN	Q8NFJ8	27319	-1.47546	2.52488	0.000119227	0.0003949	4.68	5.68	5.27	4.99	6.14	22.96	3.26	2.78	3.04	2.28	2.81	2.69
AGMAT	SPEB_HUMAN	Q9BSE5	79814	-1.47418	1.78907	3.91e-05	0.000141868	2.87	1.48	2.19	1.1	2.9	3.4	0.43	0.92	1.16	0.55	0.86	1.02
SDK2	SDK2_HUMAN	Q58EX2	54549	-1.47389	0.0901747	0.00273276	0.00677001	1.65	1.77	1.48	4.43	1.02	2.19	0.72	0.5	0.6	1.75	0.29	0.39
MYC	MYC_HUMAN	P01106	4609	-1.47015	3.2475	5.2e-07	2.52e-06	3.12	2.68	3.41	7.88	6.84	5.55	2.03	1.62	1.18	1.59	2.2	1.42
GARS	SYG_HUMAN	P41250	2617	-1.46882	6.79655	2.83e-21	5.47e-20	21.74	17.66	20.49	30.34	29.79	33.2	9.89	9.15	7.6	8.49	9.05	9.19
EFNA3	EFNA3_HUMAN	P52797	1944	-1.4676	4.52778	8.69e-10	5.98e-09	10.39	9.19	7.09	16.26	13.44	21.6	5.75	4.07	4.15	3.13	5.54	4.16
MAPK1	MK01_HUMAN	P28482	5594	-1.46752	9.71137	4.32e-23	9.53e-22	124.19	104.35	115.21	180.06	166.9	187.02	55.9	57.41	47.93	47.34	51.58	46.31
TRIM3	TRIM3_HUMAN	O75382	10612	-1.4671	6.23092	2.89e-13	2.9e-12	17.78	15.31	15.71	33.26	33.1	30.04	10.81	8.52	6.94	7.14	8.91	7.56
SVOP	SVOP_HUMAN	Q8N4V2	55530	-1.4634	8.35501	1.13e-12	1.07e-11	40.34	34.44	37.22	81.16	79.26	81.74	26.91	20.04	16.99	16.91	21.64	18.87
LMTK3	LMTK3_HUMAN	Q96Q04	0	-1.46334	4.623	6.21e-08	3.45e-07	14.73	15.63	10.23	30.74	25.08	29.22	11.87	5.6	4.8	6.51	7.18	6.82
MYO5A	MYO5A_HUMAN	Q9Y4I1	4644	-1.4632	9.50123	1.73e-14	1.91e-13	53.17	41.21	42.14	76.07	73.03	59.71	29.5	20.79	17.62	16.18	20.57	15.56
STX6	STX6_HUMAN	O43752	10228	-1.46082	7.74206	2.99e-23	6.67e-22	24.31	21.68	23.77	33.95	33.03	42.82	9.32	11.24	10.8	10.36	9.76	11.67
PRR24	PRR24_HUMAN	C9JVW0	255783	-1.45957	4.0456	8.42e-11	6.54e-10	6.74	6.31	6.43	11.4	11.89	13.08	2.63	2.93	3.24	4.27	2.99	3.38
LOC653319	K895L_HUMAN	Q68EN5	653319	-1.45849	4.17133	3.04e-11	2.47e-10	5.34	6.16	5.52	8.58	7.12	8.79	3.22	2.82	1.82	1.93	2.66	2.16
FLJ25076	U2QL1_HUMAN	A1L167	134111	-1.4583	8.03263	1.27e-15	1.57e-14	78.96	52.9	61.64	114.53	99.24	118.01	39.39	34.8	28.42	24.16	29.65	26.33
HECW2	HECW2_HUMAN	Q9P2P5	57520	-1.45802	5.53841	1.8e-15	2.18e-14	4.45	3.33	3.67	4.97	5.43	5.08	1.77	2.03	1.53	1.02	1.77	1.44
VAMP2	VAMP2_HUMAN	P63027	6844	-1.4565	9.43473	3.57e-17	5.03e-16	381.03	326.59	359.59	603.27	580.33	598.09	217.5	156.44	139.55	146.7	176.39	157.62
CNTN6	CNTN6_HUMAN	Q9UQ52	27255	-1.45632	1.79495	4.65e-05	0.000166388	1.79	2.95	1.75	3.42	3.63	2.07	1.4	0.54	0.57	0.98	1.26	0.74
GALE	GALE_HUMAN	Q14376	2582	-1.45542	3.37492	4.25e-08	2.41e-07	5.87	3.52	5.76	7.35	7.75	7.21	1.73	2.06	1.31	2.43	3.09	2.56
SLC30A4	ZNT4_HUMAN	O14863	7782	-1.45342	6.82691	8.66e-21	1.62e-19	11.01	9.58	11.3	16.55	17.06	17.24	5	5.38	5.17	4.32	5.25	4.08
CDH6	CADH6_HUMAN	P55285	1004	-1.45327	3.54103	9.45e-05	0.000318658	4.93	3.44	3.88	4.12	8.18	3.95	3.72	1.18	1.07	0.95	2.15	0.88
FCHO1	FCHO1_HUMAN	O14526	23149	-1.45312	5.69363	5.3e-10	3.74e-09	10.5	12.86	9.36	21.64	21.51	17.73	6.78	7.28	2.87	4.52	5.95	5.29
PUSL1	PUSL1_HUMAN	Q8N0Z8	126789	-1.45284	2.01859	3.33e-05	0.000122393	3.95	1.99	1.71	3.63	3.67	2.66	0.58	0.56	1.05	1.75	1.28	1.01
ANKRD57	SWAHC_HUMAN	Q53LP3	65124	-1.45282	6.06955	1.05e-19	1.82e-18	9.88	7.5	9.09	10.31	10.88	12.56	4.08	3.94	3.59	3.57	3.09	3.17
PSRC1	PSRC1_HUMAN	Q6PGN9	84722	-1.45112	0.92286	1.59e-05	6.12e-05	2	2.38	1.73	3.04	2.29	2.65	0.65	0.9	1.39	0.45	0.71	0.95
ATP6V1G2	VATG2_HUMAN	O95670	534	-1.44952	8.45473	2.91e-18	4.48e-17	163.74	128.16	143.42	227.54	215.28	202.5	76.17	60.98	52.16	51.22	80.46	61.28
NR2E1	NR2E1_HUMAN	Q9Y466	7101	-1.44915	5.29194	4.82e-16	6.18e-15	12.5	7.95	8.21	10.77	15.55	12.93	4.04	3.65	4.35	4.37	4.04	3.68
LRRC4C	LRC4C_HUMAN	Q9HCJ2	57689	-1.4473	6.43198	2.5e-18	3.89e-17	25.28	18.44	19.85	35.01	34.83	30.55	11.07	10.24	9.24	7.89	10.42	9.08
LRRTM1	LRRT1_HUMAN	Q86UE6	347730	-1.44513	5.64479	3.18e-08	1.84e-07	11.13	11	9.46	25.67	24.29	28.52	10.21	6.13	5.12	5.34	6.08	4.84
DSCAML1	DSCL1_HUMAN	Q8TD84	57453	-1.44471	4.84331	3.65e-07	1.8e-06	2.5	2.23	2.12	6.73	4.03	6.11	2.08	0.96	1.42	1.09	1.66	0.93
PCDHAC2	PCDC2_HUMAN	Q9Y5I4	56134	-1.44423	7.47089	2.76e-20	5e-19	25.46	20.75	23.1	32.56	28.75	27.59	11.25	9.34	8.89	7.4	11.31	8.49
ADC	ADC_HUMAN	Q96A70	113451	-1.44372	3.03557	2.17e-06	9.57e-06	3.42	2.04	2.03	5.36	4.96	4.57	1.39	1.15	1.67	1.11	1.8	0.71
SIRPA	SHPS1_HUMAN	P78324	140885	-1.44154	8.69721	1.38e-14	1.55e-13	79.88	62.54	65.07	145.59	126.04	162.16	40.84	35.92	37.16	38.82	35.88	35.31
MPPED2	MPPD2_HUMAN	Q15777	744	-1.43998	5.3104	8.1e-19	1.29e-17	13.12	12.12	12.9	13.78	13.06	15.19	3.72	5.16	5.53	4.53	5.44	4.9
RAPGEF4	RPGF4_HUMAN	Q8WZA2	11069	-1.43824	7.59988	9.8e-22	1.96e-20	44.39	40.63	46.67	49.65	43.26	38.62	15.29	15.42	15.43	15.21	18.02	17.14
STX1B	STX1B_HUMAN	P61266	112755	-1.43597	7.22894	2.85e-11	2.33e-10	62.8	54.25	55.78	126	113.45	103.49	44.74	30.59	28.13	22.89	32.05	22.19
GRAMD1A	GRM1A_HUMAN	Q96CP6	57655	-1.43578	6.4813	1.48e-15	1.81e-14	27.52	22.08	20.01	40.54	34.65	36.05	14.33	9.87	9.2	10.31	10.74	9.58
SYNGR3	SNG3_HUMAN	O43761	9143	-1.43445	7.85524	1.01e-15	1.26e-14	102.45	86.16	80.69	158.8	127.24	144.09	57.23	40.83	34.87	33.4	42.61	39.13
HECTD4	HECD4_HUMAN	Q9Y4D8	0	-1.43327	8.082	3.26e-09	2.11e-08	24.35	21.55	18.49	49.71	41.86	37.52	19.82	9.26	8.5	9.24	11	9.57
TMEM178B	T178B_HUMAN	H3BS89	100507421	-1.43315	5.56358	9.53e-09	5.84e-08	6.35	7.43	7.6	16.14	11.82	16.59	6.3	3.47	2.7	3.66	3.64	3.2
PTPRS	PTPRS_HUMAN	Q13332	5802	-1.431	8.62372	3.26e-14	3.51e-13	38.76	28.37	34.17	53.45	54.79	54.94	21.74	12.68	17.36	12.06	17.59	12.56
C9orf32	NTM1A_HUMAN	Q9BV86	28989	-1.43031	4.95525	4.26e-14	4.57e-13	17.46	13.57	11.52	24.81	23.68	23.25	7.01	5.91	7.27	7.1	7.43	6.03
YWHAH	1433F_HUMAN	Q04917	7533	-1.43013	10.3633	6.53e-21	1.24e-19	536.08	505.07	516.96	820.53	720.27	764.68	271.95	243.77	201.69	194.03	262.67	213.65
DHCR7	DHCR7_HUMAN	Q9UBM7	1717	-1.42934	4.75008	1.25e-07	6.65e-07	6.29	6.81	6.45	15.23	9.36	13.77	5.87	3.49	2.19	2.47	2.89	3.37
MGC10334	GLTD1_HUMAN	Q5TA50	80772	-1.42896	2.86448	2.03e-07	1.04e-06	4.14	3.8	3.47	7.04	5.55	8.98	2.34	1.81	2.15	1.8	1.79	1.72
ITGB2	ITB2_HUMAN	P05107	3689	-1.4281	3.81336	1.6e-07	8.34e-07	4.05	3.39	3.43	7.62	3.17	4.62	1.81	0.89	1.41	1.7	2.16	1.47
CAMKK1	KKCC1_HUMAN	Q8N5S9	84254	-1.42408	7.26928	2.16e-15	2.6e-14	27.03	24.51	27.62	57.03	50.56	45.04	14.85	14.55	12.56	11.92	15.61	13.1
RIMS4	RIMS4_HUMAN	Q9H426	140730	-1.42311	6.87912	2.01e-14	2.21e-13	25.11	19.81	19.69	34.21	37.74	43.2	14.06	9.49	9.25	10.53	10.69	9.79
C16orf45	CP045_HUMAN	Q96MC5	89927	-1.42276	8.25786	3.54e-22	7.47e-21	105.33	87.72	91.01	142.58	129.11	129.75	43.63	44.9	38.03	33.56	48.81	39.64
TASP1	TASP1_HUMAN	Q9H6P5	55617	-1.42005	4.26159	2.95e-10	2.15e-09	7.88	8.77	8.18	6.41	7.54	6.35	3.05	2.89	2.31	3.09	3.27	2.31
EPHA7	EPHA7_HUMAN	Q15375	2045	-1.41831	3.87444	3.52e-06	1.5e-05	9.54	9.19	7.61	9.67	7.73	7.78	6.17	2.91	3.11	1.77	3.1	1.81
NLGN2	NLGN2_HUMAN	Q8NFZ4	57555	-1.4178	8.03455	1.38e-10	1.04e-09	36.92	30	31.81	84.42	63.9	77.33	26.89	17.6	16.24	17.05	18.54	17.75
C16orf53	PAGR1_HUMAN	Q9BTK6	79447	-1.41697	8.12366	1.75e-23	3.98e-22	64.47	58.25	65.39	94.24	78.25	76.34	28.02	27.81	24.05	26.74	28.08	24.89
ST6GALNAC5	SIA7E_HUMAN	Q9BVH7	81849	-1.41657	3.39533	5.85e-06	2.4e-05	5.4	4.94	5.36	10.03	6.01	10.55	4.82	2.12	1.84	2.14	2.09	1.95
GADL1	GADL1_HUMAN	Q6ZQY3	339896	-1.41534	3.25961	2.24e-06	9.86e-06	2.97	3.27	3.03	3.32	2.23	4.52	0.57	1.64	0.86	1.19	1.88	1.08
KLHL29	KLH29_HUMAN	Q96CT2	114818	-1.41513	5.26325	7.42e-12	6.42e-11	6.14	4.23	5.27	10.25	11.59	10.32	3.28	2.88	2.89	2.52	2.64	2.82
EFCBP2	NECA2_HUMAN	Q7Z6G3	54550	-1.4147	6.69583	1.33e-05	5.17e-05	40.18	33.71	24.92	61.89	42.09	124.84	38.63	14.06	13.8	15.02	17.53	14.56
HAS1	HAS1_HUMAN	Q92839	3036	-1.4147	2.57983	1.47e-07	7.71e-07	3.7	3.24	2.45	4.79	3.89	4.69	1.68	0.98	1.36	1.26	1.58	1.38
TMOD2	TMOD2_HUMAN	Q9NZR1	29767	-1.41331	8.31309	2.6e-22	5.56e-21	59.15	59.3	63.41	72.55	70.17	59.56	24.34	28.15	24.11	22.07	22.93	20.85
BCL9L	BCL9L_HUMAN	Q86UU0	283149	-1.41249	4.56002	6.16e-05	0.000215368	2.01	3.28	2.35	5.86	5.76	8.27	2.2	1.56	0.91	2.01	2.44	0.52
CLEC16A	CL16A_HUMAN	Q2KHT3	23274	-1.41208	5.88968	2.35e-10	1.74e-09	8.29	5.09	7.35	14.58	12.16	11.69	4.37	4.51	3.58	2.83	3.77	2.13
AP2A2	AP2A2_HUMAN	O94973	161	-1.41065	7.0913	5.57e-16	7.1e-15	28.96	27.31	27.1	56.57	41.12	48.96	15.91	14.05	11.41	13.88	13.49	14.09
FAM130A2	CSRN3_HUMAN	Q8WYN3	80034	-1.40913	6.38185	2.9e-12	2.62e-11	22.86	21.03	23.77	26.33	25.35	19.2	12.29	6.17	8.03	7.67	10.27	6.76
ANKMY2	ANKY2_HUMAN	Q8IV38	57037	-1.40883	7.13957	1.4e-19	2.38e-18	42.9	36.85	41.47	61.2	59.26	69.27	17.75	21.75	22.77	18.31	16.34	16.46
MYADM	MYADM_HUMAN	Q96S97	91663	-1.40815	4.79179	2.99e-11	2.43e-10	15.59	8.89	10.14	23.9	12.89	19.57	5.28	5.36	5.22	5.36	5.17	6.55
FAM78B	FA78B_HUMAN	Q5VT40	149297	-1.40693	4.64516	1.47e-14	1.64e-13	11.6	10.91	9.29	13.37	13.47	17.49	4.59	4.31	4.55	3.92	5.21	5.34
CIT	CTRO_HUMAN	O14578	11113	-1.40682	6.18819	8.98e-06	3.59e-05	7.82	7.33	7.54	17.25	15.39	14.81	9.64	3.16	2.97	2.75	3.48	2.58
KIAA0922	T131L_HUMAN	A2VDJ0	23240	-1.40489	2.74406	1.08e-07	5.77e-07	3.14	2.88	3.43	2.55	2.67	3.34	1.26	1.31	1.07	0.88	1.08	1.17
PCGF3	PCGF3_HUMAN	Q3KNV8	10336	-1.40446	5.47733	1.16e-09	7.85e-09	6.82	9.01	6.35	6.44	12.35	11.81	3.28	4.14	1.78	3.37	2.66	4.21
PREP	PPCE_HUMAN	P48147	5550	-1.40428	5.09033	8.59e-14	9e-13	6.37	6.42	6.97	10.68	10	13.23	3.85	3	3.14	3.09	2.97	3.38
CDH12	CAD12_HUMAN	P55289	1010	-1.40386	4.37144	3.5e-12	3.12e-11	4.89	3.76	5.85	6.87	7.8	6.92	2.11	2.52	1.74	2.09	2.16	2.6
NAPA	SNAA_HUMAN	P54920	8775	-1.4022	8.65964	1.94e-24	4.71e-23	139.47	123.07	123.29	182.82	164.01	171.47	60.32	55.54	52.35	51.6	55.72	57.53
TTC7A	TTC7A_HUMAN	Q9ULT0	57217	-1.39887	0.25773	0.000874575	0.00243594	1.15	1.4	0.97	1.33	1.62	0.77	0.57	0.11	0.69	0.54	0.52	0.26
ATCAY	ATCAY_HUMAN	Q86WG3	85300	-1.39885	5.48781	3.26e-09	2.11e-08	21.28	18.64	17.41	44.77	42.78	43.82	16.29	10.43	10.08	9.33	11.83	9.29
CDC42SE2	C42S2_HUMAN	Q9NRR3	56990	-1.39866	6.65188	1.45e-22	3.14e-21	27.98	26.49	27.78	32.99	29.78	29.91	10.69	10.05	11.82	11.21	10.24	11.38
CACNG8	CCG8_HUMAN	Q8WXS5	59283	-1.39853	6.19887	1.3e-16	1.74e-15	17.83	16.66	14.69	25.91	23.26	29.84	9.03	7.9	6.85	7.18	8.28	7.54
SYP	SYPH_HUMAN	P08247	6855	-1.39779	8.96431	1.05e-21	2.1e-20	339.4	350.42	336.41	384.07	392.53	435.24	149.62	161.8	131.9	117.73	153.14	120.72
FAM89A	FA89A_HUMAN	Q96GI7	375061	-1.39771	2.10738	2.14e-06	9.45e-06	1.55	2.33	1.92	3.95	3.67	3.2	1	0.84	1.19	0.86	1.12	1.04
SUPT5H	SPT5H_HUMAN	O00267	6829	-1.39712	6.912	1.11e-06	5.11e-06	22.87	26.03	15.7	43.95	34.8	37.01	15.36	11.29	19.9	6.53	5.34	7.17
SRC	SRC_HUMAN	P12931	6714	-1.39606	5.50501	5.55e-11	4.39e-10	15.13	11.31	13.42	29.17	22.42	26.42	9.33	6.45	6.16	6.31	8.23	5.98
HRH3	HRH3_HUMAN	Q9Y5N1	11255	-1.39479	4.06868	4e-05	0.00014487	11.74	12.44	7.37	19.28	16.41	16.26	11.64	2.79	3.82	4.54	3.96	3.06
GEFT	ARHGP_HUMAN	Q86VW2	115557	-1.39458	7.36585	5.11e-22	1.06e-20	50.26	44.66	54.55	69.15	68.09	64.94	24.24	21.87	20.02	20.29	23.23	20.54
RANBP10	RBP10_HUMAN	Q6VN20	57610	-1.39368	7.15458	7.22e-12	6.25e-11	13.6	11.5	15.21	31.13	21.42	28.56	9.49	6.64	6.44	6.91	7.48	6.84
ROCK2	ROCK2_HUMAN	O75116	9475	-1.39312	7.38707	9.66e-16	1.2e-14	24.17	22.85	26.6	45.13	46.43	36.67	14.25	13.45	13.15	12	10.85	10.1
CMIP	CMIP_HUMAN	Q8IY22	80790	-1.39228	6.93422	1.68e-07	8.73e-07	25.91	22.34	19.4	70.23	49.44	63.41	22.9	14.3	11.69	14.15	14.47	11.23
R3HDM1	R3HD1_HUMAN	Q15032	23518	-1.39189	5.9853	6.18e-15	7.19e-14	25.34	21.19	23.09	23.58	23.63	25.98	12.23	8.26	7.91	7.75	8.54	8.72
CDC37	CDC37_HUMAN	Q16543	11140	-1.39147	8.14277	2.09e-17	2.97e-16	55.65	53.73	56.7	51.78	40.66	52.32	17.7	20.45	20.46	17.31	23.02	19.87
SYT13	SYT13_HUMAN	Q7L8C5	57586	-1.38961	5.88985	1.11e-10	8.45e-10	26.56	15.45	12.73	27.23	24.83	33.86	11.23	8.72	8.02	6.52	10.39	6.54
TCF4	ITF2_HUMAN	P15884	6925	-1.38949	2.55932	1.15e-07	6.12e-07	13.7	12.9	13.79	20.94	15.91	22.11	4.49	7.34	7.41	5.02	5.46	7.27
KLHL23	KLH23_HUMAN	Q8NBE8	151230	-1.38804	6.05007	1.03e-17	1.5e-16	16.57	12.04	15.14	18.98	19.46	19.76	7.05	6.89	6.09	5.37	7.18	5.33
GLCE	GLCE_HUMAN	O94923	26035	-1.38678	4.96346	1.21e-08	7.31e-08	4.56	3.8	5.91	8.57	7.24	4.48	1.98	2.61	2.37	2.37	2.6	0.98
EXTL1	EXTL1_HUMAN	Q92935	2134	-1.38571	3.9087	6.37e-05	0.000222239	3.06	4.11	1.34	2.72	2.41	6.86	1.55	1.15	0.53	1.47	1.76	1.09
USP31	UBP31_HUMAN	Q70CQ4	57478	-1.38497	5.72727	2.54e-12	2.31e-11	9.24	7.84	8.64	14.12	15.27	14.74	5.52	5.1	4.21	3.24	4.4	3.16
FRMD5	FRMD5_HUMAN	Q7Z6J6	84978	-1.38453	5.26465	9.08e-11	7e-10	10.26	7.16	10.16	19.39	19	13.94	5.38	6.2	4.95	3.71	5.09	3.93
MGAT5	MGT5A_HUMAN	Q09328	4249	-1.38381	7.42778	4.01e-18	6.1e-17	21.73	18.89	22.89	36.1	29.27	23.83	11.06	9.68	8.7	8.89	9.7	8.78
DUSP14	DUS14_HUMAN	O95147	11072	-1.38289	6.11437	8.33e-16	1.04e-14	34.46	35.73	32.81	45.69	43.18	36.12	9.45	14.76	16.17	16.93	12.01	17.01
HS3ST4	HS3S4_HUMAN	Q9Y661	9951	-1.38262	5.32844	7.18e-10	4.98e-09	12.54	11.14	8.51	11.95	11.69	7.72	5.2	5.61	3	3.88	2.93	3.47
ATF6	ATF6A_HUMAN	P18850	22926	-1.38212	6.18277	4.58e-11	3.64e-10	10.74	9.99	7.66	16.98	15.35	20.72	5.61	5.06	3	5.68	5.09	5.3
SCN2A	SCN2A_HUMAN	Q99250	6326	-1.38124	3.71879	2.17e-07	1.11e-06	34.04	31.16	33.97	37.2	25	19.77	13.83	13.47	9.8	9.84	14.18	8.41
RAB3A	RAB3A_HUMAN	P20336	5864	-1.379	9.1856	8.14e-17	1.11e-15	312.48	253.7	269.96	462.85	443.03	457.17	166.5	138.18	121.88	106.16	147.39	132.47
PPP1R9A	NEB1_HUMAN	Q9ULJ8	55607	-1.37897	8.02649	6.88e-15	7.94e-14	25.33	20.89	23.5	33.21	26.03	22.91	9.76	10.02	10.07	8.9	12.69	5.95
MYT1L	MYT1L_HUMAN	Q9UL68	23040	-1.37828	6.13549	5.09e-13	5e-12	14.01	12.84	11.43	19.47	17.08	15.31	8.33	5.15	4.84	5.06	5.5	4.59
CCDC85B	CC85B_HUMAN	Q15834	11007	-1.37626	6.69	2.47e-20	4.48e-19	79.31	66.46	71.9	110.39	114.67	109.73	31.47	34.96	31.22	31.44	38.06	39.14
IL1RAPL1	IRPL1_HUMAN	Q9NZN1	11141	-1.37501	3.67546	4.96e-09	3.14e-08	2.74	3.49	4.09	3.37	3.52	3.33	1.56	1.41	1.2	1.27	1.34	1.07
GNB5	GBB5_HUMAN	O14775	10681	-1.37387	7.04377	1.25e-05	4.87e-05	46.18	17.82	26.52	65.76	30.65	25.88	8.22	25.08	20.57	6.57	11.59	8.77
RAB11FIP4	RFIP4_HUMAN	Q86YS3	84440	-1.37384	9.32707	1.5e-19	2.54e-18	65.34	52.69	55.32	97.33	96.63	94.77	27.53	29.34	29.52	24.17	29.8	31.66
CACNA1C	CAC1C_HUMAN	Q13936	775	-1.37222	3.01653	3.57e-05	0.00013037	3.07	3.18	4.38	7.42	6.62	8.44	3.78	1.69	1.53	1.51	1.79	1.67
CLIP2	CLIP2_HUMAN	Q9UDT6	7461	-1.37077	7.35115	6.98e-06	2.84e-05	29.29	12.5	11.86	51.9	44.13	45.39	16.87	13.84	11.68	6.47	14.2	7.23
C9orf5	TM245_HUMAN	Q9H330	23731	-1.36917	7.03626	4.02e-18	6.1e-17	14.34	13.67	17.72	15.45	15.21	16.21	5.69	6.09	5.32	6.42	6.93	5.08
GUCY1A2	GCYA2_HUMAN	P33402	2977	-1.36817	4.43269	1.56e-06	7.05e-06	3.32	3.51	5.98	11.94	9.87	6.61	3.57	1.96	2.74	2.68	2.25	1.85
APBB2	APBB2_HUMAN	Q92870	323	-1.36418	5.78469	6.22e-11	4.89e-10	3.54	2.92	3.09	6.91	5.85	4.49	1.25	1.76	1.43	1.32	1.84	2.45
EBNA1BP2	EBP2_HUMAN	Q99848	10969	-1.36375	5.1182	0.00205032	0.00522858	11.75	3.64	10.89	13.66	13.26	13.74	7.18	6.72	5.06	0.33	2.49	3.12
CNIH2	CNIH2_HUMAN	Q6PI25	254263	-1.36293	6.78199	5.93e-12	5.18e-11	64.59	47.04	41.87	82.21	65.51	113.66	33.47	24.51	20.6	23.71	24.4	27.07
FAM65A	FA65A_HUMAN	Q6ZS17	79567	-1.36234	5.51582	1.33e-12	1.25e-11	16.2	16.97	12.48	28.32	18.61	22.62	8.92	6.12	7.11	7.58	7.45	5.98
WSB2	WSB2_HUMAN	Q9NYS7	55884	-1.36186	8.75308	1.45e-23	3.31e-22	69.85	61.02	66.89	91.18	96.65	93.97	30.55	31.83	29.76	27.44	31.59	30.27
C20orf46	TM74B_HUMAN	Q9NUR3	55321	-1.36125	2.62679	3.67e-06	1.56e-05	3.44	3.19	2.3	5.9	6.56	4.41	2.01	1.52	1.26	1.43	1.88	1.44
LASS6	CERS6_HUMAN	Q6ZMG9	253782	-1.35877	7.18231	2.86e-11	2.34e-10	17.19	14.62	16.18	24.49	20.4	20.42	11.17	8.53	5.87	4.78	6.63	5.71
SORT1	SORT_HUMAN	Q99523	6272	-1.3576	8.85484	1.58e-14	1.75e-13	48.67	44.21	43.96	84.28	72.33	61.6	26.64	27.27	23.16	15.88	22.44	18.37
SLC39A10	S39AA_HUMAN	Q9ULF5	57181	-1.35385	8.69038	3.35e-19	5.51e-18	96.74	96.14	98.93	100.23	101.36	111.79	37.23	50.29	37.56	34.46	43.13	31.91
CDS1	CDS1_HUMAN	Q92903	1040	-1.35282	5.67322	2.76e-15	3.29e-14	8.42	9.59	7.71	10.57	12.93	10.52	3.64	4.21	4.1	3.49	4.66	2.81
SMARCD3	SMRD3_HUMAN	Q6STE5	6604	-1.35229	5.66902	2.64e-12	2.39e-11	24.14	23.87	17.34	24.02	25.82	23.39	11.71	7.97	6.31	7.3	9.99	9.87
REEP2	REEP2_HUMAN	Q9BRK0	51308	-1.35078	7.52992	5.28e-18	7.93e-17	66.93	56.76	66.88	99.9	100.67	110.8	35.7	30.35	27.49	30.17	33.12	32.42
HOMER2	HOME2_HUMAN	Q9NSB8	9455	-1.3505	4.12141	9.18e-09	5.65e-08	7.32	8.2	8.52	12.86	9.94	13.51	3.28	4.29	2.35	3.13	4.15	5.81
NKAIN2	NKAI2_HUMAN	Q5VXU1	154215	-1.34976	6.08146	1.4e-13	1.44e-12	16.31	12.75	14.62	16.87	16.54	23.21	7.46	7	6.06	3.98	7.48	6.38
PRDM2	PRDM2_HUMAN	Q13029	7799	-1.3497	2.10201	5.79e-06	2.38e-05	3.64	2.88	3.03	5.99	5.25	4.77	2.02	1.29	2.15	1.52	1.54	1.08
MTMR7	MTMR7_HUMAN	Q9Y216	9108	-1.34967	5.9495	1.17e-13	1.22e-12	13.65	12.1	13.96	22.8	24.65	22.43	8.28	7.32	6.48	5.63	7.08	6.43
LRRC7	LRRC7_HUMAN	Q96NW7	57554	-1.34942	5.6243	5.47e-08	3.06e-07	6.27	2.7	4.65	6.62	7.73	7.51	2.26	1.47	3.74	2.48	1.37	2.06
SLC12A5	S12A5_HUMAN	Q9H2X9	57468	-1.34886	8.64271	3.64e-06	1.55e-05	54.53	50.75	48.22	152.72	126.98	134.43	65.25	32.08	26.43	26.15	33.01	23.28
PREX1	PREX1_HUMAN	Q8TCU6	57580	-1.34852	7.56193	1.95e-12	1.8e-11	18.45	15.56	15.23	36.18	35.16	34.92	10.34	9.23	9.93	10.91	8.65	8.83
PCDHGA12	PCDGC_HUMAN	O60330	26025	-1.34838	2.67548	3.9e-06	1.65e-05	2.83	2.68	2.37	5.6	4.56	4.3	1.61	0.81	1.19	1.59	1.42	1.72
NMNAT2	NMNA2_HUMAN	Q9BZQ4	23057	-1.34735	5.73349	5.97e-11	4.71e-10	28.3	23.02	24.82	47.92	44.07	48.25	19	13.7	11.76	11.73	14.08	10.56
ZNRF1	ZNRF1_HUMAN	Q8ND25	84937	-1.34718	5.40099	1.92e-11	1.59e-10	14.36	11.52	10.26	22.71	20.96	21.11	8.49	6.17	5.27	5.8	6.18	5.87
ELFN1	ELFN1_HUMAN	P0C7U0	392617	-1.34678	3.42604	0.000359276	0.00108835	3.42	2.22	0.78	5.52	4.41	4.22	2.18	1.14	0.62	1.35	1.29	0.92
B3GAT1	B3GA1_HUMAN	Q9P2W7	27087	-1.34466	7.49686	1.75e-17	2.51e-16	33.83	31.05	32.73	48.45	54.84	57.07	18.16	15.86	13.7	15.51	18.04	16.45
FGF12	FGF12_HUMAN	P61328	2257	-1.34443	3.3399	2.53e-05	9.44e-05	2.41	2.57	3.11	5.78	6.27	4.78	2.83	1.53	1.17	1.25	1.38	1.05
SYN2	SYN2_HUMAN	Q92777	0	-1.34221	8.88267	3.56e-10	2.56e-09	92.98	73.77	67.75	155.28	124.43	141.15	63.75	40.26	33.22	29.51	45.02	33.71
FBXW7	FBXW7_HUMAN	Q969H0	55294	-1.34139	9.21003	1.39e-16	1.86e-15	76.96	68.42	66.3	115.2	118.2	116.45	42.84	31.22	32.06	36.64	34.96	34.82
DGAT2	DGAT2_HUMAN	Q96PD7	84649	-1.3412	6.14546	9.52e-10	6.53e-09	24.93	24.01	19.32	31.82	28.25	35.06	17.49	10.48	7.78	7.12	9.14	9.99
TMEM41A	TM41A_HUMAN	Q96HV5	90407	-1.34071	4.17809	1.64e-10	1.23e-09	5.45	4.63	5.29	8.95	7.37	8.64	2.99	2.37	2.14	2.12	2.73	2.96
PGAM2	PGAM2_HUMAN	P15259	5224	-1.33912	2.57581	1.63e-06	7.34e-06	2.38	3.18	2.99	4.65	4.62	5.6	1.11	1.66	1.07	1.51	1.88	1.7
GPR162	GP162_HUMAN	Q16538	27239	-1.33819	6.1561	6.15e-15	7.16e-14	51.96	40.91	42.26	62.65	60.66	66.38	25.93	22.12	18.34	17.77	23.52	16.6
PRKCI	KPCI_HUMAN	P41743	5584	-1.3364	6.42494	3.88e-16	5.02e-15	20.55	15.18	15.73	21.48	20.48	21.36	8.3	8.02	7.77	6.7	8.46	5.16
NPY	NPY_HUMAN	P01303	4852	-1.33598	5.44952	1.82e-05	6.95e-05	78.4	38.14	60.69	97.93	77.98	127.62	13.26	16.08	39.67	18.22	39.68	57.76
C6orf120	CF120_HUMAN	Q7Z4R8	387263	-1.33478	4.09226	4.55e-12	4.01e-11	11.19	11.02	9.18	12.83	12.53	13.16	4.11	5.15	4.01	3.85	5.08	5.03
SPEG	SPEG_HUMAN	Q15772	10290	-1.33443	0.119613	0.00074377	0.00210466	3.04	2.48	2.73	2.91	2.66	3.28	1.76	0.7	0.84	1.17	0.55	1.52
FAM123C	AMER3_HUMAN	Q8N944	205147	-1.33391	5.01464	0.00259346	0.00645842	4.09	3.69	2.05	10.05	10.8	11.71	5.27	0.61	1.16	2.13	4.32	1.81
RIMBP2	RIMB2_HUMAN	O15034	23504	-1.33383	5.08831	2.12e-10	1.57e-09	7.32	7.45	5.08	11.37	8.65	8.49	3.75	2.67	1.91	3.55	3.41	3.23
SLC9A1	SL9A1_HUMAN	P19634	6548	-1.33203	4.85036	1.87e-07	9.64e-07	6.23	4.91	5.06	12.05	9.37	10.93	5.12	2.62	2.64	2.77	3.02	1.97
SNCA	SYUA_HUMAN	P37840	6622	-1.33112	8.00515	2.1e-16	2.77e-15	117.01	102.55	85.53	115.35	108.17	167.81	41.78	48.78	46.8	34.4	57.58	41.6
FAM130A1	CSRN2_HUMAN	Q9H175	81566	-1.32897	5.69193	2.14e-13	2.17e-12	8.71	7.9	7.09	14.14	12.53	12.37	4.76	3.71	3.17	4.12	3.91	4.29
EEF1A2	EF1A2_HUMAN	Q05639	1917	-1.32883	9.83437	3.09e-11	2.51e-10	303.97	270.77	239.45	603.14	544.86	570.1	207.91	150.12	142.95	131.01	172.61	149.46
ARF5	ARF5_HUMAN	P84085	381	-1.32836	5.71965	3.36e-18	5.16e-17	72.36	63	60.73	73.95	78.64	90.25	27.41	27.59	26.75	28.06	29.46	31.86
TBC1D14	TBC14_HUMAN	Q9P2M4	57533	-1.32792	5.79177	1.1e-10	8.37e-10	10.28	8.06	8.42	18.1	18.62	18.49	6.55	4.73	5.18	4.66	5.27	4.55
ZFYVE27	ZFY27_HUMAN	Q5T4F4	118813	-1.32786	6.85707	3.48e-12	3.11e-11	29.44	28.24	22.32	43.05	45.67	42.49	18.66	15.03	12.65	12.5	12.26	9.51
NAV1	NAV1_HUMAN	Q8NEY1	89796	-1.32626	4.71445	1.24e-09	8.34e-09	5.37	7.02	7.93	10.39	10.2	9.63	4.55	2.76	2.31	2.84	3.47	3.51
YWHAG	1433G_HUMAN	P61981	7532	-1.3254	10.5752	9.25e-17	1.26e-15	426.17	340.41	407.42	596.61	586.07	521.26	216.66	224.25	176.04	149.44	199.01	147.84
ASTN1	ASTN1_HUMAN	O14525	460	-1.32483	5.36029	6.27e-06	2.57e-05	16.85	16	11.43	34.24	29.8	34.21	17.64	6.38	7.26	8.14	7.51	5.98
GRAMD1B	GRM1B_HUMAN	Q3KR37	57476	-1.32377	0.871879	6.76e-05	0.000234479	8.32	5.67	5.5	6.54	9.52	6.19	3.63	2.11	2.68	2.67	2.08	3.03
CNTN5	CNTN5_HUMAN	O94779	53942	-1.32225	4.89958	6.37e-10	4.45e-09	4.06	4.57	3.71	4	4.43	3.76	2.3	1.82	1.43	1.29	1.68	1.16
G0S2	G0S2_HUMAN	P27469	50486	-1.31997	2.24061	0.000231563	0.000729043	3.48	2.87	5.33	6.81	5.15	3.83	0.81	2.15	1.28	1.13	3.35	2.16
CEND1	CEND_HUMAN	Q8N111	51286	-1.31966	5.7769	2.1e-13	2.14e-12	83.89	64.49	50.2	72.3	71.67	60.69	21.79	25.21	24.28	24.46	33.54	30.86
SYNGR1	SNG1_HUMAN	O43759	9145	-1.31647	8.63867	8.06e-06	3.24e-05	93.08	39.69	76.77	64.21	70.45	158.19	50.26	38.99	36.06	13.44	20.66	34.36
CLOCK	CLOCK_HUMAN	O15516	9575	-1.31569	7.15739	6.35e-20	1.12e-18	17.04	14.74	16.63	16.48	18.87	16.98	6.53	6.89	7.08	7.05	6.43	5.99
SACS	SACS_HUMAN	Q9NZJ4	26278	-1.31233	7.23323	2.46e-08	1.44e-07	11.89	7.85	8.77	20.28	20.77	13.61	8.67	4.98	4.43	3.87	5.37	4.33
PDXP	PLPP_HUMAN	Q96GD0	57026	-1.3123	8.32469	6.39e-13	6.21e-12	105.15	100.68	81.21	173.31	156.23	197.42	64.07	48.63	41.46	48.75	56.5	53.08
TLK1	TLK1_HUMAN	Q9UKI8	9874	-1.31224	6.42695	5.09e-21	9.73e-20	13.41	13.03	13.94	15.74	16.24	17.54	5.44	6.7	6.11	5.5	5.87	5.96
HERC3	HERC3_HUMAN	Q15034	8916	-1.31194	4.70509	1.39e-07	7.28e-07	3.64	5.74	5.61	4.12	5.48	2.95	1.24	2.18	1.48	2.05	2.59	1.7
MAP3K14	M3K14_HUMAN	Q99558	9020	-1.31189	3.91711	4.62e-06	1.93e-05	2.63	2.52	1.81	5.78	3.02	4.1	2.05	0.97	1.04	0.93	1.47	1.12
ESRRA	ERR1_HUMAN	P11474	2101	-1.31186	5.58822	1.45e-14	1.62e-13	19.34	17.34	18.72	25.43	33.47	27.64	7.08	11.17	9.81	9.02	10.03	8.48
RAB11FIP3	RFIP3_HUMAN	O75154	9727	-1.31028	7.4272	7.74e-19	1.24e-17	17.98	15.32	17.15	21.11	20.86	20.26	8.97	7.84	6.64	6.71	7.23	6.96
SLC9A5	SL9A5_HUMAN	Q14940	6553	-1.30986	3.3581	1.04e-05	4.1e-05	1.56	1.71	2.51	4.16	3.5	2.08	1.13	0.82	0.86	0.61	1.39	1.25
HSPA12A	HS12A_HUMAN	O43301	259217	-1.3085	7.50704	6.59e-15	7.62e-14	26.39	21.24	17.47	39.33	33.5	36.87	12.65	13.14	11.79	10.16	9.87	10.17
NDUFAF4	NDUF4_HUMAN	Q9P032	29078	-1.30797	4.76036	9.7e-13	9.24e-12	18.63	12.4	16.68	15.31	16.38	15.74	5.41	7.65	6.55	5.77	6.55	6.26
ARPC2	ARPC2_HUMAN	O15144	10109	-1.30681	8.10008	1.13e-20	2.09e-19	148.62	111.72	130.41	190.43	183.88	202.93	55.35	72.29	62.51	59.23	65.75	65.04
C17orf50	CQ050_HUMAN	Q8WW18	146853	-1.30681	2.28925	0.000313917	0.000961739	5.06	5.23	4.2	6.48	9.01	6.74	3.71	0.65	1.85	2.41	3.29	2.23
ADCY2	ADCY2_HUMAN	Q08462	108	-1.30627	7.62015	1.63e-16	2.17e-15	40.86	30.1	37.37	57.03	52.97	46.67	21.25	16.63	15.99	14.87	18.58	16.27
SST	SMS_HUMAN	P61278	6750	-1.3053	7.98535	1.73e-18	2.72e-17	244.79	187.64	218.54	261.09	228.26	214.45	77.96	81.16	92.21	101.67	105.94	82.49
U1SNRNPBP	U1SBP_HUMAN	Q16560	11066	-1.30523	4.95332	6.89e-08	3.79e-07	6.15	5.39	4.94	12.9	13.36	16.3	3.12	4.29	3.08	3.63	4.11	4.3
BAHD1	BAHD1_HUMAN	Q8TBE0	22893	-1.30456	5.43136	3.85e-11	3.09e-10	8.64	7.9	7.18	15.91	14.85	16.55	5.35	4.44	4.82	4.36	4.15	4.22
DOK3	DOK3_HUMAN	Q7L591	79930	-1.30388	2.72383	4.25e-07	2.08e-06	2.78	2	1.88	3.38	3.74	3.4	1.22	1.23	1.09	0.84	1.11	1.22
FAM5C	FAM5C_HUMAN	Q76B58	339479	-1.30371	4.38281	1.03e-07	5.52e-07	15.38	9.24	10.34	22.34	20.72	23.69	9.56	5.87	5.27	5.1	7.06	6.07
ATP2B3	AT2B3_HUMAN	Q16720	492	-1.30327	3.33773	0.000124584	0.000411545	10.06	8.24	8.31	23.44	17.73	17.81	10.94	5.09	4.63	3.64	3.93	4.07
MAP2K1	MP2K1_HUMAN	Q02750	5604	-1.30259	8.34764	4.51e-18	6.83e-17	94.7	86.62	94.07	152.89	123.37	122.86	48.93	44.26	43.29	38.08	51.05	39.75
CNRIP1	CNRP1_HUMAN	Q96F85	25927	-1.30029	7.3152	6e-16	7.6e-15	68.49	57.52	60.25	91.01	72.18	85.96	36.8	29.91	24.76	24.43	29.52	26.05
PCDH8	PCDH8_HUMAN	O95206	5100	-1.29995	4.36518	0.000363279	0.00109967	3.1	2.87	2.78	8.49	7.54	14.8	4.69	1.7	2.07	2.01	2.35	1.81
PKIA	IPKA_HUMAN	P61925	5569	-1.2986	8.19276	1.15e-15	1.43e-14	20.68	21.08	21.22	23.88	25.87	28	10.37	10.62	9.14	8.99	10.83	6.06
SORCS3	SORC3_HUMAN	Q9UPU3	22986	-1.2977	5.79027	9.21e-07	4.29e-06	6.37	3.7	5.09	10.32	8.03	19.15	3.41	3.75	4.05	2.42	3.1	3.44
ELK3	ELK3_HUMAN	P41970	2004	-1.29684	3.63332	3.27e-08	1.88e-07	5.06	3.89	3.39	7.66	6.14	4.25	2.12	1.87	1.99	1.9	2.16	1.93
SASS6	SAS6_HUMAN	Q6UVJ0	163786	-1.29684	2.90191	0.000161819	0.000524633	3.67	2.68	1.64	3.86	3.86	3.13	0.28	1.49	1.43	1.8	1.15	1.37
JAKMIP2	JKIP2_HUMAN	Q96AA8	9832	-1.29627	6.41228	2.76e-17	3.92e-16	13.37	14.91	17.64	18.55	16.57	16.59	6.45	6.98	5.76	6.4	7.11	6.56
ARMCX5	ARMX5_HUMAN	Q6P1M9	64860	-1.29618	5.63757	1.09e-11	9.23e-11	13.91	11.66	14.34	11.52	11.41	10.24	4.97	6.04	4.5	4.09	5.77	4.49
RAB11FIP2	RFIP2_HUMAN	Q7L804	22841	-1.29475	5.23859	5.98e-11	4.72e-10	12.84	10.62	11.83	25.68	19.77	19.69	7.55	7.03	6.4	5.58	7.24	5.34
TNFRSF12A	TNR12_HUMAN	Q9NP84	51330	-1.29386	1.48837	0.000102961	0.000344889	3.74	3.82	2.57	4.59	9.8	5.68	1.7	2.15	1.89	1.68	2.04	2.3
CHRD	CHRD_HUMAN	Q9H2X0	8646	-1.29274	1.24698	0.000276043	0.000856914	2.29	1.35	1.46	3	2.13	3.59	1.31	0.75	0.8	0.61	1.3	0.56
ZNF408	ZN408_HUMAN	Q9H9D4	79797	-1.29226	1.42138	0.0014243	0.00377804	1.56	1.47	2.14	6.72	5.4	5.59	1.69	1.88	1.31	1.49	1.51	0.77
KIAA1853	SRRM4_HUMAN	A7MD48	84530	-1.29106	3.33704	0.000968202	0.00266976	1.96	3.83	3.23	6	6.41	6.64	4.02	1.13	0.77	1.86	1.74	1.13
TM6SF1	TM6S1_HUMAN	Q9BZW5	53346	-1.29056	3.3466	3.64e-07	1.8e-06	4.55	3.51	3.32	6.6	5.47	4.76	1.84	1.53	1.34	1.74	2.67	2.04
KCND3	KCND3_HUMAN	Q9UK17	3752	-1.29013	4.74295	2.71e-06	1.18e-05	6.48	6.43	6.59	14.58	10.78	16.74	6.82	3.69	2.62	3.16	4.19	3.12
MED15	MED15_HUMAN	Q96RN5	51586	-1.29005	5.52566	2.77e-08	1.61e-07	10.27	7.93	7.62	20.51	19.15	20.67	7.18	6.16	4.46	5.57	4.9	4.82
RBM38	RBM38_HUMAN	Q9H0Z9	55544	-1.28998	3.19717	1.02e-05	4.05e-05	3.89	2.49	2.16	5.03	6.19	5.23	0.93	1.54	1.9	1.97	1.17	2.26
EPN1	EPN1_HUMAN	Q9Y6I3	29924	-1.28904	7.8623	2.91e-15	3.47e-14	74.34	62.78	55.05	110.8	109.03	112.48	38.32	30.78	30.37	33.66	36.66	35.84
ZNF341	ZN341_HUMAN	Q9BYN7	84905	-1.28782	0.599186	0.000272079	0.000845878	1.9	2.42	2.2	1.94	1.79	3.15	0.9	0.84	1	1.14	0.98	0.53
ZNF365	ZN365_HUMAN	Q70YC5	22891	-1.28699	6.98162	2.48e-18	3.85e-17	26.63	23.2	24.42	28.09	27.34	27.72	11.08	11.74	9.89	8.65	12.36	9.85
TMEM63C	TM63C_HUMAN	Q9P1W3	57156	-1.28414	5.41148	2.52e-11	2.07e-10	7.55	6.38	7.56	9.89	11.05	9.7	3.58	4.92	2.97	2.33	4.12	2.92
N4BP3	N4BP3_HUMAN	O15049	23138	-1.28376	3.07167	0.000155538	0.000505856	4.46	4.06	2.12	1.4	1.86	2.66	0.94	1.1	1.43	0.98	1.45	1.06
DOK4	DOK4_HUMAN	Q8TEW6	55715	-1.28232	6.79617	4.83e-13	4.76e-12	17.73	16.41	15.45	30.55	29.81	33.71	10.67	10.03	7.94	9.4	8.82	9.46
PVRL1	PVRL1_HUMAN	Q15223	5818	-1.28127	5.76315	1.95e-05	7.39e-05	5.45	4.75	4.57	16.64	13.98	15.78	6.55	3.28	3.4	3.41	3.49	3.05
ARPC5	ARPC5_HUMAN	O15511	10092	-1.28115	6.58663	4.2e-19	6.86e-18	39.15	34.22	35.28	48.39	51.36	49.37	14.57	18.31	18.69	19.38	15.4	17.18
DPP10	DPP10_HUMAN	Q8N608	57628	-1.28085	6.98077	3.3e-12	2.96e-11	9.44	9.51	10.5	10.55	11.21	7.98	4.6	3.98	3.14	4.66	4.74	2.97
ATP6V0D1	VA0D1_HUMAN	P61421	9114	-1.28024	8.14301	6.37e-17	8.73e-16	130.18	107.78	102.08	196.07	168.49	193.64	61.22	62.15	55.81	51.32	65.44	60.39
KIFAP3	KIFA3_HUMAN	Q92845	22920	-1.28016	7.94767	2.32e-09	1.52e-08	54.07	44.57	43.71	105.93	100.12	94.74	41.51	27.08	21.82	24.22	30.17	27.33
ZNF697	ZN697_HUMAN	Q5TEC3	90874	-1.27988	-0.0504304	0.00298387	0.007316	1.91	2.74	1.06	4.12	2.7	4.3	1.11	1.39	1.23	1.29	1.22	0.31
ELAVL3	ELAV3_HUMAN	Q14576	1995	-1.27952	5.42944	5.54e-11	4.38e-10	25.57	20.82	17.34	41.6	35.11	35.12	12.85	12.18	10.73	8.16	13.41	12.07
NEFM	NFM_HUMAN	P07197	4741	-1.27772	9.11464	3.04e-09	1.97e-08	100.64	60.57	100.94	108.3	166.35	130.5	26.38	59.11	49.08	27.9	61.08	45.46
RALGDS	GNDS_HUMAN	Q12967	5900	-1.27607	0.576152	0.000670507	0.00191393	2.18	1.51	1.04	1.52	2.24	1.25	0.67	0.8	0.85	0.84	0.39	0.39
STAC2	STAC2_HUMAN	Q6ZMT1	342667	-1.27572	5.68524	8.31e-09	5.13e-08	13.52	8.54	17.65	18.29	15.47	11.23	3.78	7.01	6.1	3.89	6	8.01
SEC14L2	S14L2_HUMAN	O76054	23541	-1.27528	5.68715	1.79e-09	1.19e-08	7.51	12.84	12.97	17.57	12.27	19.48	3.33	6.42	4.86	5.79	7.06	6.03
RNF150	RN150_HUMAN	Q9ULK6	57484	-1.27501	5.43805	1.88e-06	8.38e-06	3.99	4.43	4.13	11.27	10.04	12.91	4.43	2.78	2.75	3.14	2.63	2.25
ARMCX4	ARMX4_HUMAN	Q5H9R4	0	-1.27469	3.62692	7.75e-07	3.66e-06	9.88	9.54	11.14	9.36	9.05	8.04	5.04	5.17	3.63	2.56	3.8	3.33
STRBP	STRBP_HUMAN	Q96SI9	55342	-1.27439	6.82289	6.15e-15	7.17e-14	41.16	30.61	38.27	37.25	43.45	35.36	11.42	15.6	20.31	16.33	13.08	16.08
TLN2	TLN2_HUMAN	Q9Y4G6	83660	-1.27237	6.00069	1.46e-06	6.65e-06	7.26	6.17	5.85	16.5	15.75	14.16	7.2	3.86	3.99	3.47	3.99	2.88
AMIGO1	AMGO1_HUMAN	Q86WK6	57463	-1.27159	5.62885	2.3e-09	1.51e-08	17.68	16.2	14.3	31.4	31.04	32.7	12.7	8.7	7.44	10.63	8.68	8.01
SOBP	SOBP_HUMAN	A7XYQ1	55084	-1.27137	5.99209	1.2e-12	1.14e-11	12.96	10.18	9.53	19.8	13.67	18.54	6.28	4.83	5.44	6.05	4.97	6.12
SHANK2	SHAN2_HUMAN	Q9UPX8	22941	-1.27088	2.3508	0.000155409	0.000505701	6.03	6.16	6.45	15.92	13.54	20.47	4.22	4.69	3.96	5.99	3.19	4.53
C6orf174	SOGA3_HUMAN	Q5TF21	387104	-1.2695	0.980185	0.00194776	0.00499474	2.27	2.61	2.26	3.37	4.75	2.66	2.18	1.06	0.53	0.98	1.79	0.52
GLCCI1	GLCI1_HUMAN	Q86VQ1	113263	-1.26766	4.32278	3.58e-08	2.05e-07	5.82	3.72	4.6	3.97	5.25	3.36	2.11	2.34	1.74	1.29	1.88	1.68
OSBPL1A	OSBL1_HUMAN	Q9BXW6	114876	-1.26667	6.28095	1.64e-15	1.99e-14	50.3	43.93	44.22	57.95	60.43	44.11	23.02	22.33	21.71	17.77	19.61	18.39
SCN2B	SCN2B_HUMAN	O60939	6327	-1.26577	8.42044	2.51e-13	2.52e-12	112.03	100.1	114.45	167.89	158.65	157.12	72.41	58.45	53.58	42.95	57.81	40.17
ADO	AEDO_HUMAN	Q96SZ5	84890	-1.26534	5.94823	7.66e-18	1.14e-16	11.79	10.21	11.61	14.11	14.55	15.48	4.72	5.72	5.83	5.08	5.03	5.27
UBE2E1	UB2E1_HUMAN	P51965	7324	-1.26511	4.19285	2.34e-07	1.19e-06	15.01	7.34	11.9	24.91	22.94	19.07	6.94	7.77	6.05	4.76	7.69	6.98
GABRA1	GBRA1_HUMAN	P14867	2554	-1.26483	9.82257	1.41e-14	1.58e-13	176.44	151.79	171.44	165.64	191.22	135.64	60.29	85.94	73.27	53.56	79.92	58.89
TIPRL	TIPRL_HUMAN	O75663	261726	-1.26463	7.04318	6.08e-19	9.86e-18	40.85	34.52	40.18	56.89	57.28	51.76	19.52	20.36	18.99	17.47	18.44	19.05
PIP5KL1	PI5L1_HUMAN	Q5T9C9	138429	-1.26276	2.48311	0.000460076	0.00136505	1.81	1.92	3.82	3.5	4.24	1.71	0.53	1.19	0.81	1.02	1.58	1.88
DUSP3	DUS3_HUMAN	P51452	1845	-1.26158	6.31617	1.95e-16	2.57e-15	35.35	31.28	32.3	50.64	52.5	57.33	16.43	18.07	17.17	16.27	18.47	18.1
SPG3A	ATLA1_HUMAN	Q8WXF7	51062	-1.26074	6.20207	2.45e-13	2.48e-12	76.33	66.69	74.86	76.87	75.1	72.23	34.19	36.49	26.26	27.08	34.88	23.5
MRPS21	RT21_HUMAN	P82921	54460	-1.26074	5.75142	1.63e-12	1.52e-11	9.85	8.69	7.62	13.63	13.66	11.88	3.6	3.49	5.01	4.4	5.99	4.02
ATXN7L3	AT7L3_HUMAN	Q14CW9	56970	-1.26032	6.93502	5.72e-14	6.09e-13	22.14	20.63	19.77	37.16	37.18	39.95	12.24	10.93	10.48	12.39	11.91	12.7
TSPAN5	TSN5_HUMAN	P62079	10098	-1.25956	7.14825	1.86e-16	2.46e-15	29.72	30	28.23	40.01	50.45	46.51	16.41	16.41	14.1	14.72	14.33	14.82
DTNB	DTNB_HUMAN	O60941	1838	-1.25758	3.96303	5.39e-08	3.01e-07	5.96	6.99	7.56	14.71	9.86	12.43	3.72	4.46	3.67	3.09	4.78	3.44
MGC34829	F1712_HUMAN	A8MVW0	284069	-1.25683	4.03808	4.98e-08	2.8e-07	17.93	11.74	9.11	19.94	17.82	21.16	8.34	5.64	6.72	4.98	6.91	6.7
IYD	IYD1_HUMAN	Q6PHW0	389434	-1.25655	1.48767	0.00137936	0.00367455	1.27	2.17	2.91	1.78	1.61	1.12	1.32	0.7	0.47	0.68	0.72	0.66
ORAI2	ORAI2_HUMAN	Q96SN7	80228	-1.2557	1.80149	0.003201	0.00778855	1.54	1.58	1.28	7.58	3.58	4	0.95	0.65	1.07	2.01	1.43	1.5
KCTD17	KCD17_HUMAN	Q8N5Z5	79734	-1.25465	6.94869	7.46e-17	1.02e-15	71.44	57.52	52.06	78.57	85.5	106.76	26.14	32.61	31.08	28	32.78	33.22
RP11-35N6.1	LPPR1_HUMAN	Q8TBJ4	54886	-1.25181	4.25439	2.42e-07	1.23e-06	3.89	5.65	6.1	7.72	9.05	11.23	3.57	3.5	2.92	2.69	3.02	1.85
NMT2	NMT2_HUMAN	O60551	9397	-1.25036	6.31961	1.77e-14	1.95e-13	31.79	23.36	26.96	26.15	25.47	26.74	10.53	13.22	10.81	9.69	12.68	10.14
ZNF295	ZBT21_HUMAN	Q9ULJ3	49854	-1.25011	4.5156	8.05e-08	4.4e-07	2.93	2.36	3.33	6.79	5.95	4.5	2.14	1.76	1.66	1.8	1.55	1.42
ELAVL4	ELAV4_HUMAN	P26378	1996	-1.24565	6.67755	1.37e-11	1.15e-10	27.95	21.79	19.83	22.59	20.84	19.55	10.13	11.72	7.16	7.7	10.75	8.13
ACVR1B	ACV1B_HUMAN	P36896	91	-1.24531	5.29716	5.2e-09	3.29e-08	12.05	10.33	10.02	22.07	20.02	23.3	8.9	5.97	6.69	5.62	6.3	5.58
C14orf37	CN037_HUMAN	Q86TY3	145407	-1.24224	6.07469	6.85e-08	3.77e-07	30.32	17.11	17.59	36.6	25.27	40.37	17.42	10.56	10.19	8.41	12.73	8.06
RAB3IP	RAB3I_HUMAN	Q96QF0	117177	-1.24167	5.06835	2.1e-11	1.73e-10	17.65	14.39	13.79	13.21	13.68	13.29	6.07	7.1	6.34	4.79	5.91	6.15
NFKBIE	IKBE_HUMAN	O00221	4794	-1.24091	4.48192	3.95e-12	3.51e-11	7.61	7.6	7.34	9.2	9.92	8.64	3.54	3.79	3.19	3.18	3.29	3.89
PIK3R1	P85A_HUMAN	P27986	5295	-1.23973	8.52576	1.38e-17	2e-16	67.21	53.79	64.55	73.38	76.23	54.68	23.91	29.8	27.92	26.2	27.69	27.76
RNF157	RN157_HUMAN	Q96PX1	114804	-1.23859	6.45915	2.87e-10	2.1e-09	45.37	41.04	37.29	85.82	87.97	71.48	31.49	23.57	20.65	24.17	25.31	23.29
PPM1L	PPM1L_HUMAN	Q5SGD2	151742	-1.237	6.46819	3.7e-15	4.37e-14	11.23	9.03	8.92	15.19	13.05	10.69	5.24	5.17	4.48	4.16	4.89	4.2
FOXRED2	FXRD2_HUMAN	Q8IWF2	80020	-1.23647	4.5572	2.39e-06	1.05e-05	4.13	5.07	4.83	13.35	7.46	11.11	4.4	2.63	2.64	3.15	2.75	2.77
COL19A1	COJA1_HUMAN	Q14993	1310	-1.2359	1.16654	0.00294305	0.00723014	2.18	2.21	2.18	1.47	1.13	1.9	0.7	0.73	0.22	0.6	1.49	1.02
MGAT3	MGAT3_HUMAN	Q09327	4248	-1.23498	7.39782	2.15e-10	1.59e-09	30.59	22.55	25.82	57.15	56.37	61.54	17.9	18.21	16.37	14.62	18.36	16.85
TRPC6	TRPC6_HUMAN	Q9Y210	7225	-1.23342	1.13525	0.000205232	0.000651433	1.49	1.38	1.61	1.09	1.62	2.38	0.4	0.92	0.59	0.51	0.95	0.66
PPP1R37	PPR37_HUMAN	O75864	284352	-1.23324	6.82127	2.03e-12	1.87e-11	23.41	21.92	21.33	45.03	40.05	40.41	14.23	12.12	11.17	13.51	12.75	14.26
NPTN	NPTN_HUMAN	Q9Y639	27020	-1.2327	8.24015	3.66e-12	3.25e-11	157.33	125.02	162.02	234.09	223.25	149.82	79.65	91.61	68.08	52.41	85.01	59.72
LOX	LYOX_HUMAN	P28300	4015	-1.23088	1.49241	0.000793311	0.00223112	1.63	1.7	2.24	2.17	3.67	1.27	0.44	1.54	0.64	0.84	0.82	1.08
NME7	NDK7_HUMAN	Q9Y5B8	29922	-1.23073	8.22237	4.41e-12	3.9e-11	125.84	84.76	93.65	177.07	179.64	169.92	66.03	53.6	49.1	42.39	64.46	63.47
LOC728215	F155A_HUMAN	B1AL88	728215	-1.23052	3.24197	1.2e-06	5.53e-06	13.7	12.45	12.94	21.78	23.65	22.06	9.03	8.41	8.14	5.57	6.01	6.37
CACNA1A	CAC1A_HUMAN	O00555	773	-1.23024	4.832	1.97e-09	1.3e-08	14.62	14.62	13.26	17.95	15.25	11.97	7.57	5.08	4.55	5.6	7.69	6.3
ID2	ID2_HUMAN	Q02363	3398	-1.23006	5.00166	2.1e-11	1.74e-10	20.92	20.21	15.28	22.33	31.43	22.67	6.73	8.29	10.79	9.19	9.93	10.55
STK4	STK4_HUMAN	Q13043	6789	-1.22635	6.20487	3.02e-13	3.02e-12	13.2	13.82	12.25	21.64	25.63	18.16	6.44	8.21	7.5	7.22	6.95	6.98
KCNN2	KCNN2_HUMAN	Q9H2S1	3781	-1.2261	4.30626	1.19e-08	7.18e-08	5.53	3.62	4.48	7.38	6	6.75	3.07	1.96	2.08	2.55	2.3	1.88
SPTBN4	SPTN4_HUMAN	Q9H254	57731	-1.22569	1.52351	0.000383239	0.00115306	2.8	3.83	3.78	4.24	5.99	4.84	3.04	1.39	1.17	1.16	2.17	1.52
RP5-1022P6.2	GPCP1_HUMAN	Q9NPB8	56261	-1.22519	6.18919	1.25e-11	1.06e-10	15.05	16.94	21.04	17.75	19.72	14.1	7.73	8.58	7.34	5.71	7.91	7.36
DECR1	DECR_HUMAN	Q16698	1666	-1.22254	3.33241	2.02e-05	7.66e-05	7.07	8.68	8.35	6.77	5.52	5.42	2.1	2.85	3.94	1.97	3.45	3.98
MPP2	MPP2_HUMAN	Q14168	4355	-1.22158	6.89473	3.07e-08	1.78e-07	17.14	14.73	14.91	43.04	28.16	38.9	13.24	10.47	10.09	10.27	8.78	10.44
RPS6KA4	KS6A4_HUMAN	O75676	8986	-1.22151	5.41558	2.46e-13	2.48e-12	11.4	10.47	8.23	15.72	13.83	11.18	4.61	5.69	5.01	4.74	4.94	4.69
HOM-TES-103	IFFO1_HUMAN	Q0D2I5	25900	-1.22069	5.05784	4.06e-12	3.6e-11	8.09	8.38	8.89	14.12	13.2	13.29	5.2	4.27	4.19	4.25	4.78	4.6
PCP4	PCP4_HUMAN	P48539	5121	-1.22067	7.16133	2.13e-11	1.76e-10	239.21	188.34	148.27	189.1	242.26	165.79	105.04	65.64	83.79	76.94	85.26	78
TMEM121	TM121_HUMAN	Q9BTD3	80757	-1.22066	2.40349	1.56e-05	6.03e-05	6.34	4.88	4.92	10.31	11.44	11.38	3.46	3.18	3.62	2.95	3.43	3.44
TCEB1	ELOC_HUMAN	Q15369	6921	-1.21899	6.87573	1.65e-15	2e-14	64.56	67.4	66.31	62.14	83.04	69.75	21.12	33.3	32.07	28.69	31.13	30.24
C12orf32	RHNO1_HUMAN	Q9BSD3	83695	-1.21763	2.46024	9.77e-05	0.000328368	2.7	1.79	2.32	2.51	2.65	5.56	0.95	0.77	1.46	1.21	1.67	1.22
MLNR	MTLR_HUMAN	O43193	2862	-1.21737	2.80215	1.04e-05	4.1e-05	2.35	1.64	2.46	3.96	2.12	3.09	0.96	1.1	0.95	1.03	1.59	0.88
ARHGDIG	GDIR3_HUMAN	Q99819	398	-1.2171	4.99351	2.38e-12	2.17e-11	23.1	21.59	19.75	32.68	27.87	30.94	11.86	9.33	9.32	11.14	11.61	11.75
KIF1A	KIF1A_HUMAN	Q12756	547	-1.21629	9.81135	9.34e-08	5.05e-07	79.1	62.36	59.01	149.6	143.86	72.7	57.53	36.55	33.46	30.95	42.25	31.3
CD276	CD276_HUMAN	Q5ZPR3	80381	-1.216	3.41188	1.75e-05	6.69e-05	3.3	2.69	2.94	6.25	3.27	7.48	1.67	1.4	1.92	1.36	2.51	1.79
PLXNA4	PLXA4_HUMAN	Q9HCM2	91584	-1.21564	4.20871	0.000301854	0.000929368	3.2	3.49	3.95	9.95	9.04	6.6	5.21	2.05	1.88	1.66	2.1	1.56
PARP6	PARP6_HUMAN	Q2NL67	56965	-1.21514	5.59407	3.19e-14	3.45e-13	18.11	15.9	19.49	23.86	19.78	20.12	9.08	8.89	8.16	7.47	7.58	8.37
TRMT6	TRM6_HUMAN	Q9UJA5	51605	-1.21487	3.78171	9.8e-08	5.27e-07	3.74	3.87	4.37	3.52	2.85	4.05	1.47	1.52	1.8	1.44	1.61	1.85
JPH3	JPH3_HUMAN	Q8WXH2	57338	-1.21467	7.85925	1.36e-15	1.67e-14	31.35	27.93	29.98	49.71	51.39	48.01	17.38	17.22	14.93	14.95	17.95	16.49
PAQR9	PAQR9_HUMAN	Q6ZVX9	344838	-1.21456	3.60084	0.000183118	0.00058664	2.35	4.77	6.21	2.86	5.76	4.28	3.16	1.57	1.72	1.71	1.84	1.15
LUZP1	LUZP1_HUMAN	Q86V48	7798	-1.21284	5.93456	1.24e-07	6.6e-07	11.97	9.23	12.71	23.09	30.29	17.64	9.4	7.42	7.12	5.86	7.68	5.46
GADD45A	GA45A_HUMAN	P24522	1647	-1.21182	4.00266	1.57e-08	9.4e-08	9.04	8.61	7.08	9.78	9.45	16.5	4.2	4.78	4.11	4.05	4.05	4.13
PPM1H	PPM1H_HUMAN	Q9ULR3	57460	-1.21171	7.71691	2.48e-13	2.5e-12	27.62	17.89	20.46	35.28	35.82	38.13	11.19	12.79	16.14	10.12	10.74	12
PCLO	PCLO_HUMAN	Q9Y6V0	27445	-1.21079	4.80996	0.0002862	0.000884902	4.72	4.18	5.43	11.46	8.81	7.2	6.71	2.05	2.19	1.9	2.45	1.56
GLRB	GLRB_HUMAN	P48167	2743	-1.21066	7.36221	4.34e-14	4.65e-13	67.69	58.26	74.7	77.47	74.1	61.99	32.66	31.8	26.88	25.93	35	24.47
PLEKHA8	PKHA8_HUMAN	Q96JA3	84725	-1.20917	3.85774	3.03e-07	1.51e-06	3.03	2.59	3.11	5.87	5.87	4.7	1.67	1.9	2.34	1.47	1.4	1.67
KPNA4	IMA4_HUMAN	O00629	3840	-1.20881	7.93082	1.45e-17	2.09e-16	56.65	40.93	48.62	67.93	72.12	67.27	23.86	28.64	27.06	22.53	24.47	22.21
SH3GL2	SH3G2_HUMAN	Q99962	6456	-1.2086	8.13974	7.59e-13	7.32e-12	97.37	77.26	80.11	112.4	108.54	85.77	48.46	49.13	32.97	30.58	42.53	33.97
RP11-11C5.2	MZT1_HUMAN	Q08AG7	440145	-1.20849	6.42477	4.58e-10	3.26e-09	31.81	30.53	29.68	23.69	31.37	20.02	8.4	15.1	13.04	11.28	13.23	12.11
ABR	ABR_HUMAN	Q12979	29	-1.20693	8.9912	1.25e-12	1.18e-11	112.39	98.78	94.32	199.92	184.42	191.54	67.97	60.71	54.52	61.94	59.51	59.69
COL7A1	CO7A1_HUMAN	Q02388	1294	-1.20543	0.862862	0.00334316	0.00809322	2.06	0.97	0.87	0.75	0.88	0.93	0.51	0.66	0.73	0.29	0.34	0.28
MAP2	MAP2_HUMAN	P11137	4133	-1.20361	8.79645	1.96e-06	8.71e-06	46.33	43.41	42.33	89.7	71.93	46.89	39.27	17.33	18.64	19.39	32.75	13.93
KIAA1244	BIG3_HUMAN	Q5TH69	57221	-1.2027	3.52846	0.000294852	0.000908487	3.8	3.69	4.58	10.92	7.3	7.61	5.16	2.37	2.02	2.05	2.14	1.64
PPP2R2B	2ABB_HUMAN	Q00005	5521	-1.20116	6.11768	4.39e-11	3.51e-10	36.85	27.6	29.18	49.11	43.03	37.72	11.52	19.13	10.83	17.05	19.71	16.66
WDR7	WDR7_HUMAN	Q9Y4E6	23335	-1.20009	7.75535	5.12e-09	3.23e-08	24.82	16.78	16.03	41.75	37.42	36.03	16.42	11.81	12.09	10.21	10.96	9.7
CDH9	CADH9_HUMAN	Q9ULB4	1007	-1.19998	3.13286	1.43e-05	5.52e-05	3.81	2.5	3.73	3.04	2.67	6.11	1.7	1.28	1.32	1.7	1.54	1.73
APBB3	APBB3_HUMAN	O95704	10307	-1.19937	6.43232	1.5e-12	1.4e-11	10.15	7.12	7.15	13.97	14.04	13.67	4.8	4.79	4.23	3.81	4.78	5.25
DGKD	DGKD_HUMAN	Q16760	8527	-1.19856	5.91536	3.76e-10	2.71e-09	6.87	6.8	5.94	11.31	10.51	12.97	4.71	3.75	2.86	3.95	3.66	3.68
KCNA4	KCNA4_HUMAN	P22459	3739	-1.19748	4.15308	3.77e-06	1.6e-05	7.68	4.86	6.2	9.56	8.82	8.71	5.35	3.58	1.93	2.71	3.18	2.37
KIAA0241	AVL9_HUMAN	Q8NBF6	23080	-1.19739	5.3923	1.49e-12	1.39e-11	17.3	13.52	15.19	21.56	21.17	21.55	9.04	8.81	8.02	7.48	6.7	6.56
RPRM	RPRM_HUMAN	Q9NS64	56475	-1.19625	4.86943	0.00141825	0.00376603	13.81	19.94	9.76	8.92	6.81	56.63	8.65	9.6	6.96	6.87	8.39	8.04
CADM3	CADM3_HUMAN	Q8N126	57863	-1.19593	9.22939	1.34e-11	1.13e-10	58.54	49.47	58.69	91.92	71.72	80.7	40.79	30.93	26.06	23.08	26.45	25.62
SLCO3A1	SO3A1_HUMAN	Q9UIG8	28232	-1.19564	4.78412	9.44e-06	3.76e-05	6.55	4.07	5.55	8.74	12.69	15.55	5.14	2.56	2.95	3.66	4.35	3.01
C16orf70	CP070_HUMAN	Q9BSU1	80262	-1.19562	5.48698	1.49e-11	1.25e-10	10.72	10.25	11.64	18.15	15.47	17.96	7.01	6.41	5.04	5.39	6.31	5.25
ZNF189	ZN189_HUMAN	O75820	7743	-1.1955	2.2614	5.7e-06	2.35e-05	7.48	7.65	6.88	10.86	9.27	9.31	3.73	4.67	3.97	3.27	3.48	2.79
MMD	PAQRB_HUMAN	Q15546	23531	-1.19509	8.06662	1.77e-16	2.35e-15	93.68	91.73	92.28	112.71	127.21	155.13	39.03	47.09	54.59	50.92	51.71	43.16
PCMT1	PIMT_HUMAN	P22061	5110	-1.19346	7.75566	1.79e-17	2.56e-16	87.73	77.76	81.33	98.2	100.99	91.81	33.22	47.68	38.34	34.25	43.73	34.74
CCT6B	TCPW_HUMAN	Q92526	10693	-1.1932	0.10682	0.00361516	0.00867386	3	3.5	2.96	3.83	2.36	3.01	0.73	0.97	2.26	1.95	0.48	1.76
NRBF2	NRBF2_HUMAN	Q96F24	29982	-1.19218	4.96686	1.16e-12	1.1e-11	13.5	12.4	14.1	15.73	14.64	15.9	6.12	6.8	6.98	5.24	6.7	5.35
BIN1	BIN1_HUMAN	O00499	274	-1.19105	7.29314	3.3e-10	2.39e-09	32.15	32.82	30.04	30.81	26.64	29.16	14.75	12.52	9	10.32	16.79	15.84
C1orf69	CAF17_HUMAN	Q5T440	200205	-1.19098	4.13961	2.31e-07	1.18e-06	3.6	4.47	3.22	6.58	7.27	7.8	1.96	2.41	2.05	3.01	1.9	2.47
MLF2	MLF2_HUMAN	Q15773	8079	-1.1896	8.55698	9.61e-17	1.3e-15	149.39	129.57	114.34	199.75	208.52	206.59	67.7	72	73.84	65.16	72.06	76.99
SH2D3C	SH2D3_HUMAN	Q8N5H7	10044	-1.18734	3.97948	1.82e-07	9.41e-07	5.51	4.53	3.78	8.18	6.2	6.55	3.34	2.09	2	2.34	2.29	2.59
MED10	MED10_HUMAN	Q9BTT4	84246	-1.1872	4.87822	1.65e-12	1.53e-11	19.36	14.3	15.86	19.04	20.78	23.27	7.26	9.08	8.96	6.76	8.08	8.31
SERPINB8	SPB8_HUMAN	P50452	5271	-1.18628	1.85989	0.000405515	0.00121566	1.61	3.18	2.89	2.84	1.92	2.71	0.54	0.96	1.45	0.96	1.61	1.19
FAM148C	C2C4C_HUMAN	Q8TF44	126567	-1.18579	4.23423	0.000167438	0.000541013	2.84	3.88	3.63	8.91	7.01	16.01	3.64	2.59	2.4	2.58	3.32	2.72
CORO2B	COR2B_HUMAN	Q9UQ03	10391	-1.18521	8.11502	8.23e-14	8.64e-13	56.07	44.12	50.23	89.81	83.25	76.18	29.8	25.82	28.5	29.69	23.83	31.4
LXN	LXN_HUMAN	Q9BS40	56925	-1.18474	2.69053	6.26e-05	0.000218589	7.76	5.47	8.79	16.23	10.96	13.76	4.86	4.38	5.08	3.05	5.94	3.17
ZNF85	ZNF85_HUMAN	Q03923	7639	-1.1846	2.68357	0.000856818	0.00238862	3.81	2.81	2.03	2.97	3.18	2.99	1.58	1.59	0.38	1.82	1.5	0.7
ANKH	ANKH_HUMAN	Q9HCJ1	56172	-1.18408	6.85353	1.1e-09	7.51e-09	30.9	23.17	21.62	59.06	52.25	42.21	15.61	16.02	18.77	17.19	15.33	13.23
DDX54	DDX54_HUMAN	Q8TDD1	79039	-1.18401	4.05078	3.19e-06	1.37e-05	5.19	4.56	4.82	8.48	10.98	10.13	3.27	3.84	1.7	3.29	2.79	3.57
HTR7	5HT7R_HUMAN	P34969	3363	-1.18398	4.78982	4.35e-08	2.46e-07	5.37	6.06	5.77	10.18	9.07	7.28	3.85	4.48	2.8	2.51	2.63	2.32
GRB2	GRB2_HUMAN	P62993	2885	-1.18258	7.26109	3.41e-15	4.04e-14	42.29	32.43	32.15	55.54	56.35	59.21	20.37	21.23	20	17.59	19.28	19.63
RHOT1	MIRO1_HUMAN	Q8IXI2	55288	-1.18108	6.28802	1.78e-12	1.65e-11	18.12	15.97	17.44	23.93	31.13	26.56	10.76	10.86	8.15	9.09	9.2	8.57
SIAH2	SIAH2_HUMAN	O43255	6478	-1.18093	2.74863	1.1e-05	4.32e-05	4.5	3.54	3.98	7.49	6.75	5.82	2.85	1.73	2.66	1.93	2.32	2.06
MAPK14	MK14_HUMAN	Q16539	1432	-1.18036	5.29402	2.96e-11	2.41e-10	11.11	11.45	10.83	18.54	15.27	15.25	5.88	7.78	6.32	5.01	4.6	5.81
KRT222P	KT222_HUMAN	Q8N1A0	125113	-1.1794	3.94511	5.64e-07	2.71e-06	8.16	7.94	11.3	8.16	10.87	7.48	4.66	4.71	4.43	2.83	3.53	3.54
ZMYND19	ZMY19_HUMAN	Q96E35	116225	-1.17928	3.76759	1.51e-07	7.88e-07	8.16	7.89	6.5	12.53	14.5	13.53	4.26	4.3	4.7	4.68	5.01	3.77
FAM132B	F132B_HUMAN	Q4G0M1	0	-1.17827	2.75016	1.27e-05	4.95e-05	3.61	3.34	2.77	6.22	5.7	5.3	2.21	1.74	1.38	1.82	2.23	1.98
C10orf38	F1711_HUMAN	Q5VUB5	221061	-1.17748	6.94607	5.18e-08	2.9e-07	18.27	14.55	14.66	43.7	31.92	35.56	13.69	11.86	10.09	9.88	10.79	9.78
C6orf106	CF106_HUMAN	Q9H6K1	64771	-1.17691	7.37411	2.89e-16	3.78e-15	32.56	32.83	30.91	45.03	46.66	46.12	15.74	20.64	14.5	15.69	16.45	17.85
KCNJ2	IRK2_HUMAN	P63252	3759	-1.17664	4.38435	1.08e-06	4.97e-06	4.88	5.23	8.13	12.83	12.51	11.01	4.79	3.43	3.82	4.03	3.94	2.94
TMEM151A	T151A_HUMAN	Q8N4L1	256472	-1.17634	5.59669	4.02e-05	0.000145508	9.92	18.96	15.82	13.51	10.22	29.46	6.41	9.48	3.43	6.92	5.59	10.92
PTPRN	PTPRN_HUMAN	Q16849	5798	-1.17618	8.24641	2.15e-08	1.26e-07	61.14	45.26	44.08	99.55	91.52	102.27	45.44	33.84	24.62	26.86	31.05	23.96
SLC24A3	NCKX3_HUMAN	Q9HC58	57419	-1.17443	5.94862	1.13e-08	6.84e-08	16.95	13.69	16.92	28.91	28.23	28.58	13.27	9.53	7.66	6.87	10.21	8.72
SFXN1	SFXN1_HUMAN	Q9H9B4	94081	-1.17394	5.05159	0.000586348	0.00169751	10.78	5.72	8.71	4.36	11.85	11.38	0.74	5.23	4.97	3.62	2.96	5.86
CYB5R4	NB5R4_HUMAN	Q7L1T6	51167	-1.17381	3.53501	5.45e-05	0.000192827	4.65	3.8	4.85	4.52	3.6	5.92	2.59	3.11	1.15	1.23	2.33	1.52
PRR7	PRR7_HUMAN	Q8TB68	80758	-1.17358	4.40889	1.37e-07	7.22e-07	10.81	11.4	7.52	17.09	13.64	23.96	5.76	6.04	5.92	6.2	5.16	6.73
RAP1GDS1	GDS1_HUMAN	P52306	5910	-1.17351	7.79681	1.46e-13	1.5e-12	57.46	50.48	56.41	55.62	52.84	46.94	25.11	28.07	21.62	18.9	24.15	23.26
FJX1	FJX1_HUMAN	Q86VR8	24147	-1.17346	4.4736	2.58e-07	1.3e-06	9.4	7.28	5.71	13.32	14.49	13.37	4.24	3.69	3.28	5.96	4.86	4.85
MARK3	MARK3_HUMAN	P27448	4140	-1.17346	6.04222	2.15e-12	1.97e-11	18.07	12.21	13.09	22.16	22.81	24.64	7.59	7.37	9.16	7.92	8.98	7.27
PCDHA8	PCDA8_HUMAN	Q9Y5H6	56140	-1.17334	2.67812	2.2e-05	8.31e-05	4.72	4.25	3.05	4.48	3.84	6.41	2.68	1.63	1.96	1.66	1.69	1.91
LRRK2	LRRK2_HUMAN	Q5S007	120892	-1.17279	4.29829	5.13e-05	0.000182244	1.93	2.26	1.71	1.12	2.1	1.17	0.97	0.91	0.49	1.02	0.46	0.72
DOK5	DOK5_HUMAN	Q9P104	55816	-1.17204	3.78346	0.000191141	0.000610137	3.79	3.38	4.73	12.26	7.4	12.66	4.16	2.48	2.03	2.67	3.77	3.12
CHM	RAE1_HUMAN	P24386	1121	-1.17148	6.0233	9.59e-09	5.88e-08	17.27	22.68	27.45	17.84	18.69	16.34	10.04	9.8	8.81	8.13	8.97	8.07
DIP2C	DIP2C_HUMAN	Q9Y2E4	22982	-1.17109	6.0959	1.56e-10	1.17e-09	16.65	10.49	11.03	23.16	19.68	19.81	8.66	7.72	7.01	6.17	7.15	6.2
C13orf7	RN219_HUMAN	Q5W0B1	79596	-1.17078	4.20533	4.17e-09	2.67e-08	6.2	5.98	6.81	6.46	6.85	5.41	2.18	3.02	2.63	2.83	3.23	2.83
FAM62C	ESYT3_HUMAN	A0FGR9	83850	-1.16868	0.547102	0.00286803	0.00706513	1.47	2.23	1.63	2.49	1.32	1.33	1.28	0.45	0.65	0.66	0.89	0.64
YPEL4	YPEL4_HUMAN	Q96NS1	219539	-1.16736	3.79437	7.41e-07	3.51e-06	13.96	15.73	13.75	27.4	16.97	22.92	10.47	7.1	6.52	6.95	8.03	8.37
KLC1	KLC1_HUMAN	Q07866	3831	-1.16707	7.07573	1.93e-11	1.61e-10	138.18	138.28	112.18	214.76	205.89	194.69	95.5	74.78	66.28	60.66	71.08	61.63
KIAA1609	K1609_HUMAN	Q6P9B6	57707	-1.16675	4.55313	7.12e-07	3.38e-06	5.88	6.37	6.96	5.61	6.48	10.37	1.48	3.82	4.11	3.01	2.51	3.51
DCTN1	DCTN1_HUMAN	Q14203	1639	-1.16642	8.7962	2.24e-12	2.05e-11	71.97	63.62	59.6	119.92	93.61	110.9	44.65	40.62	35.44	31.1	38.59	31.97
RTN4	RTN4_HUMAN	Q9NQC3	57142	-1.16596	10.5526	1.97e-15	2.38e-14	692.89	531.68	613	724.04	819.75	588.36	215.08	315.41	323.98	272.21	332.38	290.06
TRPC1	TRPC1_HUMAN	P48995	7220	-1.16585	6.04491	5.37e-08	3e-07	16.92	14.68	14.33	9.64	11.35	9.45	5.56	6.74	5.48	4.86	6.44	5.49
LIN7A	LIN7A_HUMAN	O14910	8825	-1.16566	2.63801	0.000152509	0.000497305	6.05	5.42	7.03	8.14	9.41	11.94	4.75	3.74	4.97	2.43	2.75	1.93
CIRBP	CIRBP_HUMAN	Q14011	1153	-1.1622	6.04596	1.49e-07	7.78e-07	37.48	65.85	44.78	102.43	58.99	55.32	31.49	29.58	18.31	29.66	25.93	23.26
SLC25A12	CMC1_HUMAN	O75746	8604	-1.1599	7.27997	8.79e-11	6.8e-10	26.75	32.11	38.75	32.4	28.1	30.94	16.04	15.17	12.03	11.47	16.71	12.92
AP2B1	AP2B1_HUMAN	P63010	163	-1.15963	8.68877	3.03e-10	2.2e-09	54.58	42.96	37.69	96.23	82.07	88.21	33.86	27.95	26.72	27.22	29.1	26.02
SMAD3	SMAD3_HUMAN	P84022	4088	-1.15883	4.97912	5.15e-06	2.14e-05	9.16	8.39	9.26	23.84	19.48	23.36	5.04	5.36	6.85	9.29	4.83	8.17
BRI3BP	BRI3B_HUMAN	Q8WY22	140707	-1.15875	5.51065	1.48e-08	8.85e-08	14.82	12.8	13.09	27.73	26.73	23.17	11.13	8.29	7.45	8.75	7.87	6.88
C19orf81	CS081_HUMAN	C9J6K1	342918	-1.15837	1.60675	0.00108739	0.00296613	1.42	1.32	1.05	3.19	3	3.31	1.08	0.71	1.02	0.98	1.25	0.52
SPTAN1	SPTN1_HUMAN	Q13813	6709	-1.15811	9.73932	2.34e-06	1.03e-05	66.74	61.79	52.48	149.28	119.37	123.95	68.7	39.92	32.29	31.63	40.19	28.48
C4orf19	CD019_HUMAN	Q8IY42	55286	-1.15801	3.81772	1.61e-07	8.39e-07	5.9	5.99	4.12	6.18	7.3	8.63	2.82	2.25	3.15	2.92	2.3	3.16
STARD4	STAR4_HUMAN	Q96DR4	134429	-1.15645	6.40835	2.42e-08	1.42e-07	16.71	17.78	15.53	21.29	21.9	9.06	7.21	8.64	6.84	7.23	9.47	6.19
KIAA0649	PPR26_HUMAN	Q5T8A7	9858	-1.15615	5.72853	2.93e-10	2.14e-09	18.06	18.62	13.08	28.36	25.54	30.75	10.26	9.47	7.83	9.61	9.6	11.16
PLEKHM2	PKHM2_HUMAN	Q8IWE5	23207	-1.15601	7.57139	1.56e-15	1.9e-14	74	60.23	58.3	84.31	100.26	72.2	30.86	31.82	29.71	32.74	34.62	37
TP53INP2	T53I2_HUMAN	Q8IXH6	58476	-1.15592	5.71367	1.54e-09	1.03e-08	22.94	18.27	18.13	36.52	30.42	44.68	13.72	12.22	10.97	11.18	12.6	12.45
SLC39A14	S39AE_HUMAN	Q15043	23516	-1.15563	5.48864	6.28e-11	4.93e-10	7.74	6.81	7.58	9.13	10.03	8.85	4.84	3.57	3.44	3.74	3.3	3
GADD45G	GA45G_HUMAN	O95257	10912	-1.15531	2.07202	4.5e-05	0.00016129	2.74	2.3	3.21	3.98	3.69	3.82	1.44	1.87	1.44	1.16	1.8	0.92
CA7	CAH7_HUMAN	P43166	766	-1.15491	5.39623	1.69e-10	1.27e-09	30.11	29.69	33.42	35.1	28.59	32.31	12.08	15.6	10.84	14.96	12.58	18.3
LOC644538	SIM10_HUMAN	Q96HG1	644538	-1.15483	6.32333	3.03e-14	3.28e-13	25.74	19.73	20.95	33.68	31.73	32	11.43	13.11	11	10.05	12.96	12.9
SCYL2	SCYL2_HUMAN	Q6P3W7	55681	-1.15482	5.74562	3.12e-07	1.55e-06	10.27	9.87	10.73	7.93	7.49	7.86	4.1	4.84	2.62	4.47	5.45	3.01
ARHGEF7	ARHG7_HUMAN	Q14155	8874	-1.15471	5.11649	1.25e-09	8.45e-09	13.56	14.03	13.83	24.86	21.96	23.1	9.58	8.34	7.07	8.84	7.8	6.33
USP46	UBP46_HUMAN	P62068	64854	-1.15189	7.04154	2.4e-16	3.15e-15	25.81	24.08	22.06	30.46	32.59	28.63	10.34	12.58	14.46	11.91	10.85	12.14
WDR3	WDR3_HUMAN	Q9UNX4	10885	-1.15137	3.48769	2.2e-06	9.7e-06	6.83	3.87	6.72	7.33	8.44	6.31	3.01	3.41	2.75	2.43	3.51	2.25
AGPAT7	LPCT4_HUMAN	Q643R3	254531	-1.15005	6.33548	8.38e-13	8.03e-12	31.62	21.67	27.33	45.67	44.38	43.28	14.23	15.94	15.91	15.42	14.48	16.98
GRLF1	RHG35_HUMAN	Q9NRY4	2909	-1.14866	8.5136	8.8e-08	4.78e-07	24.73	18.43	20.33	49.66	43.95	49.33	20.26	13.62	14.16	13.3	14.03	12.21
PARP11	PAR11_HUMAN	Q9NR21	57097	-1.14756	1.80521	0.00223336	0.00564548	3.3	1.81	3.35	1.49	2.24	1.57	1.29	0.8	1.29	0.51	1.03	1.33
KIAA0329	TCPR2_HUMAN	O15040	9895	-1.14692	6.01102	5.49e-09	3.45e-08	8.45	9.8	7.92	18.52	12.24	19.16	6.23	5.37	4.85	5.37	5.59	5.38
SESTD1	SESD1_HUMAN	Q86VW0	91404	-1.14686	6.80088	1.42e-10	1.07e-09	10.25	11.04	11.24	9.11	9.72	7.74	4.36	5.35	4.2	4.38	4.59	3.99
FAM100A	UBAD1_HUMAN	Q8TB05	124402	-1.14469	5.7666	5.16e-11	4.08e-10	8.99	7.72	8.69	15.05	14.58	14.57	5.67	5.17	4.76	4.71	5.2	4.66
BCAT1	BCAT1_HUMAN	P54687	586	-1.14425	6.01752	4.78e-08	2.69e-07	18.33	11.27	17.96	21.87	18.75	18.07	10.13	10.38	8.2	4.36	6.86	7.03
MON1B	MON1B_HUMAN	Q7L1V2	22879	-1.14372	2.93016	0.000486864	0.00143323	3.99	3.57	2.46	2.22	6.34	3.28	0.69	2.33	2.09	1.61	1.32	1.79
CLSTN1	CSTN1_HUMAN	O94985	22883	-1.14314	9.4646	5.86e-06	2.41e-05	80.89	81.09	52.08	209.06	157.35	194.96	77.77	50.61	45.59	54.65	55.02	43.86
MAGIX	MAGIX_HUMAN	Q9H6Y5	79917	-1.14155	3.29935	0.000235845	0.000741209	5.98	2.26	3.3	3.1	4.57	3.66	2.26	1.73	1.72	1.77	1.88	0.76
ATP6V1E1	VATE1_HUMAN	P36543	529	-1.1408	8.53239	1.78e-14	1.96e-13	222.46	176.25	184.81	298.66	303.17	315.16	121.47	113.21	109.47	94.43	106.44	111.33
C6orf168	FAXC_HUMAN	Q5TGI0	84553	-1.1404	5.60175	1.01e-08	6.2e-08	13.05	16.48	17.01	20.57	17.93	17.01	10.73	8.67	5.81	6.71	7.35	5.96
FHL2	FHL2_HUMAN	Q14192	2274	-1.13977	4.60046	2.62e-09	1.71e-08	6.27	6.71	6.62	8.48	6.02	10.32	3.57	3.83	3.09	3.16	3.01	3.03
ST8SIA3	SIA8C_HUMAN	O43173	51046	-1.13974	4.81914	6.76e-06	2.75e-05	11.23	10.56	9.79	20.23	15.86	18.24	11.02	6.28	5.64	4.89	5.32	3.83
DTX3	DTX3_HUMAN	Q8N9I9	196403	-1.1388	6.4127	9.7e-15	1.11e-13	31.28	27.38	26.88	39.95	33.85	38.14	13.11	13.65	14.09	14.69	13.93	18.2
AGO2	AGO2_HUMAN	Q9UKV8	27161	-1.13864	4.15137	4.5e-06	1.89e-05	6.66	6.29	5.6	15.26	13.67	11.63	5.66	3.58	4.29	4.06	4.08	3.65
SV2A	SV2A_HUMAN	Q7L0J3	9900	-1.13794	9.3372	3.62e-08	2.07e-07	100.14	86.51	86.91	181.6	157.39	168.2	83.29	52.88	48.58	41.56	65.44	45.35
UBR3	UBR3_HUMAN	Q6ZT12	130507	-1.13762	7.87336	9.29e-15	1.06e-13	24.69	22.63	23.29	26.01	29.65	23.07	11.9	12.33	10.99	10.74	11.82	9.1
DNAJC5	DNJC5_HUMAN	Q9H3Z4	80331	-1.13761	8.15511	2.06e-12	1.89e-11	54.31	49.83	43.15	84.88	81.15	83.78	32.02	26.77	23.83	29.11	30.45	31.03
SH3GL3	SH3G3_HUMAN	Q99963	6457	-1.13652	6.63875	2.37e-13	2.4e-12	47.29	38.23	36.47	57.54	56.75	59.73	24.52	23.49	17.83	18.71	23.29	22.61
THBS1	TSP1_HUMAN	P07996	7057	-1.13473	1.91093	0.0025253	0.00630385	1.89	0.91	1.33	3.52	2.71	3.1	1.67	1.04	0.58	0.99	0.69	0.72
NIPA1	NIPA1_HUMAN	Q7RTP0	123606	-1.13412	6.49421	3.29e-14	3.55e-13	14.22	13.62	13.63	18.96	20.15	18.62	7.8	7.68	8.01	6.69	7.92	5.9
EGLN2	EGLN2_HUMAN	Q96KS0	112398	-1.13313	6.92331	4.98e-13	4.91e-12	44.31	34.99	32.76	60.45	61.19	65.13	21.47	23.08	19.83	21.3	24.26	21.17
C1orf2	F189B_HUMAN	P81408	10712	-1.13032	4.23636	5.59e-07	2.69e-06	8.04	7.17	9.41	16.17	13.49	11.2	6.27	4.14	4.05	3.74	5.12	5.38
SS18L1	CREST_HUMAN	O75177	26039	-1.13005	5.36154	4.45e-10	3.18e-09	12.48	10.81	9.8	19.3	18.67	15.52	6.74	6.36	5.34	7.53	6.24	5.85
MYCN	MYCN_HUMAN	P04198	4613	-1.12957	2.46074	0.000302939	0.000932248	4.19	3.18	3.55	6.41	4.12	9.34	1.68	2.36	2.55	2.7	1.35	2.83
LANCL2	LANC2_HUMAN	Q9NS86	55915	-1.1294	5.71017	7e-09	4.35e-08	15.07	13.25	14.1	25.92	23.86	29.88	10.21	7.59	7.33	8.02	9.27	10.79
DAPK1	DAPK1_HUMAN	P53355	1612	-1.12889	6.49416	1e-06	4.66e-06	9.69	8.72	8.58	21.23	17.01	14.17	9.4	5.12	4.56	4.67	5.89	4.67
PIB5PA	PI5PA_HUMAN	Q15735	27124	-1.12876	4.33085	1.42e-06	6.45e-06	4.23	2.85	3.65	7.7	7.63	5.12	2.66	2.43	2.08	2.07	1.73	2.61
CDKN2C	CDN2C_HUMAN	P42773	1031	-1.12852	1.82625	0.00152951	0.00402787	2.9	2.9	2.4	0.98	3.4	2.61	1.35	0.83	1.11	1.41	1.44	0.72
ELK1	ELK1_HUMAN	P19419	2002	-1.1282	5.49574	7.48e-10	5.18e-09	19.66	16.6	18.09	32	27.86	36.69	12.1	10.95	10.22	12.27	9.95	10.55
GAS7	GAS7_HUMAN	O60861	8522	-1.12817	0.814263	0.00417566	0.00985113	3.28	2.07	1.75	1.88	2.13	1.21	1.66	0.95	0.7	0.71	0.81	0.75
MMP25	MMP25_HUMAN	Q9NPA2	64386	-1.12745	0.46429	0.00234299	0.00589174	0.87	1.51	0.91	1.95	1.23	1.7	0.71	0.68	0.32	0.59	0.83	0.47
NSF	NSF_HUMAN	P46459	4905	-1.12728	10.4594	1.16e-10	8.8e-10	270.75	214.95	228.1	401.63	368.73	353.81	161.11	172.73	125.56	100.1	150.35	101.77
AKAP6	AKAP6_HUMAN	Q13023	9472	-1.12711	7.88719	1.96e-07	1.01e-06	20.07	16.29	17.84	30.4	32.02	22.22	16.94	10.28	8.69	7.88	9.99	7
PPP1R12B	MYPT2_HUMAN	O60237	4660	-1.12536	6.76367	4.88e-09	3.1e-08	26.47	20.99	16.71	24.92	38.16	34.31	7.33	10.34	15.76	14	10.97	13.67
DMXL2	DMXL2_HUMAN	Q8TDJ6	23312	-1.12461	8.25313	1.05e-11	8.91e-11	25.68	22.4	22.94	29.9	26.33	20.22	13.1	11.49	10.01	10.33	12.95	8.73
RGAG4	RGAG4_HUMAN	Q5HYW3	340526	-1.12399	8.04749	2.69e-07	1.35e-06	35.41	27.71	29.22	81.57	61.16	86.24	27.08	22.1	22.79	23.17	22.66	20.64
NEK6	NEK6_HUMAN	Q9HC98	10783	-1.12385	2.08795	0.00124593	0.00335219	3.72	3.62	2.91	8.06	7.62	11.38	3.88	2.61	2.89	2.16	2.23	2.16
KIF3C	KIF3C_HUMAN	O14782	3797	-1.1233	8.32763	8.71e-11	6.74e-10	40.75	34.08	33.57	66.64	65.7	62.34	27.22	22.72	20.59	17.56	23.78	21.19
DDI2	RSCA1_HUMAN	Q92681	84301	-1.12293	6.00913	5.29e-13	5.18e-12	14.93	12.33	10.9	19.11	16.82	15.52	6.82	6.21	6.98	7.09	6.64	6.3
DGKH	DGKH_HUMAN	Q86XP1	160851	-1.12217	4.67697	7.78e-06	3.13e-05	2.84	2.21	4.31	2.89	4.81	2.11	1.68	1.27	2.02	1.35	1.04	1.36
FASTK	FASTK_HUMAN	Q14296	10922	-1.12178	4.62392	8.67e-07	4.05e-06	10.4	8.23	8.79	15.61	9.64	13.9	5.29	5.02	2.59	5.05	4.81	6.85
SLC7A14	S7A14_HUMAN	Q8TBB6	57709	-1.12151	6.87084	1.17e-05	4.57e-05	10.86	11.05	12.93	29.23	17.75	25.45	13.18	8.76	6.68	6	7.04	4.78
PFN2	PROF2_HUMAN	P35080	5217	-1.1215	9.71152	3.71e-14	4e-13	317.38	267.46	344.63	378.87	400.82	322.92	135.06	189.78	153.33	127.33	176.67	139.38
SRF	SRF_HUMAN	P11831	6722	-1.1213	5.39823	7.7e-10	5.33e-09	8.5	8.87	8.43	16.07	13.81	18.04	5.23	5.15	5.51	5.37	5.63	5.58
SAPS2	PP6R2_HUMAN	O75170	9701	-1.12006	7.33909	2.63e-14	2.87e-13	30.33	28.23	28.69	49.07	39.25	43.06	17.03	16.74	14.43	16.52	15.56	17.08
ATP8A2	AT8A2_HUMAN	Q9NTI2	51761	-1.11871	5.18586	7.02e-08	3.86e-07	4.65	4.2	6.29	5.88	6.23	5.4	3.09	2.02	2.42	1.48	2.96	2.81
LYPD6	LYPD6_HUMAN	Q86Y78	130574	-1.11852	4.15422	0.000135107	0.000444649	4.39	5.24	5.68	16.67	14.59	7.9	4.61	5.24	3	4.03	3.56	3.21
RALGPS1	RGPS1_HUMAN	Q5JS13	9649	-1.11844	4.99235	0.000985855	0.00271361	2.9	1.27	4.25	7.18	6.72	3.61	1.77	2.84	1.37	2.12	0.66	2.63
RASSF4	RASF4_HUMAN	Q9H2L5	83937	-1.11808	1.92989	0.000316555	0.000968864	2.46	3.54	4.3	4.08	3.17	3.88	0.77	1.77	1.94	2.02	1.48	1.8
PTPRE	PTPRE_HUMAN	P23469	5791	-1.11745	3.81587	2.73e-06	1.18e-05	6.55	4.74	7.19	14.03	9.39	10.02	4.35	4.09	3.88	3.38	3.68	3.51
GLS	GLSK_HUMAN	O94925	2744	-1.11697	3.17319	1.07e-05	4.22e-05	24.51	24.08	24.25	28.81	28.56	23.67	13.63	13.85	9.7	10.73	14.38	7.49
ANK3	ANK3_HUMAN	Q12955	288	-1.11614	6.66373	7.15e-10	4.96e-09	57.78	40.24	42.67	53.14	59.14	39.97	23.02	23.67	18.22	15.83	29.51	23.03
HOOK1	HOOK1_HUMAN	Q9UJC3	51361	-1.11531	6.11497	8.94e-11	6.91e-10	10.12	10.35	12.3	9.1	9.26	10.52	4.31	5.34	4.64	4.64	5.07	4.54
PITPNA	PIPNA_HUMAN	Q00169	5306	-1.11515	8.3755	3.43e-12	3.07e-11	61.48	47.77	51.82	97.29	96.89	90.32	34.62	34.76	34.43	29.33	35.18	29.09
DKFZP434B0335	TCPR1_HUMAN	Q7Z6L1	25851	-1.11496	6.37784	2e-06	8.88e-06	11	12.86	9.17	25.47	30.43	25.8	10.24	7.8	6.46	7.82	10.02	7.48
ARHGEF11	ARHGB_HUMAN	O15085	9826	-1.11307	7.29409	3.79e-08	2.16e-07	18.66	13.44	15.3	31.82	26.47	25.26	13.24	8.96	10.63	6.52	10.92	7.54
ZNF259	ZPR1_HUMAN	O75312	8882	-1.11296	6.0996	3.17e-12	2.84e-11	28.9	25.85	26.18	27.01	30.17	24.8	9.5	14.69	12.16	12.61	13.22	12.82
SPRY2	SPY2_HUMAN	O43597	10253	-1.11284	6.52276	6.74e-12	5.85e-11	44.07	33.77	35.1	67.81	55.13	55.8	17.72	22.42	25.05	18.33	26.41	20.89
CHST2	CHST2_HUMAN	Q9Y4C5	9435	-1.11282	5.11636	7.74e-06	3.12e-05	16.78	12.26	12.83	27.02	25.79	40.68	14.37	10.2	7.71	9.27	9.45	7.69
POP4	RPP29_HUMAN	O95707	10775	-1.11123	4.41459	9.6e-09	5.88e-08	12.4	9.87	11.26	12.12	11.76	15.64	4.96	5.67	5.58	4.26	5.3	7.52
EMILIN1	EMIL1_HUMAN	Q9Y6C2	11117	-1.11086	0.972332	0.0026949	0.00668422	1.98	1.04	1.08	1.51	2.28	0.86	0.63	0.66	1.05	0.69	0.58	0.35
SEZ6	SEZ6_HUMAN	Q53EL9	124925	-1.11072	4.72559	0.000836542	0.00234019	8.86	7.48	5.79	14.31	12.78	25.47	11.38	4.28	3.61	4.14	4.81	3.68
ACAT2	THIC_HUMAN	Q9BWD1	39	-1.11022	2.49936	8.37e-05	0.00028554	2.26	1.56	2.62	3.55	2.11	3.28	0.81	1.1	1.07	1.03	1.41	1.58
ANKRD13B	AN13B_HUMAN	Q86YJ7	124930	-1.11021	3.69575	5.25e-07	2.54e-06	9.27	9.91	9.6	10.8	9.33	13.68	5.07	4.66	3.86	3.92	5.08	5.89
BYSL	BYST_HUMAN	Q13895	705	-1.1093	4.78663	4.36e-09	2.78e-08	8.94	6.74	7.39	12.43	11.19	14.48	4.84	5.43	4.13	3.89	4.58	4.39
PRICKLE2	PRIC2_HUMAN	Q7Z3G6	166336	-1.10847	7.46806	2.74e-10	2.01e-09	19.48	19.01	19.92	31.02	28.88	30.69	15.6	11.72	8.92	9.99	10.28	9.9
TFE3	TFE3_HUMAN	P19532	7030	-1.10834	3.6812	0.000213005	0.000674036	4.91	3.84	7.3	13.13	8.29	10.49	4.39	4.62	3.56	1.69	2.87	4.08
MPDU1	MPU1_HUMAN	O75352	9526	-1.10761	4.24919	2.08e-06	9.18e-06	10.64	8.44	10.51	10.11	12.19	10.38	2.47	4.74	3.92	5.95	4.41	7.15
MAP1A	MAP1A_HUMAN	P78559	4130	-1.10724	10.2989	6.54e-08	3.62e-07	125.5	96.75	101.08	229.26	212.8	178.45	103.16	65.23	60.89	54.17	69.13	62.74
ZRANB1	ZRAN1_HUMAN	Q9UGI0	54764	-1.10688	6.18936	4.21e-10	3.01e-09	11.65	10.31	9.17	21.1	16.12	19.25	6.48	6.81	5.59	6.56	6.29	7.26
EID3	EID3_HUMAN	Q8N140	493861	-1.10643	4.51842	2.95e-09	1.92e-08	7.93	7.81	8.46	8.33	8.61	9.49	3.05	4.97	3.83	3.44	4.48	3.57
CENPM	CENPM_HUMAN	Q9NSP4	79019	-1.10636	0.761248	0.00147739	0.00390468	1.59	0.84	1.3	1.26	1.41	1.3	0.33	0.36	0.69	0.82	0.64	0.68
EPB41L1	E41L1_HUMAN	Q9H4G0	2036	-1.10574	7.9309	1.89e-12	1.74e-11	49.47	34	38.14	68.82	62.99	69.25	25.77	25.25	24.64	20.98	26	21.51
WDR17	WDR17_HUMAN	Q8IZU2	116966	-1.10572	3.61136	1.1e-05	4.33e-05	1.79	1.6	2.15	3.37	3.44	2.98	0.71	1.22	0.9	1.5	1.37	1.16
ARPC5L	ARP5L_HUMAN	Q9BPX5	81873	-1.10539	6.03151	2.98e-14	3.24e-13	40.89	33.61	36.18	44.77	42.9	44.85	15.89	21.11	18.85	17.48	18.63	19.27
RILPL1	RIPL1_HUMAN	Q5EBL4	353116	-1.10482	7.6574	7.9e-10	5.45e-09	42.61	38.26	47.06	73.1	85.72	82.33	18.86	33.41	26.22	26.06	27.14	33.8
C17orf90	OXLD1_HUMAN	Q5BKU9	339229	-1.10469	2.95626	1.16e-05	4.55e-05	7.94	10.99	8.65	10.88	13.19	11.46	3.36	4.89	4.75	6.3	4.56	4.97
UBE3B	UBE3B_HUMAN	Q7Z3V4	89910	-1.10426	5.63343	2.16e-10	1.6e-09	11.28	8.41	8.96	17.84	15.35	17.17	5.71	5.78	6.13	5.57	5.5	6.6
ATP6V0A1	VPP1_HUMAN	Q93050	535	-1.10383	8.19238	5.68e-05	0.000200177	63.05	51.56	46.31	132.95	105.23	138.54	73.23	34.55	28.97	26.35	39.73	29.94
FAM44B	BOD1_HUMAN	Q96IK1	91272	-1.10301	4.62839	2.44e-09	1.59e-08	17.6	12.1	16.3	17.41	17.91	24.56	8.14	8.4	9.02	7.29	7.03	8.19
ST3GAL5	SIAT9_HUMAN	Q9UNP4	8869	-1.10096	7.11574	4.7e-12	4.14e-11	23.01	19.77	18.57	30.11	32.02	26.23	12.45	11.94	10.02	10.82	13.49	8.95
SULT4A1	ST4A1_HUMAN	Q9BR01	25830	-1.09974	9.05613	1.14e-14	1.29e-13	190.49	158.98	141.93	213.26	239.67	218.06	78.46	80.37	93.33	79.47	105.52	92.16
JAZF1	JAZF1_HUMAN	Q86VZ6	221895	-1.09922	6.51347	1.5e-12	1.4e-11	23.63	18.98	22.37	31.79	27.59	31.68	13.81	12.38	11.31	12.15	10.91	9.97
ADRA1B	ADA1B_HUMAN	P35368	147	-1.09903	3.77486	2.14e-07	1.1e-06	6.02	6.1	6.94	9.72	8.06	9.65	3.96	3.53	2.97	3.17	3.81	3.6
KLC2	KLC2_HUMAN	Q9H0B6	64837	-1.09824	7.05752	6.15e-11	4.84e-10	57.64	49.48	46.86	93.52	86.87	80.53	36.37	29.63	27.5	26.47	34.95	31.07
EHBP1	EHBP1_HUMAN	Q8NDI1	23301	-1.09794	6.93469	5.9e-09	3.7e-08	23.03	18.11	23.58	26.66	31.09	25.08	13.31	15.66	10.94	8.04	11.94	7.47
GRIN1	NMDZ1_HUMAN	Q05586	2902	-1.09787	8.1534	4.31e-06	1.82e-05	39.66	34.71	28.69	92.87	77.48	87.74	38.4	24.66	22.52	22.55	27.96	21.66
GTPBP8	GTPB8_HUMAN	Q8N3Z3	29083	-1.09738	4.72099	1.11e-05	4.35e-05	4.2	2.49	3.37	2.89	1.71	5.96	1.53	1.62	1.88	1.52	1.3	1.63
MEIG1	MEIG1_HUMAN	Q5JSS6	644890	-1.09702	3.57232	2.6e-05	9.68e-05	3.64	3.08	3.28	3	2.63	5.04	0.92	1.51	2.29	1.59	1.34	1.94
APBB1	APBB1_HUMAN	O00213	322	-1.09636	8.5066	9.34e-14	9.74e-13	98.63	87.54	85.25	139.87	131	144.54	59.43	51.98	49.25	48.07	49.12	52.19
OSBPL8	OSBL8_HUMAN	Q9BZF1	114882	-1.09627	6.43881	5.96e-08	3.32e-07	11.61	10.4	10.68	7.25	10.22	8.48	4.72	5.12	5.49	5.28	3.44	3.48
CBFA2T2	MTG8R_HUMAN	O43439	9139	-1.09612	6.18052	3.1e-09	2.01e-08	8.22	7.03	6.44	12.98	12.74	12.66	5.69	4.86	4.05	4.39	4.01	3.82
CNR1	CNR1_HUMAN	P21554	1268	-1.09592	5.1849	4.31e-08	2.44e-07	13.77	13.59	15.99	19.8	15.89	19.58	10.12	7.98	5.85	6.98	8.7	5.22
RRP1B	RRP1B_HUMAN	Q14684	23076	-1.09497	2.53588	6.73e-05	0.000233519	2.99	3.27	3.36	6.17	6.02	5.37	1.73	2.16	1.85	2.54	2.32	1.6
POLR3H	RPC8_HUMAN	Q9Y535	171568	-1.09458	4.99161	6.87e-10	4.78e-09	15.47	13.31	13.77	22.25	19.45	25.23	7.39	8.94	7.78	8.9	6.88	9.68
LIX1	LIX1_HUMAN	Q8N485	167410	-1.09398	2.93164	0.000559109	0.00162395	3.36	1.33	2.02	2.29	3.74	3.89	1.87	1.65	1.11	1.02	0.96	0.83
C20orf177	F217B_HUMAN	Q9NTX9	63939	-1.0928	6.04253	4.3e-12	3.81e-11	9.57	10.02	9.44	14.11	15.93	15.67	5.46	5.1	5.65	5.79	6.08	5.83
KIAA0774	MTUS2_HUMAN	Q5JR59	23281	-1.09216	5.56152	5.44e-07	2.63e-06	4.09	4.02	5.68	8.14	8.37	7.69	4.04	3.17	2.4	1.81	2.91	2.72
DYNC1LI1	DC1L1_HUMAN	Q9Y6G9	51143	-1.09148	6.43659	1.44e-10	1.09e-09	46.65	42.95	40.37	37.83	42.05	34.05	19.69	22.23	19.02	16.22	19.67	17.64
LGI2	LGI2_HUMAN	Q8N0V4	55203	-1.08992	4.41182	4.18e-07	2.05e-06	6.5	8.89	8.18	9.37	13.67	9.45	4.61	5.19	4.01	2.74	4.89	4.31
RELB	RELB_HUMAN	Q01201	5971	-1.08971	2.21019	0.000486113	0.00143136	2.14	2.31	1.99	3.69	3.59	3.16	2.08	1.37	1	1.01	0.84	1.26
MKL1	MKL1_HUMAN	Q969V6	57591	-1.08925	4.37287	4.42e-06	1.86e-05	3.34	4.47	3.61	8.66	6.91	9.76	2.71	2.8	2.58	2.95	3.09	2.27
OLA1	OLA1_HUMAN	Q9NTK5	29789	-1.08885	6.59257	4.85e-12	4.26e-11	51.98	39.84	46.69	44.03	49.58	46.54	20.87	26.05	20.63	18.21	24.95	19.24
TTC9B	TTC9B_HUMAN	Q8N6N2	148014	-1.08879	6.20795	5.1e-11	4.04e-10	72.99	62.91	45.59	64.89	61.4	73.66	31.91	30.19	25.46	26.01	30.05	32.78
ABHD17A	F18A1_HUMAN	Q96GS6	81926	-1.08845	6.80175	7.16e-12	6.2e-11	46.44	38.89	39.71	65.17	75.99	73.06	26.7	24.03	24.68	23.68	26.75	27.47
B4GALT5	B4GT5_HUMAN	O43286	9334	-1.08741	4.78008	8.31e-06	3.33e-05	11.65	10.6	7.84	26.47	19.16	23.5	9.37	8.14	7.01	7.26	6.63	5.56
GSK3A	GSK3A_HUMAN	P49840	2931	-1.08648	7.67802	7.43e-13	7.18e-12	67.08	55.18	55.67	104.69	93.11	96.97	39.07	35.65	33.9	34.27	36.56	34.58
KCTD3	KCTD3_HUMAN	Q9Y597	51133	-1.08377	3.34352	4.13e-06	1.74e-05	14.06	18.08	15.6	21.66	27.19	24.28	8.96	9.06	7.68	10.33	10.21	8.97
REPS2	REPS2_HUMAN	Q8NFH8	9185	-1.08289	4.97487	3.78e-07	1.86e-06	10.75	13.63	13.62	20.01	16.45	15.47	9.97	7.37	5.38	6.51	7.09	4.81
ACTA1	ACTS_HUMAN	P68133	58	-1.08149	1.02571	0.000672485	0.00191825	5.48	4.72	4.91	8.29	9.4	7.55	2.29	4.26	3.49	2.3	2.61	3.61
APPBP2	APBP2_HUMAN	Q92624	10513	-1.0801	9.93572	5.23e-15	6.12e-14	100.12	90.98	97.68	143.82	135.02	144.82	57.1	52.88	51.82	49.77	59.95	55.32
CDC34	UB2R1_HUMAN	P49427	997	-1.07978	5.6921	1.82e-10	1.36e-09	17.55	13.25	13.65	26.66	24.3	26.3	8.65	9.52	9.12	9.18	9.7	9.17
ZBTB2	ZBTB2_HUMAN	Q8N680	57621	-1.07964	2.78384	6.68e-05	0.000231931	2.94	2.42	1.77	4.04	4.8	4.64	1.59	1.52	1.54	1.82	1.45	1.36
C14orf162	CC177_HUMAN	Q9NQR7	56936	-1.07946	4.1707	1.16e-06	5.33e-06	2.67	2.82	2.62	6.09	4.21	4.37	2.12	1.66	1.48	1.59	1.75	1.7
EIF5A2	IF5A2_HUMAN	Q9GZV4	56648	-1.07847	1.2174	0.00209491	0.00532913	4.76	5.64	7.04	8.07	8.76	2.66	2.76	2.93	3.9	2.33	2.89	2.48
ITSN2	ITSN2_HUMAN	Q9NZM3	50618	-1.07811	5.31338	1.78e-07	9.22e-07	7.03	6.08	7.18	9.98	7.58	6.27	4.23	4.29	3.37	2.39	3.91	2.32
BLVRB	BLVRB_HUMAN	P30043	645	-1.07776	3.3519	2.01e-05	7.6e-05	8.68	9.22	8.04	10.78	7.24	8.42	5.05	4.04	3.08	3.92	5.07	3.31
KBTBD8	KBTB8_HUMAN	Q8NFY9	84541	-1.07685	3.97869	1.67e-05	6.42e-05	4.15	2.39	2.79	2.62	2.35	2.31	1.1	1.47	1.36	0.89	1.24	1.87
RUSC1	RUSC1_HUMAN	Q9BVN2	23623	-1.07623	6.90748	2.76e-07	1.39e-06	25.24	19.93	20.05	41.32	35.48	36.92	21.64	13.03	11.35	11.38	12.52	10.68
THY1	THY1_HUMAN	P04216	7070	-1.07581	8.77235	1.24e-10	9.38e-10	365.99	334.9	378.34	381.63	365.33	327.92	201.4	187.55	165.69	136.52	191.98	129.03
FGF14	FGF14_HUMAN	Q92915	2259	-1.07561	6.11738	4.93e-11	3.91e-10	13.6	11.21	13.92	13.12	16.12	14.45	6.8	7.76	6.11	5.1	7.15	5.62
CCDC106	CC106_HUMAN	Q9BWC9	29903	-1.07458	6.14218	2.46e-11	2.02e-10	29.92	27.75	30.43	44.94	48.14	39.56	18.29	14.97	15.12	17.04	18.55	17.43
TBX6	TBX6_HUMAN	O95947	6911	-1.07414	2.27953	0.000422701	0.00126444	1.48	1.77	2.26	3.47	2.09	3.25	1.11	1.01	0.62	1.3	1.31	1.19
PRKCDBP	PRDBP_HUMAN	Q969G5	112464	-1.07314	5.01778	5.82e-08	3.24e-07	23.97	14.8	22.04	28.16	29.34	27.52	8.3	13.59	15.04	8.93	8.47	13.49
KCND1	KCND1_HUMAN	Q9NSA2	3750	-1.07282	2.54321	0.000251249	0.000785248	1.64	1.93	1.78	3.17	2.27	1.37	1.18	1.02	0.85	0.67	1.12	0.82
PRRT3	PRRT3_HUMAN	Q5FWE3	285368	-1.07238	6.06271	2.42e-07	1.23e-06	8.67	8.48	9.56	11.57	8.56	12.26	6.07	5.42	4.82	2.57	5.26	3.36
CDH4	CADH4_HUMAN	P55283	1002	-1.07215	4.2516	0.000126857	0.000418274	3.35	3.31	3.37	4.56	4.29	3.89	3.46	1.01	1.57	1.26	1.76	1.37
ZBTB7A	ZBT7A_HUMAN	O95365	51341	-1.07212	6.34744	4.52e-11	3.6e-10	19.19	20.4	19.75	33.46	34.67	33.85	12.97	13.32	12.89	11.42	12.05	11.22
DNAJB6	DNJB6_HUMAN	O75190	10049	-1.07144	7.64258	2.47e-13	2.49e-12	103.25	83.25	81.7	149.65	134.78	131.6	45.35	64.18	54.97	47.94	52.2	51.26
RAB33A	RB33A_HUMAN	Q14088	9363	-1.07141	3.85077	6.7e-07	3.19e-06	14.79	13.75	13.79	15.76	17.63	13	7.33	8.65	5.59	5.68	7.72	6.72
ZNF316	ZN316_HUMAN	A6NFI3	100131017	-1.07019	2.43587	0.000251368	0.000785423	4.82	4.16	4.33	10.9	8.02	10.03	2.93	3.64	3.07	3.32	3.59	2.53
BRWD1	BRWD1_HUMAN	Q9NSI6	54014	-1.06969	7.32685	6.13e-14	6.51e-13	56.55	52.51	49.46	64.48	57.82	77.59	24.47	32.81	24.67	27.38	30.68	27.4
LMBRD2	LMBD2_HUMAN	Q68DH5	92255	-1.06943	6.74141	4.38e-11	3.5e-10	21.8	17.92	20.45	32.58	23.18	23.16	12.74	11.19	11.23	10.74	9.94	8.64
SLC1A2	EAA2_HUMAN	P43004	6506	-1.069	7.77088	8.48e-12	7.3e-11	102.25	111.56	112.5	162.02	165.05	176.66	69.09	50.24	58.64	68.58	73.38	62.24
CACNA1G	CAC1G_HUMAN	O43497	8913	-1.0688	3.94076	0.00320606	0.00779935	5.2	6.07	5.4	10.74	7.72	6.07	7.86	1.89	2.02	1.72	3.01	2.07
TTLL7	TTLL7_HUMAN	Q6ZT98	79739	-1.06842	6.61194	1.77e-08	1.05e-07	17.97	19.5	20.29	17.46	20.18	15.57	10.4	11.75	7.27	7.13	9.08	7.14
GGTL3	GGT7_HUMAN	Q9UJ14	2686	-1.0672	7.08383	1.38e-11	1.16e-10	34.18	32.41	32.48	49.2	51.21	53.62	23	20.67	16.88	16.5	20.78	18.7
SYTL2	SYTL2_HUMAN	Q9HCH5	54843	-1.06691	5.90383	1.09e-05	4.29e-05	26.75	21.51	27.86	19.99	16.26	13.09	7.11	12.64	10.3	6.94	12.86	11.51
BRUNOL4	CELF4_HUMAN	Q9BZC1	56853	-1.06674	5.30908	7.97e-06	3.2e-05	14.9	13.63	10.33	26.24	17.41	30.98	12.48	8.23	7.51	6.88	10.07	6.13
FAM43B	FA43B_HUMAN	Q6ZT52	163933	-1.0654	6.0199	8.19e-09	5.06e-08	19.5	15.34	12.91	20.3	19.38	25.72	11.3	8.61	6.35	7.63	9.23	9.11
FAM73A	FA73A_HUMAN	Q8NAN2	374986	-1.06482	6.20204	1.45e-08	8.71e-08	20.42	18.75	20.12	18.45	19.09	16.43	10.76	9.13	8.92	8.81	10.14	6.06
TYRO3	TYRO3_HUMAN	Q06418	7301	-1.06464	8.37093	1.45e-08	8.69e-08	47.47	41.18	38.38	97.78	79.25	100.35	28.14	33.91	31.98	27.43	30.89	31.62
PPIF	PPIF_HUMAN	P30405	10105	-1.06302	4.88351	2.75e-06	1.19e-05	15.31	8.49	13.4	18.11	21	18.8	6.54	7.55	8.29	3.79	7.27	10.74
NCLN	NCLN_HUMAN	Q969V3	56926	-1.06221	5.02101	3.05e-07	1.52e-06	5.77	5.46	5.32	11.41	9.5	11.93	4.72	3.7	3.16	3.47	3.53	3.88
SCRN1	SCRN1_HUMAN	Q12765	9805	-1.06207	5.57043	2.95e-08	1.72e-07	52.5	44.06	36.01	79.98	70	67.87	35.29	26.85	26.89	24.96	25.73	20.99
PTPRJ	PTPRJ_HUMAN	Q12913	5795	-1.06066	5.66441	1.2e-07	6.38e-07	9.02	9.09	8.21	15.8	14.77	16.89	7.92	5.48	5.02	5.63	4.94	4.67
PTPRN2	PTPR2_HUMAN	Q92932	5799	-1.0604	7.76385	6.69e-07	3.19e-06	73.75	58.1	54.64	149.23	115.37	137.82	63.14	41.1	37.56	39.23	44.69	40.19
ANP32A	AN32A_HUMAN	P39687	8125	-1.05942	6.7376	1.61e-14	1.78e-13	114.25	100.81	103.62	123.99	119.49	118.14	45.94	58.51	60.53	49.22	54.34	53.99
TMEM24	C2C2L_HUMAN	O14523	9854	-1.05924	6.8052	2.15e-12	1.97e-11	18.86	16.73	18.14	27.06	24.99	26.99	12.16	10.45	9.69	10.03	9.72	9.53
SYT2	SYT2_HUMAN	Q8N9I0	127833	-1.05906	4.43161	0.00083239	0.00232994	10.84	7.53	16.61	21.9	36.02	10.59	8.37	7.09	8.56	4.04	11.86	7.71
PDE4B	PDE4B_HUMAN	Q07343	5142	-1.05837	6.10046	5.64e-08	3.15e-07	14.66	17.25	13.56	13.22	14.95	14.78	7.03	7.84	8.02	4.13	8.99	6.45
BCL7B	BCL7B_HUMAN	Q9BQE9	9275	-1.05772	6.09491	5.57e-10	3.93e-09	30.39	21.67	25.98	44.24	46.45	38.92	17.77	16.07	16.11	14.06	17.19	14.71
CDV3	CDV3_HUMAN	Q9UKY7	55573	-1.05232	4.40766	2.57e-08	1.5e-07	11.17	11.03	11.74	17.23	17.68	17.42	5.91	8	8.17	6.07	5.83	6.46
PSTPIP1	PPIP1_HUMAN	O43586	9051	-1.0519	1.27674	0.0027877	0.00689099	1.78	1.35	1.21	1.37	0.65	2.39	0.58	0.61	0.57	0.77	0.66	0.96
TSPAN13	TSN13_HUMAN	O95857	27075	-1.05169	7.87391	8.93e-12	7.67e-11	77.7	57.46	51.91	62.88	71.66	74.42	26.43	39.49	37.5	29.77	29.17	26.24
ELOVL4	ELOV4_HUMAN	Q9GZR5	6785	-1.0505	6.10913	9.77e-08	5.26e-07	18.62	10.72	14.02	23.93	27.23	22.38	10.73	9.92	8.71	6.33	10.59	7.84
HLA-A	1A23_HUMAN	P30447	0	-1.0498	3.55911	5.44e-06	2.25e-05	6.85	6.7	8.91	8.2	10.32	8.33	3.37	4.84	3.02	3.21	4.57	4.46
SYT4	SYT4_HUMAN	Q9H2B2	6860	-1.04954	9.62867	5.88e-09	3.69e-08	184.74	172.06	145.8	192.6	168.34	107.51	76.12	94.91	72	75.09	85.02	64.75
DHX37	DHX37_HUMAN	Q8IY37	57647	-1.04911	3.7708	3.3e-06	1.41e-05	2.45	2.34	2.25	3.65	2.78	4.11	1.1	1.28	1.06	1.39	1.56	1.85
IGSF3	IGSF3_HUMAN	O75054	3321	-1.04862	3.89375	0.000203989	0.000647983	4.79	4.74	4.42	12.74	10.33	10.72	5.57	3.17	3.22	3.43	3.12	3.06
CERK	CERK1_HUMAN	Q8TCT0	64781	-1.04807	7.016	2.02e-11	1.68e-10	29.35	19.43	20.37	37.04	36.2	37.59	13.53	13.78	14.86	11.93	15.34	14.52
LRP11	LRP11_HUMAN	Q86VZ4	84918	-1.0464	7.34463	5.13e-09	3.24e-08	25.99	24.67	23.42	53.02	38.85	46.06	19.15	17.78	13.94	15.36	17.17	14.64
CTXN1	CTXN1_HUMAN	P60606	404217	-1.04581	6.93829	9.8e-06	3.89e-05	64.6	59.9	49.83	117.63	79.11	178.81	30.52	38.55	49.32	55.82	30.73	48.34
TOMM20	TOM20_HUMAN	Q15388	9804	-1.04471	7.51467	2.36e-12	2.15e-11	90.18	87.32	97.8	128.76	137.45	132.34	59.88	59.95	46.2	47.81	55.43	47.6
PTGFRN	FPRP_HUMAN	Q9P2B2	5738	-1.04346	4.74337	2.04e-06	9.02e-06	4.46	4.52	3.85	8.29	4.88	5.44	3.48	2.39	1.76	2.11	2.52	2.44
IQWD1	DCAF6_HUMAN	Q58WW2	55827	-1.04323	6.32633	2.88e-10	2.11e-09	17.9	14.39	13.51	25.78	24.41	28.9	10.05	10.19	9.52	9.82	9.68	8.88
CACNG2	CCG2_HUMAN	Q9Y698	10369	-1.04291	5.17812	2.83e-06	1.22e-05	10.27	8.74	10.55	20.83	16.81	16.41	9.71	6.16	5.92	5.68	6.51	4.57
LRRTM4	LRRT4_HUMAN	Q86VH4	80059	-1.04265	5.20778	3.86e-09	2.48e-08	15.55	14.58	16.19	20.1	16.91	14.75	9.02	7.9	7.25	8.3	8.05	6.27
MUS81	MUS81_HUMAN	Q96NY9	80198	-1.04197	5.34054	7.48e-10	5.18e-09	13.98	16.45	15.7	18.23	15.61	21.62	5.7	8.54	8.81	8.63	8.25	8.82
CORO7	CORO7_HUMAN	P57737	79585	-1.03983	5.609	7.32e-08	4.02e-07	10.89	6.44	8.58	15.64	12.12	11.48	6.63	5.4	5.23	4.3	4.22	4.71
CTTNBP2	CTTB2_HUMAN	Q8WZ74	83992	-1.03963	1.97242	0.000151842	0.000495653	3.75	4.05	4.47	7	6.49	5.92	2.71	2.46	2.87	2.09	2.56	2.16
DYNC1I1	DC1I1_HUMAN	O14576	1780	-1.03954	7.04786	2.36e-12	2.15e-11	23.21	23.27	21.38	26.32	28.58	23.25	12.28	13.41	11.7	9.68	12.51	10.41
2015-09-11	SEP11_HUMAN	Q9NVA2	55752	-1.03856	6.61615	4.53e-13	4.48e-12	24.5	26.73	27.21	29.5	27.96	28.56	11.01	14.78	13.76	12.88	13.9	13.07
PLEKHA5	PKHA5_HUMAN	Q9HAU0	54477	-1.03806	3.65845	5.3e-05	0.000188007	6.08	4.66	5.91	5.76	6.39	3.81	3.2	3.34	2.68	1.67	2.8	2.11
NCDN	NCDN_HUMAN	Q9UBB6	23154	-1.03745	10.2077	2.57e-07	1.3e-06	206.97	166.96	189.33	335.49	344.22	403	187.65	130.23	106.03	101.3	119.18	115.37
PUS3	PUS3_HUMAN	Q9BZE2	83480	-1.03603	4.07012	7.12e-06	2.89e-05	6.46	5.86	6.62	5.91	6.81	6.06	1.84	4.62	3.21	2.26	2.84	3.68
FBXO31	FBX31_HUMAN	Q5XUX0	79791	-1.03582	5.49163	6.2e-11	4.87e-10	16.28	16.41	17.71	22.86	21.55	26.84	8.94	10.89	9.1	8.64	10.54	9.74
KLF16	KLF16_HUMAN	Q9BXK1	83855	-1.0348	5.70106	3.39e-07	1.68e-06	10.19	12.14	8.79	23.97	18.09	21.98	7.59	6.99	8	8.19	6.88	6.57
SOCS7	SOCS7_HUMAN	O14512	30837	-1.03439	3.69221	3.25e-06	1.39e-05	13.79	12.31	12.54	23.31	17.45	16.8	8.84	6.77	6.58	7.95	7.98	7.19
RDH13	RDH13_HUMAN	Q8NBN7	112724	-1.03376	2.95561	0.000147236	0.00048163	3.61	3.98	3.08	3.19	2.63	3.09	1.24	1.97	1.56	2.04	1.19	1.61
SMPD3	NSMA2_HUMAN	Q9NY59	55512	-1.03369	2.22983	0.00188756	0.00485841	4.19	4.06	3.64	6.98	6.61	7.42	4.02	1.47	1.7	3.55	2.21	2.21
RUNX2	RUNX2_HUMAN	Q13950	860	-1.03319	3.67141	0.00195836	0.00501983	3.63	3.86	4.88	2.32	1.57	1.72	1.88	1.5	1.46	1.22	1.73	1.29
CUX1	CUX1_HUMAN	P39880	1523	-1.0313	3.13506	0.000285621	0.000883334	2.5	2.71	2.75	5.87	6.33	5.18	2.54	1.47	2.01	1.94	1.73	2.02
DOCK9	DOCK9_HUMAN	Q9BZ29	23348	-1.03086	7.13754	1.36e-08	8.16e-08	13.89	12.95	13.65	12.97	11.04	10.57	6.35	6.57	5.79	4.28	7.57	6.28
RTN2	RTN2_HUMAN	O75298	6253	-1.03008	6.66808	4.24e-09	2.71e-08	35.22	30.12	31.43	50.78	57.06	54.65	22.32	18.32	16.45	16.25	25.41	23.32
IER5	IER5_HUMAN	Q5VY09	51278	-1.02939	5.28441	2.03e-07	1.04e-06	20.26	18.81	14.17	36.97	28.25	27.86	8.42	10.77	13.71	13.65	9.69	12.92
ZFHX2	ZFHX2_HUMAN	Q9C0A1	85446	-1.02876	4.55233	4.9e-05	0.00017478	3.51	3.88	3.97	6.17	4.64	3.89	3.67	1.75	1.45	1.92	2.01	1.52
RTN1	RTN1_HUMAN	Q16799	6252	-1.02841	9.28729	5.2e-07	2.52e-06	244.51	183.28	189.13	437.81	393.05	438.91	199.09	149.37	120.89	114.18	153.76	137.55
PDS5B	PDS5B_HUMAN	Q9NTI5	23047	-1.02818	7.47909	4.25e-08	2.41e-07	21.73	18.61	20.89	37.98	33.13	30.83	18.58	12.94	11.41	11.78	11.58	10.17
FBXO45	FBSP1_HUMAN	P0C2W1	200933	-1.02755	5.63883	6.48e-11	5.08e-10	9.61	8.15	7.33	10.52	12.36	11.47	4.77	5.06	4.84	4.64	5.14	3.94
HPRT1	HPRT_HUMAN	P00492	3251	-1.02692	7.47413	7.49e-11	5.86e-10	116.7	96.6	96.65	88.56	88.95	90.41	43.67	51.11	48.76	42.14	50.06	48.15
HNT	NTRI_HUMAN	Q9P121	50863	-1.02662	6.62447	5.11e-08	2.87e-07	27.34	25.01	27.47	26.09	29.19	28.72	18.3	15.48	12.39	9.31	13.87	9.78
KIAA1600	F16B1_HUMAN	Q5W0V3	57700	-1.02556	5.54408	9.36e-09	5.75e-08	10.63	9.74	10.96	19.99	17.26	14.06	7.34	6.97	6.38	6.62	6.11	5.68
PBRM1	PB1_HUMAN	Q86U86	55193	-1.0249	4.80418	5.5e-06	2.27e-05	4.23	2.82	4.69	4.8	4.57	4.98	2.47	2.72	2.17	1.77	2.35	1.04
ELMO2	ELMO2_HUMAN	Q96JJ3	63916	-1.02439	5.99177	3e-08	1.74e-07	14.82	12.29	13.46	23.78	22.86	27.32	9.3	9.36	9.58	8.92	6.46	10.29
SSX2IP	ADIP_HUMAN	Q9Y2D8	117178	-1.0232	6.10851	3.77e-10	2.71e-09	11.1	10.59	9.22	11.28	11.22	9.37	3.55	5.73	5.39	5.23	5.45	5.44
TBC1D9	TBCD9_HUMAN	Q6ZT07	23158	-1.02301	3.86695	0.000147385	0.00048199	10.36	9.9	6.85	17.71	13.19	12.64	9.23	3.91	4.23	5.13	5.57	5.03
CRLS1	CRLS1_HUMAN	Q9UJA2	54675	-1.02264	4.68692	1.25e-07	6.63e-07	9.55	7.78	9.14	9.34	9.55	9.66	2.9	3.82	6.2	4.6	4.5	4.87
TTLL11	TTL11_HUMAN	Q8NHH1	158135	-1.02254	4.47072	2.37e-06	1.04e-05	5.45	3.75	5.33	9.73	8.14	10.53	3.6	2.86	3.5	3.37	3.25	3.52
SPRY4	SPY4_HUMAN	Q9C004	81848	-1.02221	3.68648	0.00013846	0.000454842	7.07	4.79	4.9	9.54	9.22	9.91	5.61	3.95	2.8	3.07	3.46	2.34
ERF	ERF_HUMAN	P50548	2077	-1.02219	5.43872	2.87e-07	1.44e-06	12.46	11.98	10.8	19.09	16.12	24.39	5.14	6.25	9.43	9.71	7.49	7.06
E2F3	E2F3_HUMAN	O00716	1871	-1.02193	3.50457	4.42e-06	1.86e-05	3.44	3.08	3.19	3.57	2.82	4.32	1.63	1.55	1.85	1.81	1.56	1.5
NEURL	NEU1A_HUMAN	O76050	9148	-1.02156	7.04814	5.25e-07	2.54e-06	23.44	20.6	15.98	38.18	32.7	51.34	17.21	11.9	12.92	14.73	14.35	13.83
TRIM44	TRI44_HUMAN	Q96DX7	54765	-1.01991	5.88634	2.01e-08	1.19e-07	21.97	23.06	21.63	41.52	36.46	39.54	17.49	13.42	14.51	13.3	16	12.29
OPHN1	OPHN1_HUMAN	O60890	4983	-1.01969	5.93616	4.09e-10	2.94e-09	12.82	10.28	13.31	19.14	16.55	16.35	7.41	8.4	7.74	6.14	6.51	6.22
MAP3K9	M3K9_HUMAN	P80192	4293	-1.01958	4.53238	5.86e-06	2.41e-05	5.26	4.08	4.98	8.95	6.5	6.36	3.95	3.07	3	2.04	3.17	1.93
B4GALT3	B4GT3_HUMAN	O60512	8703	-1.01723	5.16772	1.72e-06	7.7e-06	10.73	10.27	9.14	23.41	21.11	22.5	8.83	7.57	7.39	7.37	7.19	7.05
HBEGF	HBEGF_HUMAN	Q99075	1839	-1.01708	3.18632	0.000211685	0.00067003	2.86	2.08	3.14	2.99	3.29	4.77	1.7	2.28	1.78	0.98	1.33	1.11
CIAPIN1	CPIN1_HUMAN	Q6FI81	57019	-1.01689	4.69635	0.000150507	0.000491683	9.75	4.18	7.65	15.86	13.59	12.09	2.77	6.32	5.98	2.77	6.03	6.23
C3orf57	SPTSB_HUMAN	Q8NFR3	165679	-1.0163	3.16196	0.00243248	0.00609586	5.63	3.1	4	2.17	3.54	1.85	2.04	2.3	1.61	1.23	1.86	1.13
C9orf72	CI072_HUMAN	Q96LT7	203228	-1.01524	6.75489	4.88e-09	3.1e-08	32.89	24.17	31.51	25.22	28.37	24.27	11.89	16.11	14.52	11.73	16.53	11.71
WDR22	DCAF5_HUMAN	Q96JK2	8816	-1.01488	7.39273	4.17e-08	2.37e-07	16.62	12.92	14.67	33.3	29.88	30.34	10.89	10.94	12	10.92	10.5	9.55
BTBD6	BTBD6_HUMAN	Q96KE9	90135	-1.01475	5.24557	3.27e-09	2.11e-08	10.72	8.29	8.32	14.54	11.56	15.01	6.01	5.31	5.36	5.77	4.89	5.32
CHST8	CHST8_HUMAN	Q9H2A9	64377	-1.01442	2.32894	0.00280053	0.00691204	3.83	2.8	2.25	7.7	3.06	6.66	2.59	2.01	1.44	1.38	2.41	2.5
FBXO25	FBX25_HUMAN	Q8TCJ0	26260	-1.01349	4.55629	5.75e-06	2.37e-05	5.92	5.71	5.06	10.36	5.14	9.57	2.98	2.28	3.75	3.47	4.49	3.05
KIAA1543	CAMP3_HUMAN	Q9P1Y5	57662	-1.01137	4.15142	0.00169327	0.00441603	2.39	3.08	0.69	5.19	5.71	5.69	1.47	1.9	1.86	1.79	2.04	1.57
GARNL1	RGPA1_HUMAN	Q6GYQ0	253959	-1.01004	6.5205	0.000305109	0.000938691	9.21	8.41	7.94	9.92	11.4	9.66	8.45	4.18	3.26	3.93	5.66	1.61
TBCC	TBCC_HUMAN	Q15814	6903	-1.00947	4.89411	4.72e-09	3.01e-08	15.87	15.65	13.87	22.95	21.24	19.31	8.5	10.15	7.84	7.73	10.29	8.21
MAN1A2	MA1A2_HUMAN	O60476	10905	-1.00898	6.57815	1.54e-06	6.99e-06	10.78	9.05	12.12	26.38	24.24	20.94	9.78	8	8.29	7.38	8.48	6.74
C9orf166	F163B_HUMAN	P0C2L3	642968	-1.00895	4.44906	0.00018691	0.000597398	22.7	25.04	8.38	17.06	17.61	30.55	13.31	8.29	7.44	9.4	10.84	9.41
ARFIP2	ARFP2_HUMAN	P53365	23647	-1.0081	6.10855	2.47e-12	2.25e-11	17.16	15.68	14.89	19.76	19.71	21.87	8.08	8.93	8.95	8.13	9.79	9.23
CRK	CRK_HUMAN	P46108	1398	-1.00793	6.63702	1.05e-11	8.91e-11	16.57	13.54	17.29	24.29	21.56	24.28	9.58	10.58	9.21	9.37	9.17	8.74
IRGQ	IRGQ_HUMAN	Q8WZA9	126298	-1.00742	6.70293	4.93e-09	3.13e-08	13.32	14.49	11.87	19.88	15.15	22.44	7.45	7.08	7.89	8.64	5.72	10.16
AADACL1	NCEH1_HUMAN	Q6PIU2	57552	-1.00533	4.8547	1.04e-08	6.37e-08	20.07	18.25	21.09	26.36	25.27	30.16	13.34	12.76	10.7	9.52	11.02	11
BCL2L2	B2CL2_HUMAN	Q92843	599	-1.00495	7.53847	1.25e-13	1.29e-12	38.38	34.18	35.47	47.25	45.91	39.93	18.83	21.16	20.22	18.63	21.6	17.5
SBF1	MTMR5_HUMAN	O95248	6305	-1.00404	7.91165	5.63e-11	4.45e-10	31.09	31.76	27.39	48.26	46.19	46.13	21.09	17.59	15.4	18.08	20.04	18.82
SLC4A10	S4A10_HUMAN	Q6U841	57282	-1.0039	7.74353	1.05e-05	4.13e-05	48.81	52.84	46.92	32.7	28.86	26.81	22.05	22.14	17.41	19.21	23.05	16.69
CDC42BPB	MRCKB_HUMAN	Q9Y5S2	9578	-1.00321	7.69228	3.25e-10	2.35e-09	19.09	19.14	18.05	34.85	34.04	32.49	13.58	12.44	12.12	12.87	12.41	11.96
NRIP1	NRIP1_HUMAN	P48552	8204	-1.00313	6.79447	1.62e-11	1.35e-10	10.78	9.65	13.36	12.1	11.71	14.93	5.55	6.09	6.23	6.13	6.32	5.34
RAPGEF2	RPGF2_HUMAN	Q9Y4G8	9693	-1.00228	6.25397	1.94e-10	1.44e-09	27.03	21.35	23.35	38.67	32.28	28.35	14.65	16.04	12.41	13.25	13.83	12.83
CPEB3	CPEB3_HUMAN	Q8NE35	22849	-1.00128	6.47623	0.000181562	0.000582256	7.93	6.26	7.31	14.56	14.52	9.03	7.86	5.6	4.45	2.17	5.31	2.97
ANKRD13D	AN13D_HUMAN	Q6ZTN6	338692	-1.00063	4.7891	1.01e-07	5.42e-07	10.84	9.96	8.29	14.61	14.82	12.43	5.87	5.66	4.26	6.89	5.53	6.15
LYNX1	LYNX1_HUMAN	Q9BZG9	66004	-1.00017	6.94084	1.22e-09	8.26e-09	72.42	58.88	54.59	82.64	99.93	68.55	40.3	31.78	30.72	30.24	42.8	36.57
SCAMP5	SCAM5_HUMAN	Q8TAC9	192683	-0.999675	8.24727	3.37e-10	2.43e-09	72.22	57.1	62.39	87.45	86.05	86.52	43.21	38.38	37.95	26.78	43.75	29.59
RHEB	RHEB_HUMAN	Q15382	6009	-0.999123	7.82839	6.53e-13	6.35e-12	99.96	68.38	74.64	100.95	109.62	107.78	36.24	47.05	47.33	44.73	48.44	50.94
MAN2A1	MA2A1_HUMAN	Q16706	4124	-0.99836	2.98322	0.000457379	0.00135835	4.12	4.37	4.74	3.71	3.82	2.6	2.18	1.85	2.18	2.39	1.62	1.52
TOMM70A	TOM70_HUMAN	O94826	9868	-0.998286	7.27821	4.88e-13	4.8e-12	38.49	33.27	37.07	43.12	44.15	49.82	19.71	23.67	20.24	18.58	20.53	17.87
GRIA4	GRIA4_HUMAN	P48058	2893	-0.998262	4.60334	9.95e-05	0.000334031	10.99	11.2	20.78	13.54	21.81	12.89	7.78	8.16	7.79	6.38	11.01	4.06
MAFK	MAFK_HUMAN	O60675	7975	-0.998248	1.0591	0.00269926	0.00669368	1.81	3.54	2.2	3.98	3.9	4.28	2.03	1.75	1.08	1.39	1.57	1.65
C12orf49	CL049_HUMAN	Q9H741	79794	-0.997152	5.32632	1.48e-06	6.71e-06	15.84	12.82	10.67	28.13	22.44	30.45	10.38	10.99	9.53	8.45	9.33	8.61
TRIM62	TRI62_HUMAN	Q9BVG3	55223	-0.996476	3.64254	1.87e-05	7.12e-05	3.97	4.07	3.79	7.71	4.13	5.84	1.95	2.69	2.33	2.5	2.89	2.03
TMEM11	TMM11_HUMAN	P17152	8834	-0.996373	4.45454	5.5e-07	2.65e-06	17.39	16.1	17.97	17.65	21.56	20.43	6.3	12.84	8.74	9.33	10.38	7.56
DDX27	DDX27_HUMAN	Q96GQ7	55661	-0.996139	5.70303	1.01e-09	6.88e-09	14.05	12.49	13.77	23.5	20.47	22.02	8.67	9.25	8.84	8.08	7.95	8.63
SBNO1	SBNO1_HUMAN	A3KN83	55206	-0.996049	5.95373	6.16e-07	2.95e-06	7.03	6.77	8.42	12.85	11.61	10.72	6.16	2.99	4.48	5.14	4.66	4.2
PDE4DIP	MYOME_HUMAN	Q5VU43	9659	-0.995271	6.88701	1.06e-07	5.69e-07	29.48	25.88	24.97	49.15	57.94	49.65	13.97	25.31	18.65	19.45	16.15	20.76
ENTPD4	ENTP4_HUMAN	Q9Y227	9583	-0.99483	7.02996	4.11e-08	2.34e-07	16.44	10.04	12.46	18.97	21.75	13.51	8.35	8.61	7.23	6.36	9.13	5.71
ATP6V0E2	VA0E2_HUMAN	Q8NHE4	155066	-0.994286	8.89684	8.26e-11	6.43e-10	168.16	170.38	147.17	194.63	269.19	259.89	110.18	93.96	89.25	93.59	96.87	103.53
ATP6V0C	VATL_HUMAN	P27449	527	-0.99392	9.08642	3.7e-07	1.82e-06	273.12	216.64	212.29	476.63	426.42	522.37	222.28	156.06	151.4	144.86	171	165.69
ARPC1A	ARC1A_HUMAN	Q92747	10552	-0.992572	7.71598	1.45e-13	1.49e-12	102.65	84.79	92.26	118.02	108.66	117.23	48.23	61.04	49.3	45.04	53.41	50.63
CHPF	CHSS2_HUMAN	Q8IZ52	79586	-0.992304	6.71408	1.43e-06	6.5e-06	20.67	17.17	15.21	43.22	36.47	40.98	15.65	12.9	12.12	14.56	12.82	14.35
GTF2H1	TF2H1_HUMAN	P32780	2965	-0.991955	5.36624	4.05e-10	2.91e-09	9.7	9.21	9.31	10.38	12.31	9.86	5.2	5.24	4.94	4.7	4.97	5.01
ZBTB8	ZBT8A_HUMAN	Q96BR9	653121	-0.991458	2.32287	0.000548625	0.00159687	2.08	2.42	2.18	2.53	1.76	1.38	0.93	1.12	1.2	0.95	1.04	1.02
APEX1	APEX1_HUMAN	P27695	328	-0.990979	6.11189	2.04e-09	1.35e-08	38.64	32.38	36.88	45.79	37.93	44.05	11.88	23.11	20.74	20.4	19.91	21.27
LOC388610	TRNP1_HUMAN	Q6NT89	388610	-0.990887	6.38389	4.47e-08	2.53e-07	39.01	40.37	33.46	59.74	68.5	70.77	30.18	26.52	19.69	23.04	27.62	23.14
MIER3	MIER3_HUMAN	Q7Z3K6	166968	-0.990873	4.50889	0.000552476	0.00160657	4.92	3.29	2.79	5.16	2.16	4.52	1.66	0.88	3.22	1.4	2.32	1.87
ZDHHC2	ZDHC2_HUMAN	Q9UIJ5	51201	-0.990758	6.37946	0.000180612	0.00057936	30.6	8.18	25.81	23.07	30.03	21.55	10.53	7.89	16.4	6.64	12.55	14.81
RTN3	RTN3_HUMAN	O95197	10313	-0.99072	9.09411	5.46e-07	2.64e-06	173.28	134.28	135.19	308.44	280.1	327.18	142.63	112.68	103.16	91.93	100.14	96.34
ATP2A2	AT2A2_HUMAN	P16615	488	-0.990403	9.71663	0.0014191	0.00376747	42.38	53.65	59.32	161.53	80.48	141.2	75.95	23.15	29.36	47.77	27.65	47.78
LARP6	LARP6_HUMAN	Q9BRS8	55323	-0.989833	5.70011	2.43e-09	1.59e-08	16.75	12.38	15.11	24.52	21.35	22.83	8.89	10.31	9.17	7.53	10.54	8.61
C8orf55	THEM6_HUMAN	Q8WUY1	51337	-0.98913	5.2093	2.36e-07	1.2e-06	26.98	26.21	20.31	22.22	32.57	24.03	13.81	12.22	11.41	8.88	14.59	14.88
AASDHPPT	ADPPT_HUMAN	Q9NRN7	60496	-0.988589	7.24484	1.1e-12	1.04e-11	41.75	37.65	42	44.01	50.18	42.26	18.69	24.47	22.9	20.01	21.95	20.5
LOC388272	CP087_HUMAN	Q6PH81	388272	-0.987929	4.66212	1.12e-07	5.96e-07	13.39	11.56	13.07	14.79	19.16	14.19	4.85	8.89	7.04	6.96	8.14	6.88
VPS53	VPS53_HUMAN	Q5VIR6	55275	-0.987354	6.73185	0.000781159	0.00220193	16.99	7.5	6.69	24	24.03	24.13	8.34	5.86	12.83	4.97	12.09	5.15
BEGAIN	BEGIN_HUMAN	Q9BUH8	57596	-0.987258	3.57767	5.27e-05	0.000187133	9.66	8.89	7.59	13.24	12.15	13.9	5.62	4.21	3.33	5.58	6.89	6.22
PPM1E	PPM1E_HUMAN	Q8WY54	22843	-0.986009	2.58833	0.000464846	0.00137723	9.8	7.75	5.98	12.59	13.81	12.91	6.45	3.53	4.59	5.99	4.62	5.07
ATN1	ATN1_HUMAN	P54259	1822	-0.985486	5.20746	1.78e-05	6.81e-05	50.45	43.49	59.23	125.94	124.48	127.29	47.66	40.08	39.49	43.85	40.86	40.36
GNAI1	GNAI1_HUMAN	P63096	2770	-0.984166	5.47697	4.31e-09	2.75e-08	34.26	32.01	30.6	47.95	53.3	39.25	18.28	22.93	19.65	17.83	22.03	16.12
IFNAR2	INAR2_HUMAN	P48551	3455	-0.983985	4.28394	9.65e-07	4.48e-06	6.04	5.06	3.93	8.12	6.21	6.15	2.4	2.91	3.35	3.42	2.34	3.1
BLOC1S3	BL1S3_HUMAN	Q6QNY0	388552	-0.983423	2.7802	9.22e-05	0.000311913	4.54	4.95	3.29	5.14	4.91	5.34	2.58	1.87	2.05	2.3	2.48	2.66
VPS36	VPS36_HUMAN	Q86VN1	51028	-0.98264	6.89511	1.71e-08	1.02e-07	23.22	26.82	27.6	37.17	38.81	33.4	19.55	17.59	11.21	13.69	16.25	13.54
C9orf50	CI050_HUMAN	Q5SZB4	375759	-0.982213	2.55609	0.00225249	0.00569152	10.73	9.63	6.07	5.13	6.24	6.86	4.09	2.65	3.05	5.1	4.42	3.42
MAP1D	AMP1D_HUMAN	Q6UB28	254042	-0.981664	3.28436	0.000330607	0.00100889	6.22	3.16	5.26	6.71	8.41	5.89	2.36	3.3	4.31	1.92	3.49	2.24
C1orf35	MMTA2_HUMAN	Q9BU76	79169	-0.981408	4.5816	8.18e-08	4.46e-07	4.73	4.78	5.4	7.14	7.34	7.06	3.35	3.19	3.07	2.91	2.45	2.93
LOC128977	CV039_HUMAN	Q6P5X5	128977	-0.980924	4.98747	5.39e-07	2.61e-06	7.5	4.88	5.29	7.62	5.64	8.71	4.27	2.9	2.94	2.74	3.56	3.08
RNF38	RNF38_HUMAN	Q9H0F5	152006	-0.980026	5.06046	7.79e-06	3.14e-05	4.87	4.2	5.11	8.47	9.19	7.85	3.73	3.07	3.74	2.13	4.42	2.24
ARNT	ARNT_HUMAN	P27540	405	-0.979926	5.01771	4.38e-06	1.84e-05	6.79	4.56	5.08	6.96	6.47	6.45	3.85	3.69	3.97	2.21	2.15	2.11
C4orf16	AP1AR_HUMAN	Q63HQ0	55435	-0.979532	5.2471	7.75e-07	3.66e-06	9.44	9.72	10.49	13.07	13.14	12.03	3.98	7.4	7.25	5.79	3.34	6.2
NCKIPSD	SPN90_HUMAN	Q9NZQ3	51517	-0.979351	6.61329	2.16e-07	1.1e-06	22.68	20.38	17.38	41.41	34.16	29.18	17.35	12.78	10.71	11.57	14.2	13.53
UBE2O	UBE2O_HUMAN	Q9C0C9	63893	-0.979112	6.66594	2.1e-06	9.28e-06	11.16	11.59	9.08	22.1	21.25	18.64	10.69	6.8	6.19	6.99	8.06	6.42
MAPK9	MK09_HUMAN	P45984	5601	-0.978847	7.37972	1.25e-10	9.46e-10	26.74	22.76	28.53	40.42	39.63	37.73	16.78	17.66	14.63	13.23	18.8	15.21
GNAL	GNAL_HUMAN	P38405	2774	-0.977241	2.24999	0.00105009	0.00287576	5.08	3.3	5.48	7.49	6.68	10.31	3.69	2.93	3.07	2.34	2.63	3.92
TRMU	MTU1_HUMAN	O75648	55687	-0.976301	4.02925	4.8e-06	2e-05	8.42	10.11	7.67	8.35	10.73	9.81	3.54	3.69	4.26	5.01	5.79	5.44
KIAA1946	F171B_HUMAN	Q6P995	165215	-0.976263	7.3671	1.31e-10	9.91e-10	36.81	35.2	36.92	40.29	32.55	50.82	19.92	20.58	21.96	19.57	17.04	17.25
MBD1	MBD1_HUMAN	Q9UIS9	4152	-0.975921	3.22352	0.00412957	0.00975352	1.2	1.24	1.14	1.19	0.43	0.68	0.56	0.6	0.29	0.49	0.37	0.73
MTPN	MTPN_HUMAN	P58546	136319	-0.975627	8.39334	1.06e-10	8.09e-10	65.85	49.57	51.01	92.59	82.69	95.82	37.08	35.71	39.28	34.85	35.02	32.26
ZBTB17	ZBT17_HUMAN	Q13105	7709	-0.974023	2.75556	4.35e-05	0.000156201	7.66	6.08	6.29	9.61	9.09	10.6	3.87	4.17	4.42	3.47	4.43	4
HBA2	HBA_HUMAN	P69905	3040	-0.973861	6.58875	4.87e-06	2.03e-05	197.41	97.26	108.99	162.8	95.12	157.45	88.05	75.07	80.21	53.74	60.51	51
C19orf61	SMG9_HUMAN	Q9H0W8	56006	-0.972369	4.18387	1.48e-06	6.71e-06	6.15	4.86	6.22	7.46	6.11	8.77	3.76	3.04	3.19	3.34	2.56	3.75
BCAT2	BCAT2_HUMAN	O15382	587	-0.972095	3.72936	5.74e-05	0.000202161	5.38	3.83	3.83	8.32	8.88	8.94	2.59	3.13	3.49	2.57	3.96	3.35
CXorf56	CX056_HUMAN	Q9H5V9	63932	-0.971785	5.90071	6.07e-09	3.8e-08	16.45	14.13	15.36	14.25	15.23	17.18	5.65	9.31	8.84	7.57	8.86	6.77
MED27	MED27_HUMAN	Q6P2C8	9442	-0.971701	4.81432	2.36e-06	1.03e-05	13.03	10.54	9.32	23	14.04	22.63	7.82	7.15	7.07	7.83	7.04	8.18
EFR3A	EFR3A_HUMAN	Q14156	23167	-0.971492	5.89954	3.24e-05	0.000119084	17.16	14.85	12.47	38.6	30.88	32.75	16.68	10.41	11.3	10.88	11.88	9.12
BOP1	BOP1_HUMAN	Q14137	23246	-0.971396	6.04508	1.59e-08	9.47e-08	18.15	19.56	15.38	31.32	25.57	33.41	11.08	11.31	10.66	11.08	12.95	13.4
BCAS4	BCAS4_HUMAN	Q8TDM0	55653	-0.970468	4.2343	3.36e-06	1.44e-05	11.06	12.43	10.78	16.58	18.78	18.04	8.82	8.81	6.33	6.65	5.59	6.97
PPP2R2A	2ABA_HUMAN	P63151	5520	-0.970103	6.94427	6.09e-12	5.3e-11	25.47	19.56	23.11	31.09	30.07	27.22	13.44	14.45	13.55	11.55	12.7	12.37
BMP7	BMP7_HUMAN	P18075	655	-0.969975	2.94281	0.00107886	0.00294609	3.65	2.63	2.49	3.96	4.08	6.1	2.95	1.74	2.14	1.68	1.32	1.3
PIANP	PIANP_HUMAN	Q8IYJ0	196500	-0.96963	6.63937	9.94e-06	3.93e-05	27.42	18.78	20.62	57.73	46.84	49.44	21.69	16.05	14.69	15.55	21.23	16.99
FBXO46	FBX46_HUMAN	Q6PJ61	23403	-0.969541	4.02806	1.34e-05	5.18e-05	4.69	3.91	3.05	7.35	6	5.78	2.9	2.92	2.22	2.27	2.85	1.95
WARS	SYWC_HUMAN	P23381	7453	-0.968336	7.13525	2.44e-06	1.06e-05	27.94	29.98	30.81	64.17	67.19	68.05	27.15	24.43	17.73	23.16	24.58	22.28
KRAS	RASK_HUMAN	P01116	3845	-0.968257	7.35283	8.51e-12	7.32e-11	20.04	15.62	19.43	25.07	25.72	20.18	9.28	11.8	10.79	10.45	11.25	9.56
VDAC1	VDAC1_HUMAN	P21796	7416	-0.968124	8.83197	1.31e-12	1.23e-11	179.59	147.24	173.49	197.86	187.35	199.72	75.44	108.79	90.44	81.96	96.31	94.44
SLC7A6OS	S7A6O_HUMAN	Q96CW6	84138	-0.96768	5.33249	1.35e-09	9.08e-09	13.48	12.47	12.78	18.67	19.03	20.91	7.67	7.74	8.2	7.45	8.81	8.4
HK1	HXK1_HUMAN	P19367	3098	-0.967165	8.93605	3.01e-11	2.45e-10	95.97	85.06	76.95	144.13	124.56	126.75	50.1	60.56	58.93	51.85	56.42	46.27
PLD3	PLD3_HUMAN	Q8IV08	23646	-0.966986	9.51426	6.64e-09	4.13e-08	283.17	221.04	230.17	429.95	317.31	419.45	198.05	149.3	143.31	135.08	156.21	151.75
SKI	SKI_HUMAN	P12755	6497	-0.965218	7.27891	0.00101621	0.00278974	14.3	24.09	9.48	45.13	21.6	44.61	14.14	15.15	7.76	17.7	13.76	8.43
SLC2A3	GTR3_HUMAN	P11169	6515	-0.965154	7.11	2.77e-10	2.03e-09	43.17	36.87	34.6	43.58	38.35	42.77	21.53	22.48	20.8	18.51	22.05	15.44
PYCRL	P5CR3_HUMAN	Q53H96	65263	-0.965083	3.14926	0.000376057	0.0011342	7.91	7.72	7.82	10.11	10.99	17.65	6.03	4.03	3.5	5.56	5.38	5.98
ZNF282	ZN282_HUMAN	Q9UDV7	8427	-0.964794	1.36398	0.00121045	0.00326878	3.57	3.32	2.51	5.74	5.4	4.2	2.2	1.85	2.27	2.26	1.74	1.83
BICD2	BICD2_HUMAN	Q8TD16	23299	-0.964708	6.79944	4.74e-11	3.77e-10	12.53	10.74	11.94	18.59	18.3	15.01	7.24	7.61	8.01	6.92	6.9	6.67
SEZ6L2	SE6L2_HUMAN	Q6UXD5	26470	-0.964203	5.98638	0.00185085	0.00477383	12.02	12.47	5.98	15.57	25.71	22.93	15.16	7.12	5.23	7.52	5.62	4.61
KHDRBS2	KHDR2_HUMAN	Q5VWX1	202559	-0.962826	2.29602	0.000422946	0.00126456	7.71	8.62	8.98	7.95	8.74	9.32	5.06	5.34	4.05	3.25	4.91	3.46
MAZ	MAZ_HUMAN	P56270	4150	-0.962642	4.95666	7.71e-06	3.11e-05	13.84	16.16	11.02	17.02	16.43	20.64	9.32	4.89	8.21	8.58	5.82	10.55
ABCF2	ABCF2_HUMAN	Q9UG63	10061	-0.962053	5.81084	1.12e-06	5.17e-06	19.54	19.96	19.4	46.78	36.8	39.07	13.54	15.29	12.37	15.05	16.16	16.49
MAP6D1	MA6D1_HUMAN	Q9H9H5	79929	-0.96187	3.20261	0.000353077	0.00107088	4.09	4.67	5.17	4.63	8.6	3.56	2.81	2.34	2.83	2.12	2.52	2.91
RBM9	RFOX2_HUMAN	O43251	23543	-0.961031	4.87107	8.53e-05	0.000290533	10.17	6.45	10.19	25.06	20.4	22.79	8.14	8.39	7.15	6.66	8.51	7.09
SPATS2	SPAS2_HUMAN	Q86XZ4	65244	-0.959796	4.41685	9.31e-08	5.04e-07	5.85	5.47	5.18	6.1	5.79	7.22	2.84	2.68	3.51	3.04	2.95	2.99
PELO	PELO_HUMAN	Q9BRX2	53918	-0.958753	5.29511	3.61e-09	2.32e-08	10.33	8.78	9.31	13.8	12.91	15.75	5.52	6.74	5.56	5.18	6.44	5.94
GRIK5	GRIK5_HUMAN	Q16478	2901	-0.958037	8.01572	4.19e-07	2.05e-06	21.62	21.07	16.45	38.22	28.86	42.4	17.68	13.01	11.62	13.61	14.46	12.24
MDH1	MDHC_HUMAN	P40925	4190	-0.957995	9.75154	1.69e-10	1.26e-09	434.47	402.57	371.94	376.26	418.91	377.36	157.2	220.45	214.26	198.26	242	191.53
LHFPL4	LHPL4_HUMAN	Q7Z7J7	375323	-0.957435	4.33878	4.36e-06	1.83e-05	7.93	9.46	7.9	14.85	13.38	13.65	6.77	5.52	5.18	4.82	6.42	4.56
PSCD1	CYH1_HUMAN	Q15438	9267	-0.95714	3.78537	4.26e-06	1.8e-05	22.8	20.65	18.02	27.12	30.58	29.51	13.32	11.29	10.56	11.94	14.14	12.99
THAP11	THA11_HUMAN	Q96EK4	57215	-0.956398	4.15139	6.77e-07	3.22e-06	5.2	5.01	4.71	8.01	6.95	7.17	3.22	2.97	3.29	3.35	3.06	2.59
POLRMT	RPOM_HUMAN	O00411	5442	-0.956373	5.97612	6.41e-09	3.99e-08	11.74	10.35	10.33	15.59	17.84	16.68	7.96	6.32	5.97	6.98	6.73	7.01
C14orf130	UBR7_HUMAN	Q8N806	55148	-0.956368	6.10757	5.55e-10	3.91e-09	14.04	13.66	12.29	21.99	16.12	19.78	6.68	8.38	8.34	8.32	8.39	9.05
DNAJC6	AUXI_HUMAN	O75061	9829	-0.955968	8.25417	1.09e-07	5.81e-07	50.18	48.2	48.53	53.77	46.64	40.42	25.53	31.85	18.96	21.22	30.95	19.12
KIAA1324	K1324_HUMAN	Q6UXG2	57535	-0.955897	4.90822	1.34e-05	5.18e-05	3.59	4.07	4.55	9.21	5.56	8.99	3.49	2.73	2.47	3.22	3.04	2.69
LYSMD2	LYSM2_HUMAN	Q8IV50	256586	-0.955819	5.37643	2.04e-09	1.35e-08	26.86	19.65	22.05	27.27	32.71	28.43	12.03	14.55	12.97	11.68	15	12.96
GNL1	GNL1_HUMAN	P36915	2794	-0.955592	5.17261	1.17e-05	4.58e-05	7.46	8.06	10.18	14.28	13.88	21.35	6.44	7.79	7.45	5.63	4.99	4.79
FBXL19	FXL19_HUMAN	Q6PCT2	54620	-0.955391	5.69826	3.73e-08	2.13e-07	12.6	11.54	12.77	20.34	19.78	22.09	8.9	8.86	6.67	7.4	9.13	8.2
NCS1	NCS1_HUMAN	P62166	23413	-0.954843	8.04483	1.13e-09	7.68e-09	77.33	67.78	62.06	112.07	127.38	128.51	42.57	43.87	52.27	48.41	49.35	48.78
SPIN1	SPIN1_HUMAN	Q9Y657	10927	-0.954491	7.35429	3.49e-09	2.25e-08	25.21	17.42	17.73	23.66	28.27	24.53	10.1	16.24	12.56	9.51	9.5	11.34
INPP5A	I5P1_HUMAN	Q14642	3632	-0.954242	5.52563	6.94e-08	3.82e-07	11.55	10.07	11.76	18.23	18.48	16.73	8.82	6.67	6.39	6.38	7.16	7.67
FBXO9	FBX9_HUMAN	Q9UK97	26268	-0.954114	6.74273	6.39e-10	4.46e-09	35.26	31.57	42.16	39.5	49.13	37.21	18.46	20.93	17.28	18.68	23.91	20.3
KLHL15	KLH15_HUMAN	Q96M94	80311	-0.95399	3.87282	0.000114225	0.000379344	2.4	3.43	2.65	3.09	4.29	2.72	1.74	2.08	1.09	1.93	1.37	1.19
IRS2	IRS2_HUMAN	Q9Y4H2	8660	-0.953807	5.45599	0.000534544	0.00155991	4.69	4.31	3.82	9.93	12.52	12.43	3.9	6.08	4.83	2.54	2.65	3.24
ZNF659	Z385D_HUMAN	Q9H6B1	79750	-0.953768	4.25851	1.53e-06	6.93e-06	9.61	9.32	9.19	9.63	10.94	8.05	5.17	4.38	5.56	3.9	5.06	4.99
ALAS1	HEM1_HUMAN	P13196	211	-0.951796	5.57497	3.76e-07	1.85e-06	14.05	11.72	11.22	23.89	23.12	24.83	9.69	9.53	9	7.54	9.32	8.61
SCOC	SCOC_HUMAN	Q9UIL1	60592	-0.951488	8.15964	0.000880427	0.00245169	62.58	139.62	51.11	131.98	153.68	156.85	59.35	39.35	37.44	82.2	92.82	34.52
ARFGEF2	BIG2_HUMAN	Q9Y6D5	10564	-0.951017	6.25958	5.23e-07	2.54e-06	7.39	7.44	6.42	12.34	11.24	8.62	5.47	4.38	3.96	3.45	5.91	3.56
WDR13	WDR13_HUMAN	Q9H1Z4	64743	-0.950167	7.41108	3.81e-11	3.06e-10	19.37	19.41	17.45	25.48	25.39	23.19	10.43	13.22	9.3	11.7	11.38	9.9
VASN	VASN_HUMAN	Q6EMK4	114990	-0.950062	3.96874	0.000318769	0.000974918	2.53	2.46	2.09	4.7	4.04	5.63	2.78	1.54	1.46	1.53	1.56	1.57
ACD	ACD_HUMAN	Q96AP0	65057	-0.950019	5.08051	9.46e-08	5.1e-07	8.19	5.86	6.84	9.8	10.08	9.76	5.04	4.5	3.93	3.6	3.45	4.8
ZFP28	ZFP28_HUMAN	Q8NHY6	140612	-0.950007	3.17046	8.19e-05	0.000280053	4.35	4.28	4.52	5.25	4.54	4.57	2.95	2.47	2.1	1.75	2.23	2.5
ATG9A	ATG9A_HUMAN	Q7Z3C6	79065	-0.949667	6.93523	1.64e-07	8.51e-07	18.44	16.19	19.86	36.83	35.5	33.43	14.25	13.51	11.1	12.07	12.75	15.56
GDAP1L1	GD1L1_HUMAN	Q96MZ0	78997	-0.948831	5.36538	1.51e-06	6.87e-06	17.66	18.08	15.53	32.68	27.43	35.42	15.09	12.04	11.11	12.42	11.3	10.47
HIF1AN	HIF1N_HUMAN	Q9NWT6	55662	-0.947697	6.09879	9.79e-11	7.51e-10	17.3	15.81	16.6	21.81	22.79	20.39	9.51	10.71	10.21	8.36	10.21	9.2
COPS8	CSN8_HUMAN	Q99627	10920	-0.94679	5.84412	5.42e-05	0.000191849	18.36	29.93	16.41	31.66	41.14	45.8	17.45	14.32	11.42	22.14	12.09	13.34
ACTR2	ARP2_HUMAN	P61160	10097	-0.946726	8.19658	1.29e-11	1.09e-10	91.66	77.9	85.41	89.23	99.18	87.28	37.36	52.12	51.85	41.09	46.92	43.71
C16orf52	CP052_HUMAN	Q8NHV5	0	-0.946227	4.33195	6.7e-06	2.73e-05	11.86	8.62	10.99	17.27	15.79	15.97	8.54	7.9	6.83	5.13	6.13	5.7
GNE	GLCNE_HUMAN	Q9Y223	10020	-0.945934	4.21602	2.4e-06	1.05e-05	10.42	8.8	10.96	17.8	13.75	16.92	6	7.52	6.87	7.08	6.75	5.21
MAPK8IP3	JIP3_HUMAN	Q9UPT6	23162	-0.945766	7.87092	2e-06	8.88e-06	33.05	23.16	25.87	41.71	39.74	47.16	25.54	16.14	11.58	16.52	20.46	14.25
JMJD6	JMJD6_HUMAN	Q6NYC1	23210	-0.944791	4.38937	6.42e-05	0.000223753	9.15	6.44	6.73	12.94	15.75	13.98	7.52	6.33	4.67	4.58	4.63	4.29
GABRA5	GBRA5_HUMAN	P31644	2558	-0.944748	6.33946	9.17e-05	0.000310533	34	24.7	17.14	22.82	17.23	22.14	18.57	13.28	8.72	9.46	12.28	8.58
SUPT4H1	SPT4H_HUMAN	P63272	6827	-0.944271	6.37036	1.04e-09	7.12e-09	46.54	42.69	45.26	44.92	50.39	43.37	18.03	28.43	24.62	21.56	26.05	22.72
GDAP1	GDAP1_HUMAN	Q8TB36	54332	-0.94418	7.29453	1.88e-09	1.25e-08	42.07	37.11	28.08	35.22	40.64	35.33	16.72	18.62	17.75	17.3	24.08	18.04
JAG2	JAG2_HUMAN	Q9Y219	3714	-0.94417	3.86992	3.85e-05	0.000139672	4.21	5.3	4.01	8.25	6.28	7.55	3.59	3.06	2.21	2.82	3.33	2.78
KIAA0984	TBC30_HUMAN	Q9Y2I9	23329	-0.943335	5.37668	1.15e-06	5.28e-06	11.65	8.81	10.1	14.34	13.28	13.02	8.25	7.03	6.27	4.3	5.42	4.64
WDFY3	WDFY3_HUMAN	Q8IZQ1	23001	-0.942259	5.66895	0.000185071	0.00059213	5.79	6.04	6.29	9.98	11	6.01	6.64	4.4	3.43	2.53	2.52	3.01
PICK1	PICK1_HUMAN	Q9NRD5	9463	-0.940197	4.306	8.52e-06	3.41e-05	7.47	7.25	4.55	10.69	9.17	11.59	3.97	4.71	4.52	4.97	3.79	3.49
RP11-679B17.1	T170B_HUMAN	Q5T4T1	100113407	-0.940035	6.1346	3.9e-09	2.5e-08	9.95	9.86	9.99	12.14	13.03	10.31	6.36	5.94	5.88	4.88	5.77	4.57
ATP6V0B	VATO_HUMAN	Q99437	533	-0.939921	7.64423	3.23e-12	2.89e-11	100.36	81.77	92.26	108.01	110.22	101.01	42.82	53.79	51.54	45.52	57.62	53.96
PPP2R5B	2A5B_HUMAN	Q15173	5526	-0.939783	6.55752	5.26e-09	3.32e-08	23.6	21.36	20.15	38.32	32.72	34.79	15.23	13.36	12.14	13.41	16.44	15.26
OPRL1	OPRX_HUMAN	P41146	4987	-0.938778	5.81368	0.00381526	0.00909946	8.59	4.39	8.99	15.19	21.72	29.64	9.82	8.72	5.93	3.35	8.93	6.15
PPP1R7	PP1R7_HUMAN	Q15435	5510	-0.938176	6.81117	2.49e-10	1.84e-09	29.28	25.72	23.04	41.09	42.5	43.34	15.23	17.96	18.24	17.03	17.11	17.83
MAPK11	MK11_HUMAN	Q15759	5600	-0.937728	6.17049	1.77e-06	7.94e-06	26.06	20.42	20.12	48.28	47.43	30.61	13.5	15.73	14.68	14.71	19.92	18.15
SGSM1	SGSM1_HUMAN	Q2NKQ1	129049	-0.937579	4.58897	3.88e-05	0.000140657	18.78	15.71	12.88	27.37	21.86	20.04	14.87	10.02	8.04	8.12	10.55	6.9
ARIH2	ARI2_HUMAN	O95376	10425	-0.937271	4.71675	0.000219994	0.000695088	8.42	7.18	3.52	11.73	11.23	14.58	3.45	5.97	3.21	4.09	6.07	5.56
ZDHHC18	ZDH18_HUMAN	Q9NUE0	84243	-0.937133	1.81771	0.00295149	0.0072468	4.26	3.66	3.03	7.34	6.74	8.95	3.27	3.13	2.56	2.83	1.79	3.18
CSMD1	CSMD1_HUMAN	Q96PZ7	64478	-0.936877	2.91412	0.000906179	0.00251775	2.93	3.36	2.57	3.01	3.68	2.58	2.19	1.21	1.23	2	1.38	1.28
C18orf1	LRAD4_HUMAN	O15165	753	-0.936029	5.4335	9e-08	4.88e-07	3.95	4.32	4.08	5.49	6.29	5.68	2.73	3.07	2.7	2.3	2.59	1.78
BRP44L	MPC1_HUMAN	Q9Y5U8	51660	-0.93542	6.49016	1.17e-07	6.2e-07	78.79	75.5	74.57	64.6	77.51	61.48	28.48	35.56	35.66	38.41	38.13	50.65
CLSTN3	CSTN3_HUMAN	Q9BQT9	9746	-0.934904	9.63113	0.00012404	0.000409968	120.19	98.86	95.91	272.75	202.89	218.5	138.4	78.59	66.5	59.49	84.76	67.39
OSBPL6	OSBL6_HUMAN	Q9BZF3	114880	-0.934702	2.24254	0.00126386	0.00339602	6.08	6.16	6.75	9.66	11.62	9.29	5.05	5.34	2.44	3.78	4.11	4.21
C1orf165	BEND5_HUMAN	Q7L4P6	79656	-0.934613	3.69472	0.000184057	0.000589345	4.93	5.78	5.06	8.38	6.43	4.26	3.12	3.51	3.2	1.82	2.54	3.82
EPS15	EPS15_HUMAN	P42566	2060	-0.934149	7.69038	3.15e-10	2.29e-09	73.69	58.96	66.06	71.62	82.03	56.12	32.52	38.03	35.25	30.85	39.31	35.88
NGRN	NGRN_HUMAN	Q9NPE2	51335	-0.934066	9.69996	1.59e-11	1.32e-10	516.22	430.4	432.32	622.74	751.92	672.38	274.96	287.8	293.18	267.94	298.27	318.2
NCKAP1	NCKP1_HUMAN	Q9Y2A7	10787	-0.933557	8.33213	3.45e-11	2.79e-10	113.2	85.79	96.73	109.9	121.27	100.98	53.13	62.58	56.22	47.04	54.68	50.41
SRM	SPEE_HUMAN	P19623	6723	-0.932853	4.38186	5.2e-06	2.16e-05	10.95	12.23	8.64	17.15	18.01	15.38	7.9	6.89	5.85	7.74	7.23	5.95
SNTG1	SNTG1_HUMAN	Q9NSN8	54212	-0.930233	4.56687	3.43e-06	1.46e-05	3.07	4.17	3.87	4.04	4.17	4.71	2.39	2.52	1.98	1.6	2.31	1.63
NEU3	NEUR3_HUMAN	Q9UQ49	0	-0.930045	4.12668	0.000813031	0.0022809	4.19	2.29	2.14	4.18	2.33	4.33	2.15	1.94	2.18	0.73	1.44	1.47
TTYH3	TTYH3_HUMAN	Q9C0H2	80727	-0.930023	6.62063	8.26e-05	0.000282351	20.48	20.17	16.84	41.53	39.67	55.35	21.13	12.1	12.24	18.57	17.02	14.31
LYPLA2	LYPA2_HUMAN	O95372	11313	-0.930016	6.56847	2.8e-07	1.4e-06	38.33	28.16	32.79	64.13	53.39	73.09	18.38	26.81	26.31	22.94	23.85	27.72
RAB6A	RAB6A_HUMAN	P20340	5870	-0.929334	9.06669	1.04e-11	8.89e-11	107.93	90.95	98.9	129.92	138.59	122.82	61.04	63.96	60.45	52.54	61.62	53.75
NOC4L	NOC4L_HUMAN	Q9BVI4	79050	-0.929204	4.24858	4.12e-06	1.74e-05	8.05	8.44	7.26	12.05	12.3	13.36	5.95	4.98	4.24	5.93	5.05	4.9
MTMR3	MTMR3_HUMAN	Q13615	8897	-0.929176	6.71199	5.01e-06	2.08e-05	7.35	7.18	6.89	17.97	15.48	16.99	6.1	5.18	6.53	5.63	6.28	5.98
UBE3C	UBE3C_HUMAN	Q15386	9690	-0.928799	6.24795	0.00138413	0.00368645	11.53	9.06	8.67	12.74	20.15	20.05	9.2	7.99	6.99	7.98	1.75	7.13
HS6ST1	H6ST1_HUMAN	O60243	9394	-0.928108	7.62092	4.22e-08	2.4e-07	20.62	18.05	19.5	35.72	35.66	33.43	16.43	14.58	12.42	12.92	13.81	11.74
CLCN4	CLCN4_HUMAN	P51793	1183	-0.927422	8.3111	8.25e-10	5.69e-09	47.54	41.79	46.07	67.98	69.94	56.96	29.43	31.28	25.31	22.93	33.94	25.97
TSC1	TSC1_HUMAN	Q92574	7248	-0.927021	4.8881	0.0014241	0.00377804	5.33	5.4	4.26	11.72	10.88	5.85	5	4.16	4.81	2.07	4.22	1.6
TTC19	TTC19_HUMAN	Q6DKK2	54902	-0.926935	3.96775	0.000331167	0.00101035	6.81	7.59	6.28	10.46	10.54	4.38	3.31	3.99	6.19	3.72	3.82	2.89
TNR	TENR_HUMAN	Q92752	7143	-0.926718	5.75316	0.00041071	0.00123064	4.52	4.7	3.82	8.48	8.12	9.11	6.01	2.51	2.34	2.72	3.29	2.27
LNX1	LNX1_HUMAN	Q8TBB1	84708	-0.926686	4.51621	6.2e-05	0.000216576	2.53	3.95	2.04	4.51	3.24	3.76	1.56	2.3	1.52	1.51	1.16	2.27
LOC26010	SPS2L_HUMAN	Q9NUQ6	26010	-0.926456	5.43867	2.25e-06	9.87e-06	13.73	8.24	11.99	18.81	18.89	14.09	9.49	6.93	7.38	6.15	7.38	6.06
HEMK1	HEMK1_HUMAN	Q9Y5R4	51409	-0.926322	3.91774	0.000935252	0.00258926	9.38	3.83	3.49	5.5	9.53	11.84	2.67	4.01	4.91	3.28	4.06	3.12
C3orf10	BRK1_HUMAN	Q8WUW1	55845	-0.925885	8.15664	1.72e-11	1.44e-10	84.81	75.89	79.77	81.45	92.38	95.84	34.76	47.72	47.53	42.15	43.75	49.82
USP5	UBP5_HUMAN	P45974	8078	-0.925502	7.0028	4.44e-08	2.51e-07	31.21	23.84	23.94	38.23	33.13	40.73	20.86	17.56	14.06	13.02	18.06	13.64
TCF20	TCF20_HUMAN	Q9UGU0	6942	-0.92544	6.45348	5.22e-06	2.16e-05	11.8	11.83	10.7	23.83	19.25	23.5	11.8	8.09	7.29	8.46	8.05	6.66
ELFN2	PPR29_HUMAN	Q5R3F8	114794	-0.92518	4.47715	0.000431963	0.00128934	17.44	17.93	14.15	41.76	27.42	46.72	18.8	12.98	12.82	14.21	12.92	9.92
SFXN3	SFXN3_HUMAN	Q9BWM7	81855	-0.924682	7.66735	2.44e-10	1.8e-09	23.45	23.76	22.03	31.31	33.89	27.32	15.98	14.34	12.07	13.19	12.88	14.52
DMWD	DMWD_HUMAN	Q09019	1762	-0.923823	6.4707	7.11e-08	3.9e-07	35.4	30.02	26.6	51.19	55.47	53.93	25.08	18.76	19.96	19.54	22.27	21.82
SEC14L1	S14L1_HUMAN	Q92503	6397	-0.923544	5.08604	0.00118662	0.0032121	4.32	5.53	5.53	11.9	14.93	13.88	6.52	5.07	3.25	6.17	3.43	3.15
LPGAT1	LGAT1_HUMAN	Q92604	9926	-0.923203	2.06451	0.00139339	0.00370477	6.82	5.96	5.71	6.44	7.6	6.86	3.86	3.74	4.15	3.16	1.74	3.69
UBE2D1	UB2D1_HUMAN	P51668	7321	-0.923194	4.92868	4.68e-08	2.64e-07	9.76	7.21	9.13	10.62	11.18	9.61	4.54	5.4	5.85	4.69	5.2	4.14
SPRED1	SPRE1_HUMAN	Q7Z699	161742	-0.922367	7.29476	2.86e-07	1.44e-06	15.77	12.82	9.73	22.63	27.61	21.03	8.75	10.55	9.9	7.99	9.8	8.48
RTF1	RTF1_HUMAN	Q92541	23168	-0.922341	3.67855	1.7e-05	6.5e-05	11.31	9.69	11.91	17.71	15.97	16.45	6.44	8.05	8.21	7.16	6.96	5.66
C1orf103	LRIF1_HUMAN	Q5T3J3	55791	-0.921992	3.06806	0.000159816	0.000518547	6.85	6.38	7.78	9	10.78	8.09	4.92	4.85	3.94	3.29	4.59	3.57
MARK1	MARK1_HUMAN	Q9P0L2	4139	-0.921918	3.31066	3.39e-05	0.000124418	4.18	3.15	3.5	5.44	4.68	4.91	2.27	2.41	2.04	2.08	2.2	2.26
KIDINS220	KDIS_HUMAN	Q9ULH0	57498	-0.920672	8.25433	5.02e-05	0.000178916	31.83	26.24	21.42	59.9	50.17	51.31	32.92	16.85	18.07	16.85	18.46	16.61
RXRB	RXRB_HUMAN	P28702	6257	-0.920107	5.52972	0.000683837	0.00194747	5.08	8.46	10.48	10.42	10.78	9.72	1.83	7.14	3.13	4.14	5.59	7.09
C1orf216	CA216_HUMAN	Q8TAB5	127703	-0.917884	7.40858	0.000639595	0.00183413	54.14	21.19	29.95	68.05	90.79	33.69	30.51	30.36	30.59	13.87	23.33	21.99
TBC1D24	TBC24_HUMAN	Q9ULP9	57465	-0.917279	6.28383	1.25e-06	5.74e-06	13.95	15.73	15.22	23.3	13.32	15.79	10.3	8.17	6.49	6.67	9.97	9
UCK2	UCK2_HUMAN	Q9BZX2	7371	-0.917232	4.46143	8.42e-06	3.38e-05	5.58	6.77	3.88	8.79	7.45	8.03	3.48	2.99	2.88	3.76	4.11	3.57
RAB35	RAB35_HUMAN	Q15286	11021	-0.916337	6.44217	9.05e-09	5.57e-08	16.14	16.26	18.54	29.29	28.43	24.04	8.54	11.46	12.12	12.27	12.33	11.6
MKKS	MKKS_HUMAN	Q9NPJ1	8195	-0.915822	6.07095	7.31e-09	4.53e-08	19.56	15.16	18.55	17.41	20.29	20.54	7.71	10.46	10.46	8.9	12.07	8.94
TM2D3	TM2D3_HUMAN	Q9BRN9	80213	-0.914681	4.41194	2.71e-06	1.18e-05	9.59	11.42	12.68	13.16	15.11	14.37	4.62	8.18	6.85	5.75	6.52	8.12
ATP1A3	AT1A3_HUMAN	P13637	478	-0.913533	6.84476	4.88e-05	0.000174077	169.25	105.78	121.64	278.15	205.6	248.48	129.65	72.12	70.37	64.42	110.72	121.95
LOC92345	NAF1_HUMAN	Q96HR8	92345	-0.91345	4.64018	1.7e-05	6.51e-05	9.47	9.14	9.92	18.47	16.92	15.49	8.98	6.4	7.32	6.04	6.37	5.16
GPR137C	G137C_HUMAN	Q8N3F9	283554	-0.913338	4.94836	1.73e-06	7.75e-06	6.42	6.24	6.31	5.87	6.09	5.92	4.09	3.61	2.89	2.52	3.15	3.16
SERTAD3	SRTD3_HUMAN	Q9UJW9	29946	-0.912894	2.98892	0.000446038	0.00132784	6.68	5.78	4.44	9.44	8.78	11	2.73	4.32	5.32	3.55	3.73	4.03
IGF1R	IGF1R_HUMAN	P08069	3480	-0.912515	5.75093	0.000649835	0.00186005	6.02	7.03	4.91	17.88	14.52	13.84	8.13	4.72	3.86	5.61	5.3	4.2
PLCL1	PLCL1_HUMAN	Q15111	5334	-0.910795	6.01544	5.33e-06	2.21e-05	12.68	8.1	10.34	17.15	18.92	12.03	7.55	7.21	6.35	4.61	9.15	5.86
RGS2	RGS2_HUMAN	P41220	5997	-0.91034	4.96082	1.26e-06	5.78e-06	17.08	15.04	11.57	24.47	23.54	22.05	8.13	8.87	12.1	10.31	11.12	8.03
SEMA3E	SEM3E_HUMAN	O15041	9723	-0.910314	6.14219	1.49e-05	5.74e-05	17.39	16.94	11.85	12.53	12.11	9.99	7.64	8.71	8.46	6.14	6.85	5.55
TOP3A	TOP3A_HUMAN	Q13472	7156	-0.910246	5.81585	2.27e-08	1.34e-07	9.92	9.06	9.33	15.76	14.39	14.48	4.73	6.95	6.02	6.95	6.57	6.43
THOP1	THOP1_HUMAN	P52888	7064	-0.91022	6.12383	4.86e-10	3.45e-09	14.77	11.5	12.42	17.26	15.6	16.56	7.83	7.85	7.4	7.06	7.43	8.23
CHRFAM7A	ACHA7_HUMAN	P36544	89832	-0.910128	4.49873	0.000560855	0.00162826	3.74	3.4	3.64	8	6.13	11.02	4.16	2.4	2.35	3.09	3.25	2.65
NDUFA4	NDUA4_HUMAN	O00483	4697	-0.909366	8.70444	4.87e-10	3.46e-09	386.15	370.44	400.96	376.12	549.72	391.44	196.72	232.5	206.79	198.63	235	232.3
TANC2	TANC2_HUMAN	Q9HCD6	26115	-0.909131	6.19622	0.00223862	0.00565763	3.61	3.49	4.61	11.98	10.14	6.65	6.3	3.53	2.48	2.92	2.48	2.37
SLC45A1	S45A1_HUMAN	Q9Y2W3	50651	-0.908959	6.18373	4.41e-07	2.16e-06	23.12	19.39	17.24	28.98	27.09	25.01	16.24	10.64	9.44	10.51	13.71	12.01
-	YJ005_HUMAN	Q6ZSR9	0	-0.908014	5.56465	0.000636832	0.00182789	7.63	8.11	9.06	4.7	4.22	4.33	4.24	4.34	2.69	2.84	3.44	3.22
GNPTAB	GNPTA_HUMAN	Q3T906	79158	-0.907334	6.4871	4.3e-09	2.74e-08	12.88	11.41	13.16	16.53	11.01	14.66	7.3	7.56	6.77	6.97	7.09	6.1
FOXK1	FOXK1_HUMAN	P85037	221937	-0.905981	2.92887	0.0038425	0.00915913	5.08	4.79	4.3	10.64	12.08	13.11	5.51	3.31	2.98	5.02	4.19	3.87
RELL2	RELL2_HUMAN	Q8NC24	285613	-0.904794	6.36785	5.42e-06	2.24e-05	24.29	28.5	31.06	26.66	29.71	20.64	16.68	14.42	11.42	11.01	19.36	12.83
EFHA2	EFHA2_HUMAN	Q86XE3	286097	-0.904288	6.5504	8.56e-09	5.28e-08	17.77	14.68	17.42	20.93	22.69	16.68	7.51	11.35	9.69	10.6	10.86	7.99
LARP2	LAR1B_HUMAN	Q659C4	55132	-0.904051	2.51361	0.000988538	0.0027204	1.95	2.48	3.3	4.89	3.21	3.32	1.57	1.52	1.88	1.93	1.51	1.55
FAM20C	DMP4_HUMAN	Q8IXL6	56975	-0.902835	5.14539	9.51e-05	0.000320414	8.18	5.98	5.07	13.42	11.44	13.63	7.17	4.53	3.69	4.04	4.99	4.71
DACT3	DACT3_HUMAN	Q96B18	147906	-0.901842	6.70431	1.21e-07	6.43e-07	25.8	25.42	19.69	33.14	30.68	47.06	17.71	14.71	13.93	13.51	17.17	16.72
CPSF4	CPSF4_HUMAN	O95639	10898	-0.901171	4.69216	3.71e-07	1.83e-06	8.79	7.18	7.28	9.88	10.63	12.88	4.52	5.18	4.23	5.55	4.93	4.99
NARF	NARF_HUMAN	Q9UHQ1	26502	-0.899922	5.94722	8.47e-09	5.23e-08	19.91	15.31	13.22	22.02	17.88	22.09	9.53	9.1	9.61	9.84	10.3	9.33
KCNT1	KCNT1_HUMAN	Q5JUK3	57582	-0.899079	4.98094	5.51e-05	0.000194621	5.78	5.37	5.48	6.97	5.17	3.82	3.76	2.75	1.8	3.22	2.69	3.04
ACN9	ACN9_HUMAN	Q9NRP4	57001	-0.899014	4.65794	3.28e-06	1.4e-05	21.83	22.95	16.59	21.06	24.94	27.65	11.05	11.97	13.47	12.14	14.36	8.15
CDKL2	CDKL2_HUMAN	Q92772	8999	-0.898394	4.44698	0.000164637	0.00053238	9.42	11.27	12.21	7.52	8.61	6.46	5.37	5.14	5.25	4.74	5.5	4.22
MCF2L2	MF2L2_HUMAN	Q86YR7	23101	-0.897572	6.09563	2.86e-05	0.000105891	15.22	12.86	16.35	20.37	15.68	12.53	4.13	7.52	7.84	8.19	12.88	9.19
YWHAB	1433B_HUMAN	P31946	7529	-0.89755	9.68824	1.11e-09	7.56e-09	215.79	165.86	190.25	280.81	289.38	283.47	135.16	141.1	113.87	105.17	132.29	113.06
FADS3	FADS3_HUMAN	Q9Y5Q0	3995	-0.897402	3.35803	0.000199936	0.000635597	9.06	9.08	6.65	12.06	10.31	10.14	6.14	6.28	4.38	4.2	4.9	4.05
C9orf25	F219A_HUMAN	Q8IW50	203259	-0.895804	6.02917	1.97e-06	8.76e-06	32.14	24.76	20.45	41.49	40.43	37.94	22.74	15.21	18.73	16.38	15.17	13.47
LOC126075	CC159_HUMAN	P0C7I6	126075	-0.895182	1.94161	0.00249277	0.00623519	1.8	1.98	2.54	1.77	2	2.91	0.93	1.34	0.77	1.28	1.29	1.29
SETBP1	SETBP_HUMAN	Q9Y6X0	26040	-0.895136	3.85291	0.000216765	0.000685586	4.32	3.64	3.61	8.79	6.55	6.04	3.46	2.7	2.47	3.37	2.47	2.38
NTN4	NET4_HUMAN	Q9HB63	59277	-0.894513	3.97796	0.000514321	0.00150407	3.49	2.59	3.69	4.22	4.9	2.41	2.14	1.81	2.05	1.12	2.72	1.41
UNKL	UNKL_HUMAN	Q9H9P5	64718	-0.894299	5.46227	2.33e-06	1.02e-05	12.52	11.83	11.32	23.05	20.05	23.06	9.76	8.4	8.39	10.27	7.54	7.88
KIF3B	KIF3B_HUMAN	O15066	9371	-0.894266	6.93874	4.96e-11	3.94e-10	20.49	17.3	19.4	25.04	26.91	25.04	10.86	12.59	12.8	11.53	11.18	11.56
SLITRK5	SLIK5_HUMAN	O94991	26050	-0.89404	5.09926	2.99e-07	1.49e-06	13.91	10.28	10.45	17.45	14.45	16.85	8.68	6.89	6.61	7.34	7.11	6.73
TNFRSF1B	TNR1B_HUMAN	P20333	7133	-0.893935	2.97827	0.00220093	0.00557143	2.45	2.36	1.55	3.71	5.85	4.64	1.91	2.01	1.48	1.52	1.84	1.71
PLCG1	PLCG1_HUMAN	P19174	5335	-0.893258	7.10522	3.09e-08	1.79e-07	13.81	13.05	13.73	22.8	18.14	25.39	10.03	10.11	8.36	8.75	10.1	8.09
BRAP	BRAP_HUMAN	Q7Z569	8315	-0.892714	6.02046	2.17e-09	1.43e-08	12.84	10.67	10.58	14.93	14.78	15.15	7.16	6.52	7.08	6.71	7.72	6.24
ABT1	ABT1_HUMAN	Q9ULW3	29777	-0.892483	4.18042	1.15e-05	4.48e-05	11.1	11.48	12.18	16.1	13.25	18.52	4.9	8.64	6.23	8.24	7.05	8.51
LYPLA3	PAG15_HUMAN	Q8NCC3	23659	-0.891662	5.0724	0.000448924	0.00133516	3.3	4.4	2.96	8.93	9.56	8.33	3.48	3.61	2.94	3.68	1.95	3.37
AP3M2	AP3M2_HUMAN	P53677	10947	-0.891084	6.91352	2.67e-08	1.55e-07	41.19	35.39	33.5	43.48	42.01	63.42	24.94	26.01	21.67	20.62	24.07	18.38
MAP2K4	MP2K4_HUMAN	P45985	6416	-0.890665	5.94763	3.53e-07	1.75e-06	24.32	19.17	22.41	19.59	20.72	19.03	12.31	10.25	10.99	9.34	12.28	12.1
DDI2	DDI2_HUMAN	Q5TDH0	84301	-0.890537	2.64903	0.00309685	0.00755885	3.84	3.14	1.2	4.08	4.29	3.97	1.83	1.55	2.2	2.07	1.4	1.67
SLC16A14	MOT14_HUMAN	Q7RTX9	151473	-0.890008	5.2117	2.86e-07	1.44e-06	7.15	5.77	7.05	10.48	10.19	8.11	4.92	4.57	3.81	3.9	4.1	4.19
CACNA2D1	CA2D1_HUMAN	P54289	781	-0.888849	8.18368	8.32e-08	4.53e-07	25.72	23.99	26.72	34.13	33.67	41.35	20.42	17.96	14.5	13.45	18.38	12.32
TPPP	TPPP_HUMAN	O94811	11076	-0.8885	9.93101	6.8e-09	4.23e-08	130.67	103.48	103.7	198.58	182.03	176.66	81.15	86.45	74.24	64.4	86	73.73
SLC25A22	GHC1_HUMAN	Q9H936	79751	-0.888227	6.41505	5.52e-06	2.28e-05	40.67	31.61	25.24	53.58	46.38	75.59	26.79	20.53	19.82	22.24	23.7	27.55
IMPDH1	IMDH1_HUMAN	P20839	3614	-0.888202	2.96149	0.000862086	0.00240277	6.79	5.3	5.62	9.13	10.96	9.26	5.26	4.54	3.34	3.34	4.79	3.09
MMAA	MMAA_HUMAN	Q8IVH4	166785	-0.888103	3.23749	0.000854037	0.00238247	2.57	1.89	2.24	3.85	4.93	4.17	1.61	2.04	2.19	1.67	1.53	1.14
KCNJ11	IRK11_HUMAN	Q14654	3767	-0.88743	4.48973	3.15e-05	0.000116158	4.68	3.72	4.97	7.99	7.45	8.11	3.82	3.22	2.66	2.42	3.07	3.91
CENTA1	ADAP1_HUMAN	O75689	11033	-0.887414	6.83651	9.26e-08	5.01e-07	16	16.07	13.02	25.2	23.53	25.5	10.88	9.34	8.02	11.09	11.08	11.66
EXTL3	EXTL3_HUMAN	O43909	2137	-0.886978	6.29815	5.67e-05	0.000199795	12.04	9.85	10.03	28.02	22.05	26.11	11.71	9.25	8.74	8.32	8.46	8.49
BSCL2	BSCL2_HUMAN	Q96G97	26580	-0.886941	8.83027	4.54e-07	2.21e-06	106.97	87.92	96.95	179.14	121.23	175.68	85.13	63.35	64.79	54.12	72.66	58.32
KIAA0515	PRC2B_HUMAN	Q5JSZ5	84726	-0.886685	7.57753	4.29e-06	1.81e-05	48.43	45.06	43.89	93.92	87.28	84.55	47.41	29.14	32.58	34.92	33.76	29.07
ZNF512B	Z512B_HUMAN	Q96KM6	57473	-0.885321	5.69719	1.93e-07	9.91e-07	8.47	9.26	7.92	12.35	9.44	13.81	6.08	4.67	4.99	5.85	5.06	5.52
PHF6	PHF6_HUMAN	Q8IWS0	84295	-0.88519	3.60848	8.04e-05	0.000275438	5.55	4.99	6.1	7.09	6.68	5.2	3.33	3.62	3.41	2.72	3.56	2.36
KLHDC3	KLDC3_HUMAN	Q9BQ90	116138	-0.884481	7.7858	7.5e-11	5.86e-10	77.1	69.53	73.66	112	102.44	99.58	46.45	50.92	43.56	42.72	48.61	49.37
ESAM	ESAM_HUMAN	Q96AP7	90952	-0.883994	2.87949	0.00404046	0.00956671	2.35	1.79	1.8	4.51	5.36	5.24	2.22	1.5	2.03	1.41	2	1.53
LOC152485	ZN827_HUMAN	Q17R98	152485	-0.88335	3.87306	0.000951548	0.00262968	3.12	3.06	2.82	7.71	5.11	6.72	3.4	2.32	1.96	2.65	2.38	1.84
MATK	MATK_HUMAN	P42679	4145	-0.883131	5.9091	1.04e-07	5.59e-07	17.18	15.5	13.8	19.43	25.38	22.99	8.67	9	8.7	10.67	12.36	10.79
CLDN12	CLD12_HUMAN	P56749	9069	-0.883094	6.68046	1.1e-08	6.71e-08	25.94	20.37	20.71	22.3	25.81	23.43	11.88	12.22	15.67	9.8	13.2	11.57
RNF10	RNF10_HUMAN	Q8N5U6	9921	-0.882905	8.3786	4.27e-07	2.09e-06	57.82	43.78	46.37	96.45	86.07	101.97	43.27	36.14	35.77	34.54	36.41	37.13
HMGA1	HMGA1_HUMAN	P17096	3159	-0.882672	5.07556	0.000362793	0.00109847	12.46	7.52	9.95	20.65	22.24	25.66	10.99	8.9	8.61	6.46	9.83	5.47
USP12	UBP12_HUMAN	O75317	219333	-0.882312	4.52183	9.93e-07	4.61e-06	12.63	10.5	10.21	11.71	12.58	14.55	5.29	7.27	7.59	5.99	6.79	5.66
APBA1	APBA1_HUMAN	Q02410	320	-0.882085	5.76021	1.5e-06	6.83e-06	12.13	9.87	13.62	22.04	18.1	17.02	8.28	9.59	6.89	6.46	7.6	9.88
THOC6	THOC6_HUMAN	Q86W42	79228	-0.881953	5.11235	9.66e-06	3.83e-05	18.13	12.23	11.89	13.36	14.21	12.49	6.37	5.38	8.31	6.17	9.9	8.25
NDEL1	NDEL1_HUMAN	Q9GZM8	81565	-0.881043	7.01184	3.02e-08	1.75e-07	39.81	32.41	31.88	60.68	56.04	48.81	21.8	28.88	24.49	19.34	26.54	20.79
KIAA0317	K0317_HUMAN	O15033	9870	-0.880994	6.416	4.98e-08	2.8e-07	13.36	10.8	11.43	22.04	18.63	19.84	8.71	7.75	7.88	8.61	8.18	8.98
NEGR1	NEGR1_HUMAN	Q7Z3B1	257194	-0.880523	8.13326	2.38e-09	1.56e-08	28.61	32.78	28.16	38.34	37.03	41.47	18.19	19.56	22.15	17.14	18.76	13.98
PIAS4	PIAS4_HUMAN	Q8N2W9	51588	-0.879824	4.2562	5.55e-06	2.29e-05	6.19	5.55	5.2	9.82	7.55	9.9	3.76	3.67	4.23	3.95	3.95	3.6
UBE2W	UBE2W_HUMAN	Q96B02	55284	-0.879648	6.58997	6.22e-09	3.89e-08	21.46	19.09	20.73	18.25	23.81	21.09	10.04	13.28	11.07	10.37	12.09	10.31
UNC13C	UN13C_HUMAN	Q8NB66	440279	-0.879492	6.65609	8.36e-07	3.93e-06	10.16	5.92	7.01	8.17	13.14	8.62	5.37	4.75	4.04	3.87	5.11	4.88
SRD5A1	S5A1_HUMAN	P18405	6715	-0.878874	4.83064	1.55e-05	5.96e-05	6.71	6.31	6.53	9.32	11.04	8.94	6.26	4.23	3.61	3.71	3.72	4.01
NEFH	NFH_HUMAN	P12036	4744	-0.877287	4.51997	7.03e-05	0.000243168	11.33	10.68	11.53	15.44	21.6	15.98	7.67	9.36	6.47	4.59	10.37	7.24
TSPYL4	TSYL4_HUMAN	Q9UJ04	23270	-0.876727	6.98838	3.3e-07	1.64e-06	89.67	77.42	88.46	143.17	150.5	116.38	69.19	67.66	64.08	46.51	55.58	46.72
ACTB	ACTB_HUMAN	P60709	60	-0.875908	10.726	1.54e-07	8.05e-07	566.95	508.28	502.32	1086.42	857.04	1059.96	405.83	383.61	364.38	428.51	396.76	404.87
C17orf63	F222B_HUMAN	Q8WU58	55731	-0.875867	4.26587	0.000340474	0.00103721	4.42	3.88	3.81	10.3	6.96	9.35	4.14	2.94	3.28	3.78	2.88	2.85
AP1S1	AP1S1_HUMAN	P61966	1174	-0.875604	6.89467	5.04e-09	3.19e-08	58.41	49.14	53.09	63.36	74.53	85.11	25.72	37.98	40.4	30.27	37.72	32.46
CRY2	CRY2_HUMAN	Q49AN0	1408	-0.875355	6.0274	1.34e-07	7.04e-07	22.03	23.57	17.7	31.3	34.99	34.07	15.37	13.5	13.41	15.84	13.99	13.93
MTA3	MTA3_HUMAN	Q9BTC8	57504	-0.875157	6.17432	7.09e-08	3.89e-07	8.42	7.99	8.73	13.98	12.5	14.24	6.35	6.12	5.28	5.02	5.61	6.24
BNIP1	SEC20_HUMAN	Q12981	662	-0.87443	3.53167	0.00105913	0.00289733	6.54	6.88	8.64	7.68	8.79	11.03	2.1	4.82	3.39	4.51	6.53	5.4
CCDC12	CCD12_HUMAN	Q8WUD4	151903	-0.873884	6.27441	2.97e-06	1.28e-05	41.94	27.96	22.44	44.8	26.3	46.98	15.58	17.65	18.88	17.81	24.36	17.83
TMEM97	TMM97_HUMAN	Q5BJF2	27346	-0.873653	7.08944	1.72e-09	1.15e-08	68.87	59.9	61.11	77.05	57	77.51	36.14	37.47	34.91	32.35	38.23	36.75
NACAD	NACAD_HUMAN	O15069	23148	-0.871633	4.47738	5.91e-05	0.000207075	5.88	7.16	6.04	9.7	10.12	8.54	5.43	3.95	2.66	3.94	5	4.06
HIP2	UBE2K_HUMAN	P61086	3093	-0.870734	7.82292	2.1e-10	1.55e-09	28.09	24.6	28.28	30.25	34.01	27.45	13.61	17.56	16.77	14.67	16.01	14.72
DKFZP586H2123	PAMR1_HUMAN	Q6UXH9	25891	-0.869201	7.37374	1.69e-07	8.74e-07	44.12	42.01	32.17	48.81	52.63	51.68	29.67	20.3	20.79	19.18	29.27	25.38
ANK2	ANK2_HUMAN	Q01484	287	-0.86892	7.09038	6.59e-05	0.000229386	27.48	28.28	24.01	54.63	47.14	42.88	31.55	16.77	16.12	19.38	17.97	14.71
C17orf89	CQ089_HUMAN	A1L188	284184	-0.866157	4.25164	0.0038868	0.00925585	18.62	13.18	18.33	37.44	38.94	39.75	17.21	10.06	11.29	8.1	26.26	13.13
NKD2	NKD2_HUMAN	Q969F2	85409	-0.866063	4.93799	7.28e-06	2.95e-05	6.68	7.54	8.09	10.85	13.34	8.94	4.33	4.95	3.57	5.86	5.71	5.14
TIMM17A	TI17A_HUMAN	Q99595	10440	-0.866028	6.02257	8.96e-08	4.86e-07	37.57	34.49	30.89	43.66	55.84	51.9	17.77	19.81	22.95	24.77	26.71	23.76
RIT2	RIT2_HUMAN	Q99578	6014	-0.865376	4.25637	9.89e-06	3.92e-05	10.72	14.76	12.71	14.6	13.93	14.1	5.63	7.18	8	6.39	8.64	8.25
ZNF25	ZNF25_HUMAN	P17030	219749	-0.864631	5.28655	3.96e-07	1.95e-06	21.75	20.55	19.02	25.73	24.37	24.18	14.85	13.72	12	10.58	11.79	9.86
ALG1	ALG1_HUMAN	Q9BT22	56052	-0.864252	5.14812	0.00253351	0.00632307	8.56	3.53	7.83	8.8	6.27	7.42	2.01	3.32	6.37	4.07	1.76	5.54
AKAP11	AKA11_HUMAN	Q9UKA4	11215	-0.863818	7.85132	6.69e-08	3.7e-07	32.67	35.6	36.33	40.88	41.19	35.02	25.13	19.92	19.6	18.9	20.85	15.34
WDR74	WDR74_HUMAN	Q6RFH5	54663	-0.86268	4.48443	1.53e-06	6.92e-06	13.73	10.91	11.42	18.53	15.99	18.02	7.67	7.55	7.99	7.14	8.1	8.84
BICD1	BICD1_HUMAN	Q96G01	636	-0.862106	5.15705	2.37e-06	1.04e-05	8.72	10.38	8.8	13.48	13.77	11.54	7.48	5.78	4.88	5.96	6.34	5.16
TERF1	TERF1_HUMAN	P54274	7013	-0.860538	4.66853	3.4e-05	0.000124713	9.19	6.49	7.68	7.07	8.7	7.85	2.4	5.46	5.03	4.72	4.6	3.61
RAI1	RAI1_HUMAN	Q7Z5J4	10743	-0.860533	5.61651	0.000509899	0.00149325	7.36	8.18	5.99	15.9	13.41	12.49	9.58	4.74	4.29	4.93	5.31	4.04
UNC5C	UNC5C_HUMAN	O95185	8633	-0.860406	5.51752	0.000474134	0.00140174	3.87	2.6	4.58	7.08	4.64	5.9	4.02	2.67	2.73	1.5	2.54	1.66
ZYG11B	ZY11B_HUMAN	Q9C0D3	79699	-0.860106	6.89013	7.71e-08	4.21e-07	25.69	29.3	29.34	35.88	34.77	30.57	19.91	18.97	16.22	15.25	17.14	12.78
DYNC1H1	DYHC1_HUMAN	Q14204	1778	-0.859896	8.78834	0.000368774	0.00111519	40.67	33.4	27.01	100.33	71.28	74.08	44.2	25.46	24.47	26.75	30.68	27.17
KIAA0020	K0020_HUMAN	Q15397	9933	-0.858799	5.59709	7.41e-07	3.51e-06	9.6	9.77	13.26	11.46	11.37	14.8	4.85	7.36	7.39	6.8	5.37	6.55
SNAPC2	SNPC2_HUMAN	Q13487	6618	-0.858315	4.93282	5.71e-06	2.35e-05	11.96	11.47	11.41	20.94	16.32	20.68	9.26	8.52	8.49	9.12	6.4	7.33
MYH10	MYH10_HUMAN	P35580	4628	-0.858299	7.67959	1.9e-09	1.26e-08	44.86	40.98	44.99	70.84	61.37	55.62	31.24	29.03	27.63	25.47	29.06	28.24
ZC3H12B	ZC12B_HUMAN	Q5HYM0	340554	-0.858265	5.91202	7.35e-08	4.03e-07	5.77	5.22	6.16	8.39	6.72	7.2	4.02	3.81	3.47	3.54	3.17	3.2
FAM69B	FA69B_HUMAN	Q5VUD6	138311	-0.857845	6.2544	2.41e-07	1.22e-06	32.65	29.87	20.75	37.8	35.48	39.77	18.29	14.97	14.83	17.88	20.83	18.45
TXNDC11	TXD11_HUMAN	Q6PKC3	51061	-0.857792	8.05951	3.72e-06	1.58e-05	23.32	20.89	22.54	46.6	46.99	49.8	18.8	20.68	18.02	15.87	20.25	16.7
HAUS3	HAUS3_HUMAN	Q68CZ6	79441	-0.857515	5.57803	7.54e-08	4.12e-07	16.17	13.15	14.93	18.51	20.59	18.08	7.9	10.57	8.71	10.08	7.56	9.97
C6orf1	CF001_HUMAN	Q86T20	221491	-0.857213	5.52605	1.04e-07	5.55e-07	44.7	36.72	32.95	40.29	39.25	46.3	17.81	19.72	23.25	23.97	22.61	23.56
FLJ13611	CE044_HUMAN	A5PLN9	80006	-0.857188	7.65536	7.24e-09	4.48e-08	25.28	23.55	18.89	23.04	23.17	19.93	11.49	13.27	11.85	11.62	12.26	12.99
FANCI	FANCI_HUMAN	Q9NVI1	55215	-0.856004	3.94356	0.000683982	0.00194747	3.88	3.83	4.19	3.35	3.21	2.24	1.39	2.55	1.75	1.63	1.92	2.41
RNF126	RN126_HUMAN	Q9BV68	55658	-0.85588	5.61576	1.2e-07	6.36e-07	21.46	19.28	21.36	30.42	21.88	27.71	9.55	12.4	12.52	13.88	14.49	14.18
LTV1	LTV1_HUMAN	Q96GA3	84946	-0.855285	4.62764	2.79e-05	0.000103468	9.07	8.76	9.32	8.84	6.52	8.21	3.11	5.37	5.35	4.91	4.63	4.86
APPL1	DP13A_HUMAN	Q9UKG1	26060	-0.855282	6.25234	6.3e-08	3.5e-07	16.96	19.12	17.2	17.61	19.12	16.67	9.18	10.62	10.8	8.77	10.76	8.61
PANK2	PANK2_HUMAN	Q9BZ23	80025	-0.855125	4.74686	1.72e-06	7.7e-06	10.06	8.34	9.76	8.6	10.91	10.34	5.22	4.62	6	4.69	5.94	5.23
LRTM2	LRTM2_HUMAN	Q8N967	654429	-0.853973	5.57986	3.01e-06	1.29e-05	12.51	9.56	10.75	17.57	18.88	16.98	9.09	6.72	5.92	7.99	7.64	8.42
DKFZp761B107	CC149_HUMAN	Q6ZUS6	91050	-0.853971	4.69407	1.81e-05	6.9e-05	11.38	13.15	12.78	17.66	11.62	11.48	7.05	7.2	7.36	7.35	8.66	5.11
TSTA3	FCL_HUMAN	Q13630	7264	-0.853894	4.8451	8.42e-07	3.95e-06	14.55	12.11	13.02	21.16	18.01	19.85	8.91	9.23	9.26	8.74	7.15	9.61
PRKG2	KGP2_HUMAN	Q13237	5593	-0.852754	3.01474	0.00335881	0.00812793	1.89	1.45	2.16	2.93	2.44	3.6	2.05	0.89	1.28	1.06	1.31	1.05
DUS1L	DUS1L_HUMAN	Q6P1R4	64118	-0.852469	4.42439	2.79e-06	1.21e-05	7.41	6.84	5.44	8.76	7.36	8.67	4.04	3.87	3.58	3.96	4.13	4.49
TESK1	TESK1_HUMAN	Q15569	7016	-0.851632	3.52155	8.35e-05	0.0002851	11.13	10.62	9.35	16.06	15.37	17.76	7.07	6.87	7.3	7.17	6.97	7.58
CDKN2D	CDN2D_HUMAN	P55273	1032	-0.851608	6.3009	1.69e-08	1.01e-07	45.76	37.39	37.96	51.84	50.71	56.39	27.09	27.04	24	20	28.59	24.64
ESRRG	ERR3_HUMAN	P62508	2104	-0.851243	2.37932	0.00357336	0.00858685	4.84	3.26	5.52	6.78	7.64	4.28	2.83	3.52	2.48	1.84	3.59	3.21
STMN1	STMN1_HUMAN	P16949	3925	-0.851194	9.65186	2.29e-08	1.34e-07	655.1	652.93	482.64	633.04	531.42	572.04	301.07	366.6	310.93	296.77	356.54	314.38
SPECC1	CYTSB_HUMAN	Q5M775	92521	-0.850825	5.45402	0.000203222	0.000645713	7.17	5.57	8.31	11.82	13.07	13.1	7.05	6.61	5.72	3.21	5.23	3.47
BAG5	BAG5_HUMAN	Q9UL15	9529	-0.850451	4.54937	1.74e-05	6.66e-05	8.76	6.08	7.49	12.22	10.64	13.25	3.67	6.04	4.68	5.27	5.29	6.43
GNB1	GBB1_HUMAN	P62873	2782	-0.85027	8.76389	8.57e-07	4.02e-06	107.93	94.48	80.84	174.34	163.85	181.63	86.1	65.34	65.12	68.56	71.44	68.19
PPME1	PPME1_HUMAN	Q9Y570	51400	-0.849955	7.59626	2.46e-07	1.24e-06	51.84	38.41	45.85	80.45	75.39	79.69	37.87	38.29	31.23	28.45	32.29	29.57
PPP5C	PPP5_HUMAN	P53041	5536	-0.849556	7.15804	4.6e-09	2.93e-08	48.94	40.73	42.26	72.08	67.31	69.37	29.5	31.65	30.51	30.3	29.18	31.56
ASPHD1	ASPH1_HUMAN	Q5U4P2	253982	-0.848858	6.98195	9.86e-09	6.03e-08	38.09	28.71	30.05	38.16	35.64	41.24	14.63	20.47	21.06	16.67	24.11	19.03
ATF4	ATF4_HUMAN	P18848	468	-0.848553	8.55201	5.77e-07	2.77e-06	191.47	125.8	134.66	261.47	291.83	298.18	110.04	117.33	124.66	106.97	123.43	109.82
CLPB	CLPB_HUMAN	Q9H078	81570	-0.846905	6.43292	6.59e-06	2.69e-05	13.75	9.74	11.83	17.64	16.76	17.51	10.22	9.21	8.22	5.04	6	8.15
DSCAM	DSCAM_HUMAN	O60469	1826	-0.845329	4.35821	0.00105707	0.00289233	5.88	3.5	4.36	12.79	9.27	9.87	5.28	4.19	3.5	3.28	4.23	3.41
SNF1LK	SIK1_HUMAN	P57059	150094	-0.845127	4.33398	0.000332595	0.00101421	3.28	3.76	2.59	6.48	5.1	4.66	3.24	2.51	1.6	2.22	2.24	1.97
ANKRD12	ANR12_HUMAN	Q6UB98	23253	-0.84436	6.30429	0.000447721	0.00133254	8.18	8.98	7.48	5.35	5.5	3.92	2.55	4.41	4.87	3.28	4.05	3.46
THOC1	THOC1_HUMAN	Q96FV9	9984	-0.843947	6.75536	4.1e-05	0.000148068	10.5	9.02	9.35	18.97	20.93	16.55	8.49	9.56	7.75	6.13	8.77	4.7
ACTR3	ARP3_HUMAN	P61158	10096	-0.843433	8.13087	3.94e-10	2.83e-09	54.96	47.17	52.04	62.12	62.9	65.73	24.64	36.37	33.73	30.14	34.25	30.07
TRMT12	TYW2_HUMAN	Q53H54	55039	-0.842485	3.95762	0.00330139	0.00800614	5.93	3.67	6.79	7.08	3.72	5.4	2.24	2.31	4.78	1.97	2.2	4.67
PKNOX1	PKNX1_HUMAN	P55347	5316	-0.842224	3.9606	0.000136245	0.000448277	4.15	3.61	3.79	7.28	6.67	6.65	3.39	3.25	3.14	2.48	2.5	2.4
CPT1C	CPT1C_HUMAN	Q8TCG5	126129	-0.842006	4.99047	1.67e-05	6.41e-05	7.59	8.02	7.17	10.9	8.44	12.28	5.93	5.1	3.14	5.12	4.92	5.2
CDC23	CDC23_HUMAN	Q9UJX2	8697	-0.841606	5.54746	1.97e-06	8.74e-06	7.48	9.62	8.7	8.02	10.39	8.81	3.62	5.88	4.53	4.34	5.42	5.75
TSPAN9	TSN9_HUMAN	O75954	10867	-0.841381	4.01236	0.000299418	0.000922096	3.14	2.38	3.11	5.38	5.95	5.46	2.77	2.13	2.32	2.1	1.73	2.43
HD	HD_HUMAN	P42858	3064	-0.841309	4.57377	0.000241128	0.000755328	6.99	6.23	5.76	14.12	11.43	8.98	6.74	4.15	4.03	4.48	5.01	4.01
CDC37L1	CD37L_HUMAN	Q7L3B6	55664	-0.840857	6.53662	2.07e-09	1.37e-08	18.47	16.17	15.88	19.12	22.48	21.18	9.93	11.84	10.74	9.82	10.31	9.37
MYO18A	MY18A_HUMAN	Q92614	399687	-0.840733	6.66345	3.38e-09	2.18e-08	27.85	21.77	23.43	34.31	28.61	32.43	14.2	15.03	15.45	14.36	14.55	18.28
DUSP1	DUS1_HUMAN	P28562	1843	-0.839297	6.24781	5.39e-07	2.61e-06	36.04	22.26	23.96	41.91	42.4	33.53	15.09	18.49	22.32	19.42	16.04	17.36
MAPK8IP2	JIP2_HUMAN	Q13387	23542	-0.837214	7.18838	3.55e-07	1.76e-06	70.59	58.44	50.19	99.11	88	90.94	47.87	35.64	33.92	38.98	47.04	42.95
ZNF454	ZN454_HUMAN	Q8N9F8	285676	-0.836762	5.82897	1.86e-07	9.6e-07	11.58	9.82	12.89	11.9	12.72	11.51	6.92	6.74	6.24	6.04	6.88	6.16
STX10	STX10_HUMAN	O60499	8677	-0.836425	3.18678	0.000978069	0.00269338	2.81	2.79	3.67	2.13	3.43	3.35	1.67	1.54	1.73	1.83	1.33	1.99
GPR137	G137A_HUMAN	Q96N19	56834	-0.836164	5.71774	1.45e-06	6.6e-06	14.81	13.52	12.86	23.15	27.1	19.81	10.51	9.73	9.79	9.16	10.19	10.61
DGKE	DGKE_HUMAN	P52429	8526	-0.835536	6.70688	4.7e-08	2.65e-07	17.21	15.77	17.87	26.66	25.23	22.43	11.43	13.38	10.31	10.11	13.17	9.8
SLC25A19	TPC_HUMAN	Q9HC21	60386	-0.834589	4.37422	6.05e-06	2.48e-05	6.09	4.68	4.2	7.08	6.86	7.74	3.12	3.06	3.55	3.41	3.55	3.24
FTH1	FRIH_HUMAN	P02794	2495	-0.833465	11.1875	3.76e-09	2.42e-08	2059.18	1710.84	1785.15	2144.8	2113.35	2652.49	1152.99	1018.62	1046.74	1044.54	1393.92	1183.82
FKBP8	FKBP8_HUMAN	Q14318	23770	-0.833156	9.6339	5.75e-10	4.04e-09	339.86	296.42	264.99	389.12	386.8	446.05	184.28	200.28	188.64	179.71	205.76	203.23
CNOT4	CNOT4_HUMAN	O95628	4850	-0.832755	4.64832	4.62e-06	1.93e-05	6.76	4.59	4.67	6.71	6.47	6.1	3.45	3.76	3.5	2.74	2.93	3.02
BRMS1	BRMS1_HUMAN	Q9HCU9	25855	-0.832603	4.552	1.98e-05	7.51e-05	15.24	9.2	9.43	17.17	12.94	18.12	6.04	8.19	9.03	7.17	6.76	7.64
EIF4EBP3	4EBP3_HUMAN	O60516	8637	-0.832279	2.76548	0.00135807	0.00362639	2.24	2.11	2.31	2.53	3.38	4.3	1.83	1.49	1.57	1.2	1.42	1.62
CDS2	CDS2_HUMAN	O95674	8760	-0.831729	9.39311	2.69e-05	0.000100031	47.94	38.76	40.78	95.71	85.99	100.94	43.62	37.91	35.98	33.65	35.25	31.37
DCUN1D4	DCNL4_HUMAN	Q92564	23142	-0.831533	7.62437	4.26e-08	2.42e-07	36.82	33.83	36	41.79	40.66	32.46	14.41	22.94	23.41	22.03	22.14	18.85
PIP4K2B	PI42B_HUMAN	P78356	8396	-0.831531	8.46373	1.12e-09	7.61e-09	49.66	41.69	45.64	63.57	60.99	64.64	32.14	31.19	28.44	27.02	30.23	29.2
UBE3A	UBE3A_HUMAN	Q05086	7337	-0.831303	7.30213	3e-06	1.29e-05	20.54	14.68	17.44	35.36	30.83	30.03	15.96	15.1	12.79	12.25	12.06	11.73
C19orf22	R3HD4_HUMAN	Q96D70	91300	-0.831176	4.91146	4.32e-06	1.82e-05	11.76	11.74	12.38	12.71	11.36	17.02	5.69	8.92	5.83	7.29	7.79	7.15
NAPB	SNAB_HUMAN	Q9H115	63908	-0.831026	8.6175	6.37e-07	3.03e-06	116.78	113.3	115.83	111.06	117.97	99.13	54.02	78.12	60.83	55.07	81.39	49.4
MIER2	MIER2_HUMAN	Q8N344	54531	-0.830676	4.82703	9.78e-06	3.88e-05	7.14	5.4	5.85	10.7	10.01	11.56	4.94	5.04	4.3	4.13	4.68	4.19
C20orf112	CT112_HUMAN	Q96MY1	140688	-0.829678	4.32048	0.000786744	0.00221466	6.83	7.26	5.42	17.11	14.18	15.94	6.69	4.94	6.21	5.71	6.2	5.63
EIF1AD	EIF1A_HUMAN	Q8N9N8	84285	-0.829648	4.21671	8.69e-06	3.47e-05	8.88	6.75	7.18	11.02	9.31	11.16	5.29	4.91	4.61	4.8	5.11	4.91
CHD5	CHD5_HUMAN	Q8TDI0	26038	-0.829396	4.985	0.00155569	0.00408553	10.96	13.56	8.59	21.34	18.07	17	14.62	6.21	5.62	6.63	8.7	6.02
ZNF655	ZN655_HUMAN	Q8N720	79027	-0.828519	4.28746	0.000476414	0.0014068	10.98	11.58	12.58	10.1	9.48	7.99	4.14	8	8.04	5.59	5.09	5
SETD7	SETD7_HUMAN	Q8WTS6	80854	-0.827776	6.34562	2.03e-08	1.2e-07	13.55	12.75	13.36	19.87	19.65	19.88	9.17	8.54	8.83	9.54	9.12	8.84
MEMO1	MEMO1_HUMAN	Q9Y316	51072	-0.827502	4.38868	0.000936485	0.00259209	7.39	5.51	8.36	5.13	7.42	6.5	2.58	5.31	4.37	3.47	4.99	2.1
ARID1B	ARI1B_HUMAN	Q8NFD5	57492	-0.827348	4.40584	2.28e-05	8.56e-05	9.76	7.69	8.88	15.32	11.46	14.62	6.29	6.57	5.18	5.22	6.54	7.04
RAB4A	RAB4A_HUMAN	P20338	5867	-0.82628	6.16964	1.26e-07	6.66e-07	20.03	17.66	17.31	29.41	27.96	25.02	14.09	12.64	11.79	12.26	12.1	12.08
PYGL	PYGL_HUMAN	P06737	5836	-0.82578	8.08286	1.3e-08	7.86e-08	45.5	35.19	42.04	52.53	51.91	52.55	29.59	29.04	24.89	21.41	26.03	22.97
MTX2	MTX2_HUMAN	O75431	10651	-0.825066	5.76169	1.13e-06	5.23e-06	28.16	24.54	24.72	24.98	29.02	22.21	11.22	16.96	15.21	12.69	16.54	13.95
ARPC3	ARPC3_HUMAN	O15145	10094	-0.823706	6.88561	5.35e-09	3.37e-08	107.5	77.56	83.12	101.88	110.75	113.68	50.25	57.68	57.45	48.04	63.33	52.78
NCOA6	NCOA6_HUMAN	Q14686	23054	-0.823213	5.92093	2e-05	7.58e-05	10.61	8.44	9.21	18.25	15.03	18.05	9.43	6.56	6.8	7.23	6.52	6.24
COL29A1	CO6A5_HUMAN	A8TX70	256076	-0.822879	4.09785	0.000459852	0.00136472	2.77	1.65	2.32	3.93	4.86	4.5	1.85	1.74	2.44	1.47	1.69	1.61
RBM11	RBM11_HUMAN	P57052	54033	-0.822009	3.26392	0.00155997	0.00409505	3.35	3.05	3.89	2.7	2.48	3.09	1.63	2.45	1.8	1.46	1.72	1.51
GRM7	GRM7_HUMAN	Q14831	2917	-0.821812	5.03764	0.00168072	0.00438604	5.64	3.43	4.61	6.42	7.75	10.1	5.98	2.71	3.05	2.82	3.62	2.08
FBXO16	FBX16_HUMAN	Q8IX29	157574	-0.821623	4.03369	0.000735065	0.00208098	10.22	8.06	9.01	5.34	12.49	11.11	4.63	6.11	5.66	5.63	3.34	6.15
BAT2	PRC2A_HUMAN	P48634	7916	-0.821563	7.81529	0.00170031	0.00443158	18.11	13.14	11.72	46.19	36.95	40.91	20.1	12.78	11.29	16.8	13.59	13.08
GLE1	GLE1_HUMAN	Q53GS7	2733	-0.821557	5.08445	1.63e-06	7.34e-06	7.3	5.95	7.08	10.31	8.37	9.1	5.25	3.86	4.77	3.94	4.27	4.36
KLHL26	KLH26_HUMAN	Q53HC5	55295	-0.821468	5.39813	1.54e-05	5.94e-05	6.38	6.51	6.27	11.6	10.38	12.67	6.04	5.05	4.86	4.29	4.75	4.11
TSC22D1	T22D1_HUMAN	Q15714	8848	-0.820947	6.15159	6.07e-05	0.000212429	15.16	11.46	14.35	24.04	24.27	25.28	15.17	11.15	9.37	8.73	9.1	8.16
EXOSC2	EXOS2_HUMAN	Q13868	23404	-0.820242	4.35727	1.04e-05	4.12e-05	6.94	7.36	7.17	9.18	8.06	10.54	3.43	4.72	4.25	5.23	4.73	5.02
DSCR3	DSCR3_HUMAN	O14972	10311	-0.819921	5.98112	0.00193476	0.00496551	6.56	6.43	9.23	17.98	21.07	21.64	10.35	5.85	7.88	6.5	5.48	7.76
LRFN5	LRFN5_HUMAN	Q96NI6	145581	-0.819558	5.59607	9.01e-06	3.6e-05	8.29	7.22	8.31	9.46	8.14	7.32	4.31	5.9	3.63	3.92	5.95	3.69
D15Wsu75e	DESI1_HUMAN	Q6ICB0	27351	-0.819353	6.8512	3.13e-07	1.56e-06	25.09	19.92	20.43	37.81	40.23	37.74	16.79	17.91	16.41	14.72	16.83	15.94
TOLLIP	TOLIP_HUMAN	Q9H0E2	54472	-0.819136	7.36194	3.37e-08	1.94e-07	48.36	43.36	36.65	63.75	65.6	72.1	30.33	28.9	27.62	31.95	30.4	31.19
NAP1L3	NP1L3_HUMAN	Q99457	4675	-0.819079	6.7079	0.000125569	0.000414469	40.27	30.96	27.9	42.27	26.72	25.19	26.02	18.87	15.51	14.19	20.47	12.93
TBC1D10B	TB10B_HUMAN	Q4KMP7	26000	-0.818829	6.24545	1.6e-06	7.25e-06	15.36	13.63	10.95	22.21	18.18	22.27	11.22	8.62	8.9	9.13	9.81	8.25
TBL1XR1	TBL1R_HUMAN	Q9BZK7	79718	-0.818544	7.95509	2.94e-10	2.15e-09	22.97	20.91	22.04	25.34	27.96	26.26	12.79	14.44	13.62	13.59	13.68	12.91
TPST2	TPST2_HUMAN	O60704	8459	-0.817521	4.83766	7.38e-05	0.000254382	9.75	9.55	7.95	13.27	11.03	14.99	7.93	6.05	5.47	5.59	7.47	3.96
NBEA	NBEA_HUMAN	Q8NFP9	26960	-0.817423	6.88535	1.69e-05	6.5e-05	14.61	12.31	10.66	26.79	23.42	24.45	12.53	9.51	9.06	10.15	9.95	9.23
ATPBD1C	GPN3_HUMAN	Q9UHW5	51184	-0.817376	5.45136	4.65e-05	0.000166388	26.72	22.02	26.31	20.37	21.06	19.35	10.02	16.97	14.14	10.11	15.48	11.13
UBL7	UBL7_HUMAN	Q96S82	84993	-0.817371	5.95854	7.49e-08	4.1e-07	33.38	29.43	35.7	37.46	37.1	37.08	18.66	19.62	17.95	18.35	19.86	23.15
YTHDF3	YTHD3_HUMAN	Q7Z739	253943	-0.816867	6.06475	4.85e-07	2.36e-06	19.96	17.92	18.03	30.8	29.14	25.5	14.76	12.62	12.6	13.41	12.82	11.27
LRRC8C	LRC8C_HUMAN	Q8TDW0	84230	-0.816338	4.011	0.000582911	0.00168795	4.1	3.92	3.99	5.18	6.18	4.65	3.66	2.31	2.34	2.68	2.9	1.5
PACS1	PACS1_HUMAN	Q6VY07	55690	-0.81625	5.26389	0.000173362	0.000557978	11.78	11.02	9.38	20.36	18.14	19.03	12.25	8.05	6.64	7.46	8.05	5.97
MAPKAPK5	MAPK5_HUMAN	Q8IW41	8550	-0.81586	6.0427	4.89e-08	2.75e-07	11.02	8.2	9.26	12.24	12.09	12.41	5.65	5.8	7.25	5.87	6.15	5.5
EXOC6	EXOC6_HUMAN	Q8TAG9	54536	-0.815713	5.22281	7.58e-06	3.06e-05	8.05	7.35	6.52	5.84	6.86	6.98	4.21	4.69	3.93	3.6	3.72	3.43
SEMA6C	SEM6C_HUMAN	Q9H3T2	10500	-0.81555	4.00099	0.00268072	0.00665569	2.48	2.93	2.33	6.26	4.48	4.42	3.34	1.43	1.76	1.86	2.13	1.78
TTC13	TTC13_HUMAN	Q8NBP0	79573	-0.815292	4.3396	0.00086522	0.00241096	3.96	3.94	3.31	5.23	2.57	5.02	3.06	1.9	1.51	2.24	2.81	1.79
C9orf91	CI091_HUMAN	Q5VZI3	203197	-0.815036	3.94479	0.0039265	0.00933371	4.84	2.57	4.86	3.37	4.73	6.15	3.28	3.07	2.43	1.28	1.51	3.14
RAB9B	RAB9B_HUMAN	Q9NP90	51209	-0.814888	5.6063	2.98e-07	1.49e-06	10.44	9.96	9.99	10.66	9.84	11.24	5.17	5.96	5.91	5.98	6.92	5.07
TFPT	TFPT_HUMAN	P0C1Z6	29844	-0.814849	5.10983	6.23e-07	2.98e-06	22.85	17.05	20.18	23	26.86	25.94	9.94	13.51	12.76	11.35	14.75	13.53
CCDC132	CC132_HUMAN	Q96JG6	55610	-0.814101	5.51158	4.53e-06	1.9e-05	30.43	24.46	28.71	21.79	26.74	27.64	11.84	17.2	16.4	12.66	16.64	16.27
C3orf39	GTDC2_HUMAN	Q8NAT1	84892	-0.813343	4.89772	0.000441591	0.0013165	8.51	5.02	5.84	11.81	11.95	8.34	6.76	3.64	4.1	3.3	5.42	4.74
ATXN1	ATX1_HUMAN	P54253	6310	-0.813209	6.69392	0.00031421	0.0009624	5.52	7.01	6.27	11.82	8.43	8.55	3.74	5	5.6	6.62	2.84	2.5
ASXL3	ASXL3_HUMAN	Q9C0F0	80816	-0.813077	3.46689	0.00298448	0.007316	1.85	2.14	2.27	2.47	2.12	2.14	1.93	1.27	0.77	1.12	1.3	0.85
UNC45A	UN45A_HUMAN	Q9H3U1	55898	-0.811917	4.96981	0.0015179	0.00399984	4.62	6.51	4.32	11.17	11.65	8.48	6.14	4.85	3.52	2.55	5	3.27
ZNF593	ZN593_HUMAN	O00488	51042	-0.81152	3.79126	0.000248478	0.000776783	14.65	16.65	13.69	15.33	15.6	14.6	8.99	11.63	6.92	7.67	8.59	7.48
PDCD6	PDCD6_HUMAN	O75340	10016	-0.810624	5.36341	2.22e-07	1.13e-06	26.52	23.65	25.74	29.45	33.56	29.49	12.68	15.04	18.17	15.46	16.32	16.82
LRFN1	LRFN1_HUMAN	Q9P244	57622	-0.810435	4.47194	5.82e-05	0.000204554	10.56	8.6	8.78	18.42	13.74	15.76	7.96	6.93	5.98	6.33	7.52	6.71
ADRA2C	ADA2C_HUMAN	P18825	152	-0.810149	3.34193	0.000416206	0.00124651	4.97	5.17	3.76	6.95	7.14	5.46	3.27	2.94	3.04	2.77	3.44	3.1
SLC32A1	VIAAT_HUMAN	Q9H598	140679	-0.808952	6.05125	0.000543795	0.00158541	11.94	12.59	13.23	28.83	28.07	26.05	8.3	7.32	9.26	10.22	16.28	14.37
VPS26B	VP26B_HUMAN	Q4G0F5	112936	-0.805562	5.65581	1.09e-06	5.04e-06	25.97	24.44	23.18	43.51	35.07	40.92	18.05	17.96	17.92	19.62	16.34	16.58
GNA11	GNA11_HUMAN	P29992	2767	-0.805284	3.88966	0.000492221	0.00144763	13.9	11.44	11.2	25.68	21.39	24.74	11.25	10.33	8.81	10.53	8.83	9.16
NUDT14	NUD14_HUMAN	O95848	256281	-0.804723	3.57651	0.00279284	0.00689956	11.06	11.92	8.28	16.4	12.09	8.68	7.25	7.89	5.59	6.41	3.36	7.96
2015-09-07	SEPT7_HUMAN	Q16181	989	-0.804674	9.64861	2.44e-05	9.12e-05	278.26	233.87	233.13	193.31	240.47	180.58	73.94	151.72	153.31	127.32	145.96	134.91
CHMP7	CHMP7_HUMAN	Q8WUX9	91782	-0.804671	6.92741	1.58e-08	9.43e-08	29.76	25.52	29.63	43.27	41.75	39.9	17.86	21.48	19.73	17.25	21.61	18.93
KIAA0368	ECM29_HUMAN	Q5VYK3	23392	-0.804521	6.78296	2.38e-07	1.21e-06	17.12	14.8	16.74	25	22.2	20.27	13.07	10.92	10.72	10.6	10.27	8.9
TMPRSS9	TMPS9_HUMAN	Q7Z410	360200	-0.804052	6.46415	3.47e-08	1.99e-07	10.41	9.34	9.8	12.85	15.92	14.88	6.1	6.81	6.76	6.23	7.23	7.63
EIF3J	EIF3J_HUMAN	O75822	8669	-0.802904	4.30934	0.000594893	0.00171944	2.01	2	2.25	3.22	3.09	2.69	2.01	1.2	1.74	1.1	0.85	1.56
ARMCX3	ARMX3_HUMAN	Q9UH62	51566	-0.802854	7.0624	4.81e-08	2.71e-07	44.67	37.89	41.38	46.72	46.44	40.89	24.58	28.32	24.7	20.53	26.34	21.72
YTHDF1	YTHD1_HUMAN	Q9BYJ9	54915	-0.802766	3.04469	0.00161396	0.00422695	5.49	5.49	4.64	8.07	7.11	9.83	3.84	3.74	3.78	4.84	2.66	3.53
PGAM1	PGAM1_HUMAN	P18669	5223	-0.802763	9.41017	1.51e-08	9.04e-08	303.39	266.9	232.67	308.38	301.04	313.37	130.81	173.59	187.02	157.13	186.73	141.52
LOC339344	MYPOP_HUMAN	Q86VE0	339344	-0.800491	4.49149	4.78e-05	0.000170633	17.44	14.16	16.42	28.08	28.89	24.16	10.94	12.15	11.04	10.11	15.17	12.12
ARHGAP20	RHG20_HUMAN	Q9P2F6	57569	-0.800196	6.21211	8.96e-05	0.000303689	11.5	9.01	9.16	10.12	12.05	9.22	8.62	6.43	4.37	4.78	5.87	4.25
CTA-126B4.3	RRP7A_HUMAN	Q9Y3A4	27341	-0.800018	5.72517	0.00180397	0.0046665	7.74	4.52	6.07	8.1	19.99	8.88	4.84	6.5	5.54	4.24	3.41	5.84
2015-03-01	MARH1_HUMAN	Q8TCQ1	55016	-0.799929	5.07125	0.00231857	0.00583829	4.61	4.46	3.7	6.72	3.99	6	2.63	4.64	1.97	1.17	3.97	2.24
PEBP1	PEBP1_HUMAN	P30086	5037	-0.799628	9.79713	2.9e-07	1.45e-06	555.65	362.57	349.07	532.4	529.8	490.18	214.34	291.79	340.96	217.52	297.82	229.63
KIAA1109	K1109_HUMAN	Q2LD37	84162	-0.798573	5.34758	0.00177099	0.00459419	10.11	8.3	7.66	20.44	19.72	14.25	12.48	6.14	6.79	6.38	6.34	5.32
ZCCHC17	NO40_HUMAN	Q9NP64	51538	-0.797514	8.23762	0.0025434	0.00634522	70.19	92.6	34.1	98.13	88.35	87.59	45.43	41.79	36.84	53.9	67.92	17.47
DAXX	DAXX_HUMAN	Q9UER7	1616	-0.797384	4.93691	0.000266842	0.000830427	10.34	5.02	6.34	12.03	10.39	12.55	6.21	4.15	5.87	6.42	3.91	4.56
LDOC1L	LDOCL_HUMAN	Q6ICC9	84247	-0.797344	7.00688	4.82e-06	2.01e-05	13.95	12.09	11.84	23.47	22.21	24.31	10.59	9.24	10.58	11.37	7.84	9.68
GUCY1B3	GCYB1_HUMAN	Q02153	2983	-0.796614	7.9886	8.84e-08	4.8e-07	58.8	55.95	63.83	63.16	69.77	65.95	35.98	39.95	33.12	31.51	44.45	29.53
RNF145	RN145_HUMAN	Q96MT1	153830	-0.795805	5.81656	1.11e-05	4.35e-05	20.38	17.71	19.84	35.45	34.93	36.36	13.85	19.95	15.13	13.25	15.27	13.71
GATAD1	GATD1_HUMAN	Q8WUU5	57798	-0.795765	4.952	1.9e-06	8.48e-06	9.58	9.12	9.45	10.15	12.13	10.97	4.88	7.28	6.28	5.01	5.88	5.59
ACTL6A	ACL6A_HUMAN	O96019	86	-0.795635	5.83864	3.14e-06	1.35e-05	13.69	14.76	16.56	14.47	18.61	15	6.21	10.01	9.69	9.51	8.06	9.95
SMYD5	SMYD5_HUMAN	Q6GMV2	10322	-0.795253	4.80513	5.59e-06	2.31e-05	6.1	6.81	7.44	8.43	8.62	7.84	4.53	4.88	3.66	4.13	3.92	4.47
TM2D2	TM2D2_HUMAN	Q9BX73	83877	-0.793006	5.39113	4.93e-07	2.4e-06	30.78	28.92	33.1	32.98	29.94	35.19	16.53	19.67	18.51	18.15	18.44	17.91
PDGFA	PDGFA_HUMAN	P04085	5154	-0.79282	4.25113	0.000137283	0.000451334	6.19	7.97	5.56	10.16	7.97	11.32	4.63	4.25	3.68	4.27	5.23	5.49
SAMD12	SAM12_HUMAN	Q8N8I0	401474	-0.792131	6.34388	0.000243057	0.000760986	8.67	17.58	17.71	11.92	18.04	12.23	6.24	9.43	6.8	10.03	8.44	9.06
PPP1R3F	PPR3F_HUMAN	Q6ZSY5	89801	-0.79154	5.84902	3.9e-07	1.92e-06	14.79	12.28	14.16	17.48	20.78	19.63	10.18	9.69	9.43	7.94	9.11	9.3
LPIN2	LPIN2_HUMAN	Q92539	9663	-0.791442	8.12282	3.13e-08	1.81e-07	36.44	26.63	29.96	40.75	41.13	48.58	21.05	24.77	21.72	18.45	20.61	18.91
GPR27	GPR27_HUMAN	Q9NS67	2850	-0.791378	3.92168	0.00116249	0.00315439	5.04	3.08	4.05	3.11	3.65	3.53	2.84	2.33	2.22	1.77	2.11	1.61
PCDH9	PCDH9_HUMAN	Q9HC56	5101	-0.791356	5.78668	2.62e-06	1.14e-05	33.35	27.04	24.95	31.72	29.94	40.36	20.05	18.42	17.27	14.74	20.48	14.94
ASB6	ASB6_HUMAN	Q9NWX5	140459	-0.791314	5.02272	3.66e-05	0.000133475	9.78	7.53	7.6	14.69	14.7	16.87	7.2	5.5	6.47	6.5	6.71	6.84
TRIM13	TRI13_HUMAN	O60858	10206	-0.790642	4.59451	1.99e-05	7.54e-05	9.36	6.87	6.58	10.53	10.16	10.84	3.88	5.95	5.22	6.05	5.12	4.36
PPP2R5C	2A5G_HUMAN	Q13362	5527	-0.789952	2.92944	0.00257448	0.00641889	18.65	15.58	15.2	31.97	29.13	27.39	12.94	13.24	10.85	14.52	15.44	9.31
C6orf211	CF211_HUMAN	Q9H993	79624	-0.789208	5.52035	6.88e-07	3.27e-06	14.19	11.09	13.07	14.45	15.04	15.75	6.2	9.16	8.54	7.91	9.01	6.85
TIMM10	TIM10_HUMAN	P62072	26519	-0.789027	4.24644	9.37e-05	0.000316508	18.19	15.92	18.14	20.07	22.36	23.75	6.37	12.8	12.97	10.08	12.31	13.16
GOT2	AATM_HUMAN	P00505	2806	-0.78855	7.99041	7.35e-08	4.03e-07	74.7	59.62	63.41	98.58	93.26	85.36	48.32	46.01	37.7	38.44	51.09	45.46
TMEM164	TM164_HUMAN	Q5U3C3	84187	-0.78843	4.67887	7.88e-06	3.17e-05	5.46	4.46	4.93	7.02	5.47	7.04	3.49	3.46	3.25	2.76	2.92	3.51
RNF34	RNF34_HUMAN	Q969K3	80196	-0.788066	5.48168	5.72e-07	2.74e-06	16.6	14.19	16.3	23.46	19.48	20.02	9.5	10.71	10.71	10.05	9.01	12.33
GTDC1	GTDC1_HUMAN	Q4AE62	79712	-0.78788	5.12725	2.23e-05	8.41e-05	12.48	7.74	12.03	8.96	10	10.76	5.26	6.65	6.96	5.3	6.05	5.57
MED9	MED9_HUMAN	Q9NWA0	55090	-0.787571	5.91381	7.74e-06	3.12e-05	11.62	11.07	12.73	20.62	20.73	22.99	9.87	10.33	8.57	8.54	9.43	8.66
C11orf24	CK024_HUMAN	Q96F05	53838	-0.787526	4.12224	0.000220766	0.000697173	6.3	4.88	4.74	9.41	10.32	9.34	4.76	4.11	4.04	3.67	3.81	4.51
ERICH1	ERIC1_HUMAN	Q86X53	157697	-0.787409	3.70892	0.000271958	0.000845713	8.26	5.81	6.34	8.58	7.89	7.88	3.4	4.76	4.79	3.17	5.43	4.03
SEC23A	SC23A_HUMAN	Q15436	10484	-0.787342	5.28111	1.33e-05	5.17e-05	23.1	20.99	22.71	23.86	24.4	19.2	14.62	14.74	12.92	10.73	14	10.05
HAGH	GLO2_HUMAN	Q16775	3029	-0.787229	6.73223	8.16e-07	3.84e-06	23.33	20.39	20.76	34.36	38.37	41.93	16.11	15.58	17.04	15.99	17.44	17.51
RNMTL1	RMTL1_HUMAN	Q9HC36	55178	-0.78714	4.22759	0.000275293	0.000854799	6.37	5.42	6.62	12.71	9	9.27	4.21	5.91	3.84	4.64	3.57	5.44
KRT80	K2C80_HUMAN	Q6KB66	144501	-0.785897	4.48841	0.00217409	0.00550911	3.33	3	4.51	8.38	7.91	11.39	3.56	3.86	2.91	3.42	3.33	3.95
PPP1CC	PP1G_HUMAN	P36873	5501	-0.785508	8.53394	3.05e-08	1.77e-07	112.35	105.26	112.69	115.63	135.97	114.23	51.88	79.02	66.8	64.74	73.08	64.95
KIAA1468	K1468_HUMAN	Q9P260	57614	-0.785428	5.92334	5.86e-06	2.41e-05	13.99	11.21	12.25	20.5	17.29	17.83	11.23	9.12	7.84	7.44	8.58	7.87
RNF11	RNF11_HUMAN	Q9Y3C5	26994	-0.784837	8.70367	3.21e-08	1.85e-07	79.35	62.48	66.78	90.01	113.81	89.45	45.25	51.57	48.86	43.63	51.88	42.44
FXYD7	FXYD7_HUMAN	P58549	53822	-0.783959	5.63997	2.16e-05	8.18e-05	43.87	36.56	40.42	60.52	55.6	63.48	39.36	25.32	23.96	22.8	28.93	27.48
BLOC1S6	BL1S6_HUMAN	Q9UL45	26258	-0.783945	6.62892	6.72e-08	3.71e-07	26.98	22.16	23.64	25.62	26.08	26.77	11.51	16.39	16.29	13.69	15.85	13.36
B4GALNT4	B4GN4_HUMAN	Q76KP1	338707	-0.78329	5.18828	4.29e-05	0.000154268	10.85	10.09	7.98	17.13	15.59	17.43	8.99	6.77	6.06	7.13	7.8	7.14
ARHGAP1	RHG01_HUMAN	Q07960	392	-0.782755	6.44297	5.32e-05	0.000188473	27.93	24.75	24.59	53.61	46.8	53.85	27.7	21.77	20.19	20.47	18.96	18.54
TRA16	NR2CA_HUMAN	Q86WQ0	126382	-0.78222	4.26838	0.000233215	0.000734061	14.83	12.15	12.87	10.03	14.03	10.85	5.27	8.64	7.21	6.35	7.6	8.61
TMSB4X	TYB4_HUMAN	P62328	7114	-0.782013	9.83854	2.23e-06	9.81e-06	1252.15	1199.49	1125.05	967.67	1001.25	1162.63	453.95	623.87	707.85	653.42	770.56	710.24
WDR8	WRP73_HUMAN	Q9P2S5	49856	-0.781305	3.84713	0.000433535	0.00129342	5.42	5.4	4.07	6.64	4.05	7.68	2.72	3.02	3.28	3.4	2.78	3.76
FLJ36031	CC71L_HUMAN	Q8N9Z2	168455	-0.780013	5.42132	3.18e-06	1.37e-05	6.97	5.05	5.96	9	8.28	10.96	4.09	4.8	4.01	4.25	4.39	4.45
GNAZ	GNAZ_HUMAN	P19086	2781	-0.779466	5.45066	8.04e-06	3.23e-05	28.07	24.87	21.6	36.13	29.58	35.79	20.05	17.36	14.1	13.83	19.18	15.02
HRAS	RASH_HUMAN	P01112	3265	-0.779322	4.7985	1.75e-05	6.69e-05	21.37	18.99	14.13	21.48	26.96	27.87	12.84	12.19	10.86	11.49	13.97	12.62
PRRT1	PRRT1_HUMAN	Q99946	80863	-0.778104	6.54244	0.00031016	0.00095258	30.2	24.56	24.86	66.84	51.53	70.23	25.06	22.75	24.7	27.58	19.11	28.29
ERO1L	ERO1A_HUMAN	Q96HE7	30001	-0.77798	6.13854	4.71e-07	2.3e-06	11.33	11.35	11.26	13.15	12.44	10.28	6.42	7.59	6.24	6.81	6.51	6.75
SLC25A38	S2538_HUMAN	Q96DW6	54977	-0.777491	4.58864	5.78e-05	0.000203318	7	7.37	7.84	11.21	7.69	12.89	5.6	4.5	4.76	4.64	5.49	5.56
DDX19A	DD19A_HUMAN	Q9NUU7	55308	-0.777197	4.84986	2.1e-05	7.92e-05	8.09	5.28	7.72	8.86	8.99	10	5.17	4.59	4.78	4.68	5.03	3.49
LGI1	LGI1_HUMAN	O95970	9211	-0.777052	7.25972	1.12e-06	5.15e-06	21.62	18.43	20.36	21.68	24.96	23.31	12.96	15.37	11.93	9.01	15.25	10.38
MAP1B	MAP1B_HUMAN	P46821	4131	-0.776472	10.402	0.000718486	0.0020373	83.42	66.47	67.43	155.14	144.26	117.04	98.21	55.76	53.09	53.2	51.73	37.29
SHC1	SHC1_HUMAN	P29353	6464	-0.776465	4.47221	0.000151675	0.000495367	5.51	6.07	6.37	10.38	9.69	11.31	5.33	5.14	3.59	4.23	4.8	4.52
ARHGAP26	RHG26_HUMAN	Q9UNA1	23092	-0.776161	4.49229	0.000172952	0.000557234	11.26	9.44	11.36	16.3	14.7	15.72	10.44	8.01	6.89	5.77	6.81	6.45
MAPK6	MK06_HUMAN	Q16659	5597	-0.775788	7.89377	6.99e-08	3.84e-07	37.18	33.64	40.14	39.89	45.82	36.02	19.83	25.45	23.39	19.98	25.59	20.42
ARMC6	ARMC6_HUMAN	Q6NXE6	93436	-0.775377	4.41814	0.000287481	0.00088798	3.82	4.37	3.02	3.76	3.63	4.17	1.83	3.3	1.9	1.57	2.2	2.45
CDH20	CAD20_HUMAN	Q9HBT6	28316	-0.775226	6.30636	1.44e-07	7.55e-07	15.47	11.06	12.49	17.62	18.5	16.84	6.98	8.66	9.69	8.51	9.61	9.08
POLG	DPOG1_HUMAN	P54098	5428	-0.775098	5.07142	2.02e-06	8.96e-06	8.95	6.54	6.38	10.2	10.96	8.96	4.6	5.03	5.16	5	4.96	4.83
ARMC1	ARMC1_HUMAN	Q9NVT9	55156	-0.774995	6.30332	4.22e-06	1.78e-05	19.83	15.29	14.59	17.13	19.21	16.18	9.2	10.34	9.43	8.85	13.45	7.83
NCOA7	NCOA7_HUMAN	Q8NI08	135112	-0.773118	6.28381	1.6e-07	8.32e-07	25.57	19.19	20.79	28.7	24.55	27	12.8	15.95	13.92	11.54	15.3	14.23
BRSK1	BRSK1_HUMAN	Q8TDC3	84446	-0.770517	8.58187	3.11e-08	1.8e-07	80.98	77.28	70.63	98.65	116.57	114.87	51.61	51.87	50.48	48.43	60.32	55.87
PAFAH1B1	LIS1_HUMAN	P43034	5048	-0.770358	8.73404	4.76e-08	2.68e-07	91.88	81.46	88.63	111.83	119.51	111.97	62.03	68.19	57.81	52.72	57.46	48.28
PYCR2	P5CR2_HUMAN	Q96C36	29920	-0.770268	4.58451	0.000211214	0.00066888	10.42	7.09	8.37	13.28	14.64	18.87	6.29	8.74	7.57	5.99	6.54	5.7
FSTL1	FSTL1_HUMAN	Q12841	11167	-0.769968	7.2758	0.000545485	0.00158884	30.78	20.51	36.79	35.49	58.57	19.35	19.96	24.39	20.6	15.06	19.1	16.78
PURB	PURB_HUMAN	Q96QR8	5814	-0.769929	8.90047	1.36e-06	6.18e-06	36.24	30.62	33.49	59.99	58.23	50.41	28.36	26.66	25.47	23.43	26.84	20.93
TMEM185A	T185A_HUMAN	Q8NFB2	84548	-0.769834	7.48685	1.08e-08	6.58e-08	41.61	37.58	40.99	58.1	56.78	53.76	25.48	28.77	27.73	25.04	31.01	27.15
RPP14	HTD2_HUMAN	P86397	0	-0.769476	5.13638	3.66e-05	0.000133475	10.15	9.26	8.52	11.55	17.15	15.49	4.67	7.68	8.67	6.05	7.21	6.92
EIF4A1	IF4A1_HUMAN	P60842	1973	-0.76931	8.25236	1.86e-07	9.57e-07	111.42	110.71	107.24	113.62	98.5	115.29	47.45	70.34	64.71	67.91	69.36	64.47
GLT1D1	GL1D1_HUMAN	Q96MS3	144423	-0.769225	3.9699	0.000312011	0.000957079	6.68	8.15	6.65	10.34	9.96	10.98	4.2	4.06	4.43	5.04	5.39	7.02
OXNAD1	OXND1_HUMAN	Q96HP4	92106	-0.768506	3.79517	0.000487948	0.00143608	6.11	6.04	6.59	5.8	5.25	6.83	2.74	4.27	3.71	4.09	2.85	3.8
COL4A2	CO4A2_HUMAN	P08572	1284	-0.767903	5.91258	3.08e-05	0.000113461	5.52	8.31	6.91	7.28	7.68	9.13	5.13	4.02	3.26	4.85	4.33	4.26
KIAA0194	HMGX3_HUMAN	Q12766	22993	-0.767879	5.85524	8.03e-06	3.23e-05	7.28	5.82	6.19	11.99	10.9	9.71	4.96	4.11	5.42	5.04	5.1	4.68
STK40	STK40_HUMAN	Q8N2I9	83931	-0.767563	5.66241	9.02e-06	3.6e-05	15.83	16.78	14.01	24.41	28.14	29.14	11.93	11.41	13.79	12.13	12.28	10.92
FAM136A	F136A_HUMAN	Q96C01	84908	-0.767481	4.38336	3e-05	0.000110766	8.28	6.27	8.71	10.68	9.71	10.38	4.94	5.44	5.78	4.4	5.78	4.67
SPTBN1	SPTB2_HUMAN	Q01082	6711	-0.767437	9.57088	2.35e-05	8.82e-05	139.11	102.64	100.54	211.08	201.41	211.23	116.73	87.67	91.32	73.28	93.26	78.57
SMARCA2	SMCA2_HUMAN	P51531	6595	-0.767269	7.53599	0.00116453	0.00315781	18.23	18.76	27.17	31.43	31.72	24.85	26.15	13.07	12.77	9.61	14.88	9.64
B4GALT2	B4GT2_HUMAN	O60909	8704	-0.766478	5.58061	0.000560831	0.00162826	12.38	15.25	6.86	24.82	20.73	24.18	10.3	8.95	8.69	9.55	11.61	9.26
CDC40	PRP17_HUMAN	O60508	51362	-0.766346	5.6589	2.72e-06	1.18e-05	11.12	11.55	11.58	10.95	10.5	10.9	5.36	6.35	7.28	6.37	6.93	6.86
FNIP1	FNIP1_HUMAN	Q8TF40	96459	-0.765528	6.24608	2.79e-05	0.000103468	16.29	16.31	13.67	11.74	12.72	12.47	7.4	9.66	8.2	8	8.94	7.1
CLIP3	CLIP3_HUMAN	Q96DZ5	25999	-0.765185	9.14819	8.45e-05	0.000288061	101.45	85.47	91.47	192.87	155.99	205.93	104.97	75.57	73.52	70.22	67.82	72.36
GDPD1	GDPD1_HUMAN	Q8N9F7	284161	-0.765109	6.19487	3.69e-06	1.57e-05	27.51	22.96	26.4	20.39	24.32	27.21	12.93	17.42	14.08	12.99	15.35	14.62
C12orf41	KANL2_HUMAN	Q9H9L4	54934	-0.764656	4.51988	0.000234896	0.00073879	8.1	8.66	7.74	8.03	10.5	8.05	3.08	7.07	5.7	4.27	5.43	4.49
SH3BP5	3BP5_HUMAN	O60239	9467	-0.764234	5.53291	0.000112429	0.00037408	17.07	14.76	12.43	29.56	26.1	34.73	13.47	12.07	12.96	12.97	12.27	11.55
HMGCS1	HMCS1_HUMAN	Q01581	3157	-0.76404	6.99892	3.72e-06	1.58e-05	46.82	50.75	40.97	73.25	56.53	71.47	41.08	33.22	29.75	32.15	29.66	27.48
NCK2	NCK2_HUMAN	O43639	8440	-0.764027	4.51175	0.000191478	0.000611057	6.32	5.22	3.64	9.1	7.83	9.28	3.36	4.01	4.63	3.88	4.21	3.39
POLR3E	RPC5_HUMAN	Q9NVU0	55718	-0.763786	5.5202	1.97e-06	8.74e-06	10.4	8.76	9.31	14.5	13.74	15.99	7.16	7.1	7.38	6.58	6.5	6.63
HPCA	HPCA_HUMAN	P84074	3208	-0.763318	8.07496	0.00139247	0.0037039	77.65	65.8	82.41	214.64	210.28	225.97	95.09	83.94	70.76	70.84	80.03	82.02
NOL8	NOL8_HUMAN	Q76FK4	55035	-0.762841	5.05407	2.36e-05	8.85e-05	5.55	5.38	6.67	6.52	6.77	5.54	2.84	2.83	4.46	3.67	4.06	3.45
MAP4K1	M4K1_HUMAN	Q92918	11184	-0.762043	5.68624	2.7e-05	0.000100363	67.13	65.07	58.64	47.7	47.79	73.27	33.16	38.02	37	32.45	33.88	37.54
NMT1	NMT1_HUMAN	P30419	4836	-0.761623	7.18834	1.3e-06	5.95e-06	34.36	28.05	29.91	51.12	54.03	57.06	25.35	24.89	24.81	22.04	23.19	23.77
MGEA5	NCOAT_HUMAN	O60502	10724	-0.761554	8.05403	4.72e-07	2.3e-06	29.36	24.65	30.52	44.41	49.13	48.32	22.19	21.93	21.51	19.74	22.79	20.45
SLC2A6	GTR6_HUMAN	Q9UGQ3	11182	-0.760557	4.36952	0.000313118	0.000959764	6.15	6.98	4.84	9.18	8.6	8.73	4.05	3.23	3.25	4.42	4.81	5.72
PPP1R1A	PPR1A_HUMAN	Q13522	5502	-0.760148	7.13376	0.000315433	0.000965905	117.36	117.18	108.7	151.22	113.7	171.82	38.53	77.48	67.59	76.57	63.85	130.48
ATP6V1C1	VATC1_HUMAN	P21283	528	-0.75958	8.03671	5.39e-08	3.02e-07	90.56	79.29	82.68	95.73	106.15	92.82	47.61	64.38	53.77	50.52	57.71	44.65
ETV3	ETV3_HUMAN	P41162	2117	-0.759353	3.72764	0.000279674	0.000866886	5.24	5.61	5.8	7.82	5.58	6.23	3.36	3.2	3.71	3.34	4.05	3.41
POLB	DPOLB_HUMAN	P06746	5423	-0.759324	4.57575	0.000479827	0.00141486	14.72	14.78	16.61	10.39	11.21	13.2	5.58	8.77	8.8	8.18	8.94	8.26
RP5-1077B9.4	MIIP_HUMAN	Q5JXC2	60672	-0.759141	3.23579	0.00192895	0.00495262	8.21	5.13	9.1	8.54	8.91	12	4.42	5.95	4.81	4.28	4.4	6.08
IQSEC3	IQEC3_HUMAN	Q9UPP2	440073	-0.759007	6.51363	0.000711754	0.00202045	18.55	10.78	15.43	28.23	33.09	30.06	17.48	12.32	10.44	9.3	16.02	10.52
B3GALT6	B3GT6_HUMAN	Q96L58	126792	-0.758458	5.26176	1.3e-05	5.06e-05	10.75	7.65	8.23	10	10.34	14.81	5.55	5.59	5.82	5.16	5.98	7.5
CLIP4	CLIP4_HUMAN	Q8N3C7	79745	-0.758108	6.2727	6.89e-06	2.8e-05	15.99	14.47	16.68	16.85	16.04	17.27	6.23	9.93	11.93	10.79	7.93	10.4
MAPRE2	MARE2_HUMAN	Q15555	10982	-0.757761	7.02189	3.06e-06	1.32e-05	70.08	57.46	62.51	105.84	95.16	115.76	57.79	48.9	47.73	43.58	45.37	44.13
UBL4A	UBL4A_HUMAN	P11441	8266	-0.757597	7.93165	2.56e-07	1.29e-06	83.2	68.6	75.41	89.18	102.16	72.24	43.27	57.26	47.34	39.45	53.47	45.67
EIF1B	EIF1B_HUMAN	O60739	10289	-0.75726	6.19105	0.000207745	0.000659071	58.59	46.36	60.5	118.03	97.85	101.1	60.88	48.27	35.54	36.06	45.6	45.01
DTWD2	DTWD2_HUMAN	Q8NBA8	285605	-0.756489	3.2946	0.00145436	0.00385038	5.85	4.61	4.59	3.87	4.84	5.22	2.23	3.4	3.18	2.62	2.79	2.93
-	TRC2L_HUMAN	Q6ZNB5	0	-0.756216	3.48688	0.00160469	0.00420621	1.97	2.02	2.88	3.51	2.94	4.85	1.66	1.68	1.7	1.67	1.84	1.85
ZBTB38	ZBT38_HUMAN	Q8NAP3	253461	-0.755869	7.98677	3.36e-07	1.67e-06	26.39	23.5	28.19	36.91	36	26.22	18.48	19.25	16.3	16.46	15.49	16.7
C16orf58	CP058_HUMAN	Q96GQ5	64755	-0.755818	5.29633	6.53e-05	0.000227577	15.06	15.6	11.46	16.48	11.76	13.29	9.02	9.87	7.95	7.62	6.12	8.58
C11orf68	CK068_HUMAN	Q9H3H3	83638	-0.755692	6.50879	1.01e-07	5.42e-07	41.67	36.43	37.27	51.49	55.12	59.95	26.9	27.41	26.25	25.02	27.73	28.85
RHOT2	MIRO2_HUMAN	Q8IXI1	89941	-0.755593	5.72542	7.66e-06	3.09e-05	16.27	12.17	12.36	23	21.24	18.45	10.51	11.33	9.73	7.93	9.63	10.12
SIN3B	SIN3B_HUMAN	O75182	23309	-0.755563	7.76281	6.37e-06	2.6e-05	29.01	23.01	25.95	43.6	38.78	46.62	25.64	20.1	18.19	16.83	18.64	18.02
MEN1	MEN1_HUMAN	O00255	4221	-0.754887	5.45102	1.58e-05	6.08e-05	11.85	8.98	8.72	16.21	15.14	17.22	8.45	6.79	7.05	7.49	7.07	7.57
CNO	BL1S4_HUMAN	Q9NUP1	55330	-0.754801	4.14613	0.000163674	0.00052968	10.13	7.7	7.8	10.66	13.02	15.77	5.56	6.04	7.54	5.88	5.64	6.66
ICA1	ICA69_HUMAN	Q05084	3382	-0.754655	5.19731	4.62e-05	0.000165525	13.07	11.85	11.49	12.14	12.27	10.93	8.01	8.24	5.28	6.4	7.87	6.35
KIAA1787	NEUL4_HUMAN	Q96JN8	84461	-0.751828	6.64855	7.18e-07	3.4e-06	16.55	13.51	15.42	25.35	22.07	25.51	11.87	11.44	11.39	11.43	10.92	10.71
EDC3	EDC3_HUMAN	Q96F86	80153	-0.751662	4.98206	0.000520968	0.00152243	6.62	5.58	9.15	7.03	6.19	4.94	3.79	3.42	3.29	4.85	3.46	4.66
TOM1L2	TM1L2_HUMAN	Q6ZVM7	146691	-0.751494	6.16949	0.000257155	0.000802293	15.5	15.17	14.83	31.38	23.64	28.69	16.98	10.66	12.97	10.43	13.21	8.81
ABCC5	MRP5_HUMAN	O15440	10057	-0.751091	4.72891	0.000163526	0.000529337	6.97	4.08	5.17	7.14	8.61	7.82	4.75	3.98	4.2	2.96	3.77	3.15
ARL8A	ARL8A_HUMAN	Q96BM9	127829	-0.750803	6.65195	4.42e-06	1.86e-05	29.66	24.22	19.63	42.78	37.07	41.25	20.47	18.39	18.12	19.04	18.25	16.8
TRPM2	TRPM2_HUMAN	O94759	7226	-0.749546	4.98353	5.4e-05	0.000191303	5.16	4.71	5	7.09	7.99	5.67	4.24	3.82	2.93	2.85	3.64	3.07
GPC1	GPC1_HUMAN	P35052	2817	-0.748028	5.82109	0.000645604	0.00184922	10.44	10.83	5.61	18.21	14.82	14.68	6.4	5.52	6.06	8.59	6.18	9.87
ZMIZ2	ZMIZ2_HUMAN	Q8NF64	83637	-0.74754	6.5285	5.88e-05	0.000206497	17.07	16.45	13.19	30.69	24.31	30.54	14.39	9.99	10.58	12.59	14.01	13.61
H2AFZ	H2AZ_HUMAN	P0C0S5	3015	-0.746391	7.3312	9.03e-07	4.21e-06	118.44	104.08	98.3	118.12	124.93	117.33	45.76	87.59	73.75	62.56	68.19	65.05
SLK	SLK_HUMAN	Q9H2G2	9748	-0.746381	6.72705	1.16e-06	5.35e-06	11.45	10.63	10.16	13.87	13.28	9.55	6.61	7.47	7.15	6.77	7.06	5.47
CCDC32	CO057_HUMAN	Q9BV29	90416	-0.746181	5.70455	3.82e-06	1.62e-05	32.91	28.43	24.35	28.71	33	36.66	16.79	19.78	17.52	14.67	21.74	17.58
MKI67IP	MK67I_HUMAN	Q9BYG3	84365	-0.745152	5.79493	4.76e-06	1.98e-05	43.62	45.74	45.87	49.75	47.28	44.74	19.66	31.65	28.51	30.17	27.45	27.1
IGSF8	IGSF8_HUMAN	Q969P0	93185	-0.743936	6.90261	0.000503484	0.00147586	32.3	22.9	23.85	65.43	61.27	58.48	30.71	24.88	24	20.49	22.92	25.63
CDC42BPA	MRCKA_HUMAN	Q5VT25	8476	-0.743898	4.18743	0.00135139	0.00360934	10.86	9.65	9.82	23.11	22.15	18.32	10.89	9.69	8.83	7.65	8.4	7.75
[truncated: 3,248 more rows]
