# Supplementary material for: A novel approach identifies the first transcriptome networks in bats: a new genetic model for vocal communication
Source: BMC Genomics. 2015 Oct 22;16:836. doi: 10.1186/s12864-015-2068-1 (PMC4618519; doi:10.1186/s12864-015-2068-1)
Supplement: Additional file 4: Table S2. — Gene ontology of top 500 overexpressed genes for cortex and PAG (XLSX 50 kb) [file 12864_2015_2068_MOESM4_ESM.xlsx]

## Sheet: Sheet1
PAG over Cortex
Biological process									Molecular function									Cellular component
GO Term	Description	P-value	FDR q-value	Enrichment	N	B	n	b	GO Term	Description	P-value	FDR q-value	Enrichment	N	B	n	b	GO Term	Description	P-value	FDR q-value	Enrichment	N	B	n	b
GO:0003341	cilium movement	1.58e-08	0.000171	8.35	8307	24	456	11	GO:0030414	peptidase inhibitor activity	6.55e-06	0.0199	5.01	8307	40	456	11	GO:0005929	cilium	6.2e-12	8.13e-09	4.27	8307	128	456	30
GO:0044782	cilium organization	1.61e-08	8.74e-05	4.55	8307	76	456	19	GO:0061134	peptidase regulator activity	1.13e-05	0.0171	4.08	8307	58	456	13	GO:0044441	ciliary part	1.39e-08	9.11e-06	3.42	8307	144	456	27
GO:0010927	cellular component assembly involved in morphogenesis	2.85e-08	0.000103	3.74	8307	112	456	23	GO:0004866	endopeptidase inhibitor activity	2.65e-05	0.0267	4.79	8307	38	456	10	GO:0005576	extracellular region	1.61e-08	7.03e-06	2.29	8307	406	456	51
GO:0007018	microtubule-based movement	1.1e-07	0.000299	3.75	8307	102	456	21	GO:0061135	endopeptidase regulator activity	2.65e-05	0.0201	4.79	8307	38	456	10	GO:0042995	cell projection	2.4e-07	7.87e-05	1.91	8307	610	456	64
GO:0042384	cilium assembly	1.46e-07	0.000318	4.42	8307	70	456	17	GO:0004497	monooxygenase activity	5.04e-05	0.0305	5.61	8307	26	456	8	GO:0005615	extracellular space	1.19e-06	0.000313	2.11	8307	388	456	45
GO:0030031	cell projection assembly	8.7e-07	0.00158	3.13	8307	134	456	23	GO:0005501	retinoid binding	5.11e-05	0.0258	10.12	8307	9	456	5	GO:0031514	motile cilium	5.04e-05	0.011	5.61	8307	26	456	8
GO:0070286	axonemal dynein complex assembly	8.94e-07	0.00139	10.63	8307	12	456	7	GO:0019840	isoprenoid binding	5.11e-05	0.0221	10.12	8307	9	456	5	GO:0031982	vesicle	7.88e-05	0.0148	1.42	8307	1322	456	103
GO:1903034	regulation of response to wounding	1.47e-06	0.002	3.13	8307	128	456	22	GO:0004867	serine-type endopeptidase inhibitor activity	0.000163	0.0617	5.54	8307	23	456	7	GO:0044421	extracellular region part	8.06e-05	0.0132	1.4	8307	1418	456	109
GO:0003351	epithelial cilium movement	1.85e-06	0.00223	9.81	8307	13	456	7	GO:0005509	calcium ion binding	0.000232	0.0782	1.96	8307	288	456	31	GO:0043230	extracellular organelle	0.000101	0.0147	1.47	8307	1064	456	86
GO:0044767	single-organism developmental process	1.89e-06	0.00206	1.4	8307	1907	456	147	GO:0046943	carboxylic acid transmembrane transporter activity	0.000318	0.0963	3.64	8307	50	456	10	GO:0065010	extracellular membrane-bounded organelle	0.000101	0.0132	1.47	8307	1064	456	86
GO:0032501	multicellular organismal process	2.49e-06	0.00246	1.52	8307	1298	456	108	GO:0005342	organic acid transmembrane transporter activity	0.000376	0.104	3.57	8307	51	456	10	GO:1903561	extracellular vesicle	0.000101	0.012	1.47	8307	1064	456	86
GO:0006820	anion transport	3.94e-06	0.00356	2.5	8307	211	456	29	GO:0008509	anion transmembrane transporter activity	0.000463	0.117	2.65	8307	103	456	15	GO:0070062	extracellular vesicular exosome	0.000101	0.011	1.47	8307	1064	456	86
GO:0051241	negative regulation of multicellular organismal process	6.32e-06	0.00529	2.05	8307	374	456	42	GO:0008395	steroid hydroxylase activity	0.000526	0.123	9.11	8307	8	456	4	GO:0097223	sperm part	0.000154	0.0155	3.96	8307	46	456	10
GO:0044707	single-multicellular organism process	6.72e-06	0.00521	1.5	8307	1279	456	105	GO:0015171	amino acid transmembrane transporter activity	0.000968	0.21	4.25	8307	30	456	7	GO:0031988	membrane-bounded vesicle	0.000292	0.0274	1.39	8307	1271	456	97
GO:0032502	developmental process	7.06e-06	0.00511	1.35	8307	2098	456	156										GO:0072562	blood microparticle	0.00049	0.0428	4.16	8307	35	456	8
GO:0030030	cell projection organization	1.26e-05	0.00855	2.05	8307	346	456	39										GO:0005930	axoneme	0.00049	0.0402	4.16	8307	35	456	8
GO:0032101	regulation of response to external stimulus	2.53e-05	0.0162	2.24	8307	244	456	30										GO:0036126	sperm flagellum	0.000526	0.0405	9.11	8307	8	456	4
GO:0015711	organic anion transport	2.86e-05	0.0173	2.55	8307	164	456	23										GO:0005887	integral component of plasma membrane	0.000585	0.0426	1.66	8307	484	456	44
GO:0021591	ventricular system development	3.26e-05	0.0187	8.41	8307	13	456	6										GO:0044463	cell projection part	0.000805	0.0556	1.72	8307	392	456	37
GO:1903035	negative regulation of response to wounding	4.3e-05	0.0233	4.55	8307	40	456	10
GO:0050727	regulation of inflammatory response	4.38e-05	0.0227	3.25	8307	84	456	15
GO:0034103	regulation of tissue remodeling	5.04e-05	0.0249	5.61	8307	26	456	8
GO:0032102	negative regulation of response to external stimulus	6.69e-05	0.0316	3.14	8307	87	456	15
GO:0015909	long-chain fatty acid transport	8.51e-05	0.0385	6.07	8307	21	456	7
GO:0046850	regulation of bone remodeling	8.51e-05	0.037	6.07	8307	21	456	7
GO:0051239	regulation of multicellular organismal process	9.89e-05	0.0413	1.49	8307	1002	456	82
GO:0050729	positive regulation of inflammatory response	0.00012	0.0481	5.03	8307	29	456	8
GO:0001539	cilium or flagellum-dependent cell motility	0.000123	0.0477	12.14	8307	6	456	4
GO:1903036	positive regulation of response to wounding	0.000126	0.0473	4.05	8307	45	456	10
GO:0046942	carboxylic acid transport	0.000131	0.0476	2.74	8307	113	456	17
GO:0032846	positive regulation of homeostatic process	0.000133	0.0467	3.47	8307	63	456	12
GO:0015849	organic acid transport	0.000147	0.0498	2.72	8307	114	456	17
GO:0048513	organ development	0.000158	0.0521	1.7	8307	526	456	49
GO:0042730	fibrinolysis	0.000164	0.0525	18.22	8307	3	456	3
GO:0042127	regulation of cell proliferation	0.00017	0.0527	1.64	8307	599	456	54
GO:0070925	organelle assembly	0.000187	0.0563	2.32	8307	173	456	22
GO:0045124	regulation of bone resorption	0.000195	0.0572	6.43	8307	17	456	6
GO:0048646	anatomical structure formation involved in morphogenesis	0.000219	0.0625	1.82	8307	380	456	38
GO:0051148	negative regulation of muscle cell differentiation	0.000219	0.0611	5.31	8307	24	456	7
GO:0098656	anion transmembrane transport	0.000221	0.0599	3.12	8307	76	456	13
GO:0009628	response to abiotic stimulus	0.00023	0.061	1.77	8307	422	456	41
GO:0003018	vascular process in circulatory system	0.000253	0.0655	4.55	8307	32	456	8
GO:0003013	circulatory system process	0.000318	0.0803	3.64	8307	50	456	10
GO:0044699	single-organism process	0.000362	0.0893	1.12	8307	5039	456	311
GO:0044763	single-organism cellular process	0.000363	0.0875	1.15	8307	4291	456	271
GO:0015908	fatty acid transport	0.000379	0.0894	4.9	8307	26	456	7
GO:0048869	cellular developmental process	0.0004	0.0925	1.42	8307	1092	456	85
GO:0051093	negative regulation of developmental process	0.00044	0.0996	1.79	8307	366	456	36
GO:0007017	microtubule-based process	0.000482	0.107	2.02	8307	235	456	26
GO:0009855	determination of bilateral symmetry	0.000487	0.106	4.72	8307	27	456	7
GO:0009799	specification of symmetry	0.000487	0.104	4.72	8307	27	456	7
GO:0007368	determination of left/right symmetry	0.000487	0.102	4.72	8307	27	456	7
GO:0050867	positive regulation of cell activation	0.000514	0.105	2.63	8307	104	456	15
GO:0006775	fat-soluble vitamin metabolic process	0.000526	0.106	9.11	8307	8	456	4
GO:0002673	regulation of acute inflammatory response	0.00053	0.105	5.47	8307	20	456	6
GO:0008285	negative regulation of cell proliferation	0.000542	0.105	1.89	8307	289	456	30
GO:0051047	positive regulation of secretion	0.00062	0.118	2.49	8307	117	456	16
GO:0007389	pattern specification process	0.000628	0.118	2.22	8307	164	456	20
GO:2001053	regulation of mesenchymal cell apoptotic process	0.000631	0.116	13.66	8307	4	456	3
GO:0042359	vitamin D metabolic process	0.000631	0.114	13.66	8307	4	456	3
GO:1903532	positive regulation of secretion by cell	0.000698	0.124	2.55	8307	107	456	15
GO:0007420	brain development	0.0007	0.123	2.66	8307	96	456	14
GO:0015718	monocarboxylic acid transport	0.000707	0.122	3.31	8307	55	456	10
GO:0010466	negative regulation of peptidase activity	0.000731	0.124	3.08	8307	65	456	11
GO:0006928	movement of cell or subcellular component	0.000856	0.143	1.55	8307	610	456	52
GO:1903825	organic acid transmembrane transport	0.000881	0.145	3.84	8307	38	456	8
GO:0045780	positive regulation of bone resorption	0.000905	0.147	8.1	8307	9	456	4
GO:0046852	positive regulation of bone remodeling	0.000905	0.145	8.1	8307	9	456	4
GO:0045428	regulation of nitric oxide biosynthetic process	0.000925	0.146	6.07	8307	15	456	5
GO:0061045	negative regulation of wound healing	0.000925	0.144	6.07	8307	15	456	5
GO:0042310	vasoconstriction	0.000925	0.142	6.07	8307	15	456	5
GO:0048598	embryonic morphogenesis	0.000928	0.14	2.07	8307	194	456	22
GO:0050880	regulation of blood vessel size	0.000929	0.138	4.97	8307	22	456	6
GO:0035150	regulation of tube size	0.000929	0.136	4.97	8307	22	456	6
GO:2000027	regulation of organ morphogenesis	0.000946	0.137	3.2	8307	57	456	10
GO:0018958	phenol-containing compound metabolic process	0.000968	0.138	4.25	8307	30	456	7
GO:0048771	tissue remodeling	0.000968	0.137	4.25	8307	30	456	7
GO:0051050	positive regulation of transport	0.000973	0.136	1.8	8307	313	456	31
GO:0045596	negative regulation of cell differentiation	0.000974	0.134	1.85	8307	286	456	29
Cortex over PAG
Biological process									Molecular function									Cellular component
GO Term	Description	P-value	FDR q-value	Enrichment	N	B	n	b	GO Term	Description	P-value	FDR q-value	Enrichment	N	B	n	b	GO Term	Description	P-value	FDR q-value	Enrichment	N	B	n	b
GO:0007268	synaptic transmission	4.9e-46	5.29e-42	6.21	8321	233	483	84	GO:0005216	ion channel activity	6.03e-20	1.83e-16	4.59	8321	180	483	48	GO:0044456	synapse part	1.88e-25	2.46e-22	4.5	8321	241	483	63
GO:0007267	cell-cell signaling	7.6e-43	4.1e-39	5.06	8321	320	483	94	GO:0022838	substrate-specific channel activity	1e-19	1.52e-16	4.54	8321	182	483	48	GO:0097458	neuron part	3.07e-25	2.01e-22	3.12	8321	530	483	96
GO:0044700	single organism signaling	9.94e-43	3.58e-39	4.99	8321	328	483	95	GO:0022836	gated channel activity	2.8e-19	2.83e-16	4.83	8321	157	483	44	GO:0097060	synaptic membrane	1.59e-23	6.96e-21	5.58	8321	145	483	47
GO:0023052	signaling	1.33e-42	3.59e-39	4.97	8321	329	483	95	GO:0022803	passive transmembrane transporter activity	3.44e-19	2.61e-16	4.42	8321	187	483	48	GO:0043005	neuron projection	2.59e-23	8.49e-21	3.65	8321	345	483	73
GO:0007154	cell communication	5.61e-37	1.21e-33	4.16	8321	410	483	99	GO:0015267	channel activity	3.44e-19	2.09e-16	4.42	8321	187	483	48	GO:0045211	postsynaptic membrane	2.75e-21	7.2e-19	5.94	8321	116	483	40
GO:0043269	regulation of ion transport	1.42e-24	2.55e-21	4.29	8321	257	483	64	GO:0005261	cation channel activity	1.98e-18	1e-15	4.94	8321	143	483	41	GO:0044459	plasma membrane part	1.47e-20	3.21e-18	2.2	8321	1056	483	135
GO:0044708	single-organism behavior	3.51e-23	5.42e-20	4.95	8321	181	483	52	GO:0046873	metal ion transmembrane transporter activity	5.85e-17	2.53e-14	4.08	8321	194	483	46	GO:0034702	ion channel complex	4.47e-20	8.37e-18	5.28	8321	137	483	42
GO:0007610	behavior	3.32e-22	4.48e-19	4.27	8321	234	483	58	GO:0015079	potassium ion transmembrane transporter activity	7.87e-17	2.98e-14	6.7	8321	72	483	28	GO:1902495	transmembrane transporter complex	8.88e-20	1.45e-17	5.07	8321	146	483	43
GO:0034765	regulation of ion transmembrane transport	7.82e-22	9.38e-19	4.94	8321	171	483	49	GO:0022832	voltage-gated channel activity	8.02e-16	2.7e-13	5.56	8321	96	483	31	GO:1990351	transporter complex	1.19e-19	1.73e-17	5.04	8321	147	483	43
GO:0034762	regulation of transmembrane transport	7.01e-21	7.57e-18	4.72	8321	179	483	49	GO:0005244	voltage-gated ion channel activity	8.02e-16	2.43e-13	5.56	8321	96	483	31	GO:0005886	plasma membrane	1.2e-17	1.58e-15	1.83	8321	1587	483	169
GO:0007611	learning or memory	1.19e-19	1.17e-16	6.08	8321	102	483	36	GO:0005267	potassium channel activity	8.45e-16	2.33e-13	7.06	8321	61	483	25	GO:0030054	cell junction	3.43e-15	4.09e-13	2.5	8321	559	483	81
GO:0051049	regulation of transport	6.24e-19	5.61e-16	2.48	8321	709	483	102	GO:0022843	voltage-gated cation channel activity	9.28e-16	2.35e-13	5.95	8321	84	483	29	GO:0034703	cation channel complex	1.04e-14	1.14e-12	5.49	8321	91	483	29
GO:0050890	cognition	1.33e-18	1.1e-15	5.54	8321	115	483	37	GO:0022890	inorganic cation transmembrane transporter activity	1.18e-15	2.74e-13	3.73	8321	217	483	47	GO:0042995	cell projection	1.19e-14	1.2e-12	2.38	8321	616	483	85
GO:0048167	regulation of synaptic plasticity	2.73e-18	2.11e-15	7.14	8321	70	483	29	GO:0005249	voltage-gated potassium channel activity	6.11e-14	1.32e-11	7.38	8321	49	483	21	GO:0034705	potassium channel complex	6.11e-14	5.72e-12	7.38	8321	49	483	21
GO:0098662	inorganic cation transmembrane transport	2.83e-18	2.04e-15	4.22	8321	196	483	48	GO:0008324	cation transmembrane transporter activity	1.48e-13	2.99e-11	3.26	8321	254	483	48	GO:0014069	postsynaptic density	1.34e-13	1.17e-11	5.41	8321	86	483	27
GO:0050804	regulation of synaptic transmission	7.38e-18	4.98e-15	5.15	8321	127	483	38	GO:0015075	ion transmembrane transporter activity	4.04e-13	7.66e-11	2.89	8321	328	483	55	GO:0008076	voltage-gated potassium channel complex	4.7e-13	3.85e-11	7.18	8321	48	483	20
GO:0098660	inorganic ion transmembrane transport	1.26e-17	7.97e-15	3.87	8321	227	483	51	GO:0015077	monovalent inorganic cation transmembrane transporter activity	5.98e-12	1.07e-09	4.02	8321	137	483	32	GO:0044425	membrane part	3.02e-12	2.32e-10	1.43	8321	2847	483	237
GO:0030001	metal ion transport	9.06e-17	5.43e-14	3.54	8321	263	483	54	GO:0004871	signal transducer activity	7.75e-12	1.31e-09	2.29	8321	549	483	73	GO:0030425	dendrite	4.86e-12	3.54e-10	3.95	8321	144	483	33
GO:0071805	potassium ion transmembrane transport	9.66e-17	5.49e-14	6.94	8321	67	483	27	GO:0022891	substrate-specific transmembrane transporter activity	1.08e-11	1.73e-09	2.67	8321	355	483	55	GO:0045202	synapse	7.11e-09	4.91e-07	3.61	8321	124	483	26
GO:0071804	cellular potassium ion transport	9.66e-17	5.21e-14	6.94	8321	67	483	27	GO:0022857	transmembrane transporter activity	2.6e-11	3.94e-09	2.56	8321	384	483	57	GO:0008328	ionotropic glutamate receptor complex	1.66e-08	1.09e-06	7.38	8321	28	483	12
GO:0098655	cation transmembrane transport	1.01e-16	5.21e-14	3.82	8321	221	483	49	GO:0005516	calmodulin binding	1.48e-10	2.14e-08	4.59	8321	90	483	24	GO:0044463	cell projection part	2.81e-08	1.75e-06	2.23	8321	402	483	52
GO:0007613	memory	3.15e-16	1.55e-13	8.09	8321	49	483	23	GO:0060089	molecular transducer activity	2.55e-10	3.52e-08	2.06	8321	651	483	78	GO:0043197	dendritic spine	4.7e-08	2.8e-06	5.01	8321	55	483	16
GO:0006813	potassium ion transport	1.35e-15	6.31e-13	6.11	8321	79	483	28	GO:0022892	substrate-specific transporter activity	3.19e-10	4.2e-08	2.36	8321	431	483	59	GO:0031226	intrinsic component of plasma membrane	5.24e-08	2.98e-06	2.02	8321	529	483	62
GO:0032879	regulation of localization	2.18e-15	9.8e-13	2.08	8321	953	483	115	GO:0005215	transporter activity	3.92e-10	4.96e-08	2.2	8321	525	483	67	GO:0044309	neuron spine	8.2e-08	4.48e-06	4.84	8321	57	483	16
GO:0034220	ion transmembrane transport	7.79e-15	3.36e-12	3.12	8321	309	483	56	GO:0038023	signaling receptor activity	1.88e-09	2.28e-07	2.38	8321	383	483	53	GO:0016020	membrane	1.4e-07	7.33e-06	1.3	8321	3147	483	237
GO:0006811	ion transport	8.39e-15	3.48e-12	2.55	8321	513	483	76	GO:0022834	ligand-gated channel activity	1.22e-08	1.42e-06	4.85	8321	64	483	18	GO:0005887	integral component of plasma membrane	1.72e-07	8.67e-06	2.01	8321	497	483	58
GO:0007165	signal transduction	1.88e-14	7.51e-12	1.63	8321	1983	483	188	GO:0015276	ligand-gated ion channel activity	1.22e-08	1.37e-06	4.85	8321	64	483	18	GO:0032281	alpha-amino-3-hydroxy-5-methyl-4-isoxazolepropionic acid selective glutamate receptor complex	5.45e-07	2.65e-05	9.19	8321	15	483	8
GO:0006812	cation transport	3.88e-14	1.5e-11	2.98	8321	330	483	57	GO:0005251	delayed rectifier potassium channel activity	4.32e-08	4.68e-06	8.61	8321	20	483	10	GO:0030424	axon	7.72e-07	3.61e-05	3.35	8321	108	483	21
GO:0003008	system process	3.46e-13	1.29e-10	2.58	8321	440	483	66	GO:0004872	receptor activity	7.85e-08	8.21e-06	2.06	8321	486	483	58	GO:0044306	neuron projection terminus	1.09e-06	4.93e-05	7.38	8321	21	483	9
GO:0050877	neurological system process	2.68e-12	9.65e-10	2.9	8321	303	483	51	GO:0016247	channel regulator activity	1.76e-07	1.77e-05	5.24	8321	46	483	14	GO:0031224	intrinsic component of membrane	5.2e-06	0.000227	1.34	8321	2203	483	171
GO:0065008	regulation of biological quality	1.76e-11	6.14e-09	1.76	8321	1231	483	126	GO:0004888	transmembrane signaling receptor activity	1.76e-07	1.72e-05	2.28	8321	332	483	44	GO:0030018	Z disc	5.68e-06	0.00024	4.31	8321	52	483	13
GO:0042391	regulation of membrane potential	2.08e-11	7.01e-09	3.96	8321	135	483	31	GO:0004683	calmodulin-dependent protein kinase activity	2.11e-07	2e-05	8.61	8321	18	483	9	GO:0060076	excitatory synapse	9.1e-06	0.000372	8.04	8321	15	483	7
GO:0010959	regulation of metal ion transport	2.55e-11	8.35e-09	4.04	8321	128	483	30	GO:0015085	calcium ion transmembrane transporter activity	9.27e-07	8.52e-05	4.11	8321	67	483	16	GO:0033267	axon part	1.03e-05	0.000409	3.64	8321	71	483	15
GO:0055085	transmembrane transport	2.73e-11	8.66e-09	2.37	8321	472	483	65	GO:0072509	divalent inorganic cation transmembrane transporter activity	2.03e-06	0.000181	3.71	8321	79	483	17	GO:0043679	axon terminus	2.48e-05	0.000957	7.09	8321	17	483	7
GO:0007166	cell surface receptor signaling pathway	1.26e-10	3.9e-08	1.77	8321	1130	483	116	GO:0005262	calcium channel activity	3.12e-06	0.00027	4.23	8321	57	483	14	GO:0097481	neuronal postsynaptic density	2.54e-05	0.00095	8.61	8321	12	483	6
GO:0015672	monovalent inorganic cation transport	1.43e-10	4.29e-08	3.51	8321	162	483	33	GO:0035254	glutamate receptor binding	9.1e-06	0.000766	8.04	8321	15	483	7	GO:0008021	synaptic vesicle	3.32e-05	0.00121	4.66	8321	37	483	10
GO:0032412	regulation of ion transmembrane transporter activity	2.68e-10	7.81e-08	4.86	8321	78	483	22	GO:0004930	G-protein coupled receptor activity	9.9e-06	0.000811	2.65	8321	156	483	24	GO:0030426	growth cone	4.6e-05	0.00163	3.4	8321	71	483	14
GO:1902578	single-organism localization	3.56e-10	1.01e-07	1.68	8321	1314	483	128	GO:0005179	hormone activity	1.26e-05	0.00101	6.56	8321	21	483	8	GO:0030427	site of polarized growth	5.42e-05	0.00187	3.35	8321	72	483	14
GO:0022898	regulation of transmembrane transporter activity	4.59e-10	1.27e-07	4.74	8321	80	483	22	GO:0005230	extracellular ligand-gated ion channel activity	1.78e-05	0.00138	5.54	8321	28	483	9	GO:0043204	perikaryon	9.87e-05	0.00332	4.56	8321	34	483	9
GO:0050794	regulation of cellular process	5.16e-10	1.39e-07	1.24	8321	4540	483	328	GO:0005509	calcium ion binding	1.85e-05	0.0014	2.12	8321	285	483	35	GO:0044433	cytoplasmic vesicle part	0.000103	0.00338	2.11	8321	237	483	29
GO:0044765	single-organism transport	5.73e-10	1.51e-07	1.7	8321	1226	483	121	GO:0005246	calcium channel regulator activity	4.48e-05	0.00332	7.95	8321	13	483	6	GO:0016021	integral component of membrane	0.000124	0.00396	1.29	8321	2145	483	160
GO:0032409	regulation of transporter activity	1.28e-09	3.28e-07	4.51	8321	84	483	22	GO:0008227	G-protein coupled amine receptor activity	7.46e-05	0.00539	7.38	8321	14	483	6	GO:0005955	calcineurin complex	0.000194	0.00606	17.23	8321	3	483	3
GO:0032870	cellular response to hormone stimulus	2.33e-09	5.84e-07	3.8	8321	118	483	26	GO:0005057	receptor signaling protein activity	9.55e-05	0.00673	3.04	8321	85	483	15	GO:0044449	contractile fiber part	0.000389	0.0119	2.8	8321	86	483	14
GO:0007186	G-protein coupled receptor signaling pathway	2.39e-09	5.86e-07	2.66	8321	278	483	43	GO:0008066	glutamate receptor activity	0.000118	0.00815	6.89	8321	15	483	6	GO:0030672	synaptic vesicle membrane	0.000465	0.0138	4.18	8321	33	483	8
GO:0007612	learning	2.87e-09	6.89e-07	5.26	8321	59	483	18	GO:0017017	MAP kinase tyrosine/serine/threonine phosphatase activity	0.000127	0.00859	8.61	8321	10	483	5	GO:0033017	sarcoplasmic reticulum membrane	0.000525	0.0153	5.44	8321	19	483	6
GO:0051924	regulation of calcium ion transport	4.74e-09	1.11e-06	4.41	8321	82	483	21	GO:0033549	MAP kinase phosphatase activity	0.000127	0.0084	8.61	8321	10	483	5	GO:0034774	secretory granule lumen	0.000532	0.0151	4.64	8321	26	483	7
GO:0050806	positive regulation of synaptic transmission	5.2e-09	1.19e-06	5.74	8321	48	483	16	GO:0005184	neuropeptide hormone activity	0.000127	0.00822	8.61	8321	10	483	5	GO:0031983	vesicle lumen	0.000865	0.0241	4.31	8321	28	483	7
GO:0065007	biological regulation	5.62e-09	1.26e-06	1.21	8321	4942	483	346	GO:0048306	calcium-dependent protein binding	0.000169	0.0107	5.48	8321	22	483	7	GO:0060205	cytoplasmic membrane-bounded vesicle lumen	0.000865	0.0236	4.31	8321	28	483	7
GO:0010243	response to organonitrogen compound	6.87e-09	1.51e-06	2.77	8321	236	483	38	GO:0004994	somatostatin receptor activity	0.000194	0.012	17.23	8321	3	483	3
GO:1903530	regulation of secretion by cell	9.8e-09	2.12e-06	2.89	8321	209	483	35	GO:0015467	G-protein activated inward rectifier potassium channel activity	0.000194	0.0118	17.23	8321	3	483	3
GO:0044707	single-multicellular organism process	9.8e-09	2.07e-06	1.62	8321	1283	483	121	GO:0016907	G-protein coupled acetylcholine receptor activity	0.000194	0.0116	17.23	8321	3	483	3
GO:0032501	multicellular organismal process	1.17e-08	2.44e-06	1.62	8321	1301	483	122	GO:0004970	ionotropic glutamate receptor activity	0.000223	0.013	7.83	8321	11	483	5
GO:0050789	regulation of biological process	1.37e-08	2.8e-06	1.21	8321	4714	483	332	GO:0098772	molecular function regulator	0.000288	0.0165	1.68	8321	483	483	47
GO:0007270	neuron-neuron synaptic transmission	2.18e-08	4.36e-06	6.59	8321	34	483	13	GO:0030594	neurotransmitter receptor activity	0.000293	0.0164	4.45	8321	31	483	8
GO:0014074	response to purine-containing compound	2.76e-08	5.41e-06	4.88	8321	60	483	17	GO:0004673	protein histidine kinase activity	0.000341	0.0188	9.84	8321	7	483	4
GO:0010646	regulation of cell communication	2.81e-08	5.41e-06	1.59	8321	1320	483	122	GO:0000155	phosphorelay sensor kinase activity	0.000341	0.0185	9.84	8321	7	483	4
GO:0051046	regulation of secretion	2.95e-08	5.58e-06	2.72	8321	228	483	36	GO:0005242	inward rectifier potassium channel activity	0.000363	0.0193	7.18	8321	12	483	5
GO:0048168	regulation of neuronal synaptic plasticity	4.78e-08	8.89e-06	7.58	8321	25	483	11	GO:0004672	protein kinase activity	0.000385	0.0201	1.82	8321	331	483	35
GO:0046883	regulation of hormone secretion	5.05e-08	9.24e-06	3.75	8321	101	483	22	GO:0008144	drug binding	0.000458	0.0236	3.78	8321	41	483	9
GO:0050773	regulation of dendrite development	5.81e-08	1.05e-05	5.27	8321	49	483	15	GO:0044325	ion channel binding	0.000458	0.0232	3.78	8321	41	483	9
GO:0023051	regulation of signaling	6.14e-08	1.09e-05	1.58	8321	1309	483	120	GO:0005245	voltage-gated calcium channel activity	0.000532	0.0264	4.64	8321	26	483	7
GO:0050796	regulation of insulin secretion	6.24e-08	1.09e-05	4.2	8321	78	483	19	GO:0016775	phosphotransferase activity, nitrogenous group as acceptor	0.000651	0.0318	8.61	8321	8	483	4
GO:0035556	intracellular signal transduction	7.44e-08	1.27e-05	1.81	8321	763	483	80	GO:0008331	high voltage-gated calcium channel activity	0.000651	0.0313	8.61	8321	8	483	4
GO:0071495	cellular response to endogenous stimulus	7.6e-08	1.28e-05	2.67	8321	226	483	35	GO:0004723	calcium-dependent protein serine/threonine phosphatase activity	0.000744	0.0353	12.92	8321	4	483	3
GO:0097485	neuron projection guidance	7.6e-08	1.26e-05	2.67	8321	226	483	35	GO:0003779	actin binding	0.000817	0.0381	1.98	8321	218	483	25
GO:0007411	axon guidance	7.6e-08	1.24e-05	2.67	8321	226	483	35
GO:0060998	regulation of dendritic spine development	7.82e-08	1.26e-05	8.2	8321	21	483	10
GO:1901698	response to nitrogen compound	8.13e-08	1.29e-05	2.54	8321	258	483	38
GO:0046903	secretion	8.51e-08	1.33e-05	2.66	8321	227	483	35
GO:0006816	calcium ion transport	8.82e-08	1.36e-05	3.64	8321	104	483	22
GO:0006928	movement of cell or subcellular component	1.11e-07	1.69e-05	1.9	8321	615	483	68
GO:1901700	response to oxygen-containing compound	1.13e-07	1.7e-05	2.12	8321	431	483	53
GO:0030534	adult behavior	1.14e-07	1.69e-05	4.25	8321	73	483	18
GO:0044763	single-organism cellular process	1.33e-07	1.94e-05	1.22	8321	4307	483	305
GO:0048856	anatomical structure development	2.15e-07	3.1e-05	1.57	8321	1252	483	114
GO:0007215	glutamate receptor signaling pathway	2.28e-07	3.24e-05	7.49	8321	23	483	10
GO:0060291	long-term synaptic potentiation	2.28e-07	3.2e-05	7.49	8321	23	483	10
GO:0051239	regulation of multicellular organismal process	2.39e-07	3.3e-05	1.65	8321	1001	483	96
GO:0044057	regulation of system process	3.11e-07	4.25e-05	3.03	8321	148	483	26
GO:0090276	regulation of peptide hormone secretion	3.29e-07	4.44e-05	3.81	8321	86	483	19
GO:0009719	response to endogenous stimulus	3.36e-07	4.48e-05	2.14	8321	386	483	48
GO:0033555	multicellular organismal response to stress	3.71e-07	4.89e-05	7.18	8321	24	483	10
GO:0014070	response to organic cyclic compound	3.91e-07	5.08e-05	2.46	8321	252	483	36
GO:0097305	response to alcohol	3.98e-07	5.12e-05	3.76	8321	87	483	19
GO:2001257	regulation of cation channel activity	4.44e-07	5.64e-05	5.74	8321	36	483	12
GO:1901701	cellular response to oxygen-containing compound	4.76e-07	5.97e-05	2.44	8321	254	483	36
GO:0071417	cellular response to organonitrogen compound	5.35e-07	6.64e-05	3.11	8321	133	483	24
GO:0070838	divalent metal ion transport	5.56e-07	6.83e-05	3.2	8321	124	483	23
GO:0002791	regulation of peptide secretion	5.8e-07	7.03e-05	3.68	8321	89	483	19
GO:0072511	divalent inorganic cation transport	6.46e-07	7.75e-05	3.17	8321	125	483	23
GO:0070588	calcium ion transmembrane transport	7.45e-07	8.83e-05	4.18	8321	66	483	16
GO:0007187	G-protein coupled receptor signaling pathway, coupled to cyclic nucleotide second messenger	8.58e-07	0.000101	4.38	8321	59	483	15
GO:0009725	response to hormone	9.16e-07	0.000106	2.45	8321	239	483	34
GO:0032502	developmental process	9.19e-07	0.000106	1.38	8321	2100	483	168
GO:0006810	transport	9.44e-07	0.000107	1.46	8321	1597	483	135
GO:0007399	nervous system development	1.02e-06	0.000114	2.85	8321	157	483	26
GO:0061001	regulation of dendritic spine morphogenesis	1.04e-06	0.000115	8.61	8321	16	483	8
GO:0071407	cellular response to organic cyclic compound	1.06e-06	0.000117	3.29	8321	110	483	21
GO:0070887	cellular response to chemical stimulus	1.17e-06	0.000128	1.95	8321	476	483	54
GO:0051591	response to cAMP	1.18e-06	0.000128	5.3	8321	39	483	12
GO:0046683	response to organophosphorus	1.21e-06	0.000129	4.55	8321	53	483	14
GO:0032940	secretion by cell	1.24e-06	0.000132	2.64	8321	189	483	29
GO:0071310	cellular response to organic substance	1.5e-06	0.000157	2.07	8321	382	483	46
GO:0051234	establishment of localization	1.67e-06	0.000173	1.44	8321	1643	483	137
GO:0007616	long-term memory	1.86e-06	0.000191	8.11	8321	17	483	8
GO:0060341	regulation of cellular localization	1.88e-06	0.000192	1.97	8321	446	483	51
GO:0048814	regulation of dendrite morphogenesis	1.9e-06	0.000192	5.57	8321	34	483	11
GO:1901699	cellular response to nitrogen compound	2.68e-06	0.000268	2.85	8321	145	483	24
GO:0051050	positive regulation of transport	2.74e-06	0.000272	2.16	8321	319	483	40
GO:0051592	response to calcium ion	2.85e-06	0.00028	4.92	8321	42	483	12
GO:0060078	regulation of postsynaptic membrane potential	2.91e-06	0.000283	5.94	8321	29	483	10
GO:0050767	regulation of neurogenesis	3.02e-06	0.000291	2.2	8321	297	483	38
GO:0065009	regulation of molecular function	3.21e-06	0.000306	1.55	8321	1102	483	99
GO:0006112	energy reserve metabolic process	3.96e-06	0.000375	3.92	8321	66	483	15
GO:0010033	response to organic substance	3.99e-06	0.000375	1.75	8321	651	483	66
GO:0051960	regulation of nervous system development	4.05e-06	0.000377	2.13	8321	324	483	40
GO:0051962	positive regulation of nervous system development	4.06e-06	0.000374	2.6	8321	179	483	27
GO:0051179	localization	4.16e-06	0.000381	1.39	8321	1807	483	146
GO:0044699	single-organism process	4.26e-06	0.000386	1.16	8321	5045	483	339
GO:0060284	regulation of cell development	4.47e-06	0.000402	2.05	8321	361	483	43
GO:0042596	fear response	5.11e-06	0.000456	8.61	8321	14	483	7
GO:0045664	regulation of neuron differentiation	6.58e-06	0.000582	2.32	8321	238	483	32
GO:0043270	positive regulation of ion transport	6.93e-06	0.000608	3.41	8321	86	483	17
GO:0050769	positive regulation of neurogenesis	7.64e-06	0.000665	2.63	8321	164	483	25
GO:0030802	regulation of cyclic nucleotide biosynthetic process	8.1e-06	0.0007	4.49	8321	46	483	12
GO:0007626	locomotory behavior	8.14e-06	0.000698	3.23	8321	96	483	18
GO:2000026	regulation of multicellular organismal development	8.2e-06	0.000697	1.71	8321	665	483	66
GO:1900449	regulation of glutamate receptor signaling pathway	8.24e-06	0.000695	6.89	8321	20	483	8
GO:0035249	synaptic transmission, glutamatergic	8.24e-06	0.000689	6.89	8321	20	483	8
GO:0023014	signal transduction by phosphorylation	8.51e-06	0.000707	3	8321	115	483	20
GO:0023061	signal release	8.91e-06	0.000735	4.15	8321	54	483	13
GO:0060079	regulation of excitatory postsynaptic membrane potential	8.92e-06	0.00073	5.96	8321	26	483	9
GO:0042221	response to chemical	9.64e-06	0.000783	1.61	8321	846	483	79
GO:0007188	adenylate cyclase-modulating G-protein coupled receptor signaling pathway	1.03e-05	0.000831	4.4	8321	47	483	12
GO:0090087	regulation of peptide transport	1.05e-05	0.000837	3.06	8321	107	483	19
GO:0035902	response to immobilization stress	1.12e-05	0.000891	17.23	8321	4	483	4
GO:0071371	cellular response to gonadotropin stimulus	1.23e-05	0.000969	12.31	8321	7	483	5
GO:0051412	response to corticosterone	1.23e-05	0.000962	12.31	8321	7	483	5
GO:0007193	adenylate cyclase-inhibiting G-protein coupled receptor signaling pathway	1.27e-05	0.000987	5.74	8321	27	483	9
GO:0048731	system development	1.38e-05	0.00106	1.98	8321	365	483	42
GO:0030817	regulation of cAMP biosynthetic process	1.45e-05	0.00111	4.62	8321	41	483	11
GO:0010038	response to metal ion	1.47e-05	0.00112	3.1	8321	100	483	18
GO:0050708	regulation of protein secretion	1.47e-05	0.00111	2.8	8321	129	483	21
GO:0009628	response to abiotic stimulus	1.6e-05	0.0012	1.9	8321	417	483	46
GO:0010975	regulation of neuron projection development	1.61e-05	0.0012	2.52	8321	171	483	25
GO:1900371	regulation of purine nucleotide biosynthetic process	1.64e-05	0.00121	4.22	8321	49	483	12
GO:0030808	regulation of nucleotide biosynthetic process	1.64e-05	0.0012	4.22	8321	49	483	12
GO:0007200	phospholipase C-activating G-protein coupled receptor signaling pathway	1.89e-05	0.00138	6.26	8321	22	483	8
GO:0031344	regulation of cell projection organization	2.04e-05	0.00148	2.34	8321	206	483	28
GO:0051899	membrane depolarization	2.05e-05	0.00148	3.86	8321	58	483	13
GO:0045666	positive regulation of neuron differentiation	2.37e-05	0.0017	2.72	8321	133	483	21
GO:2000463	positive regulation of excitatory postsynaptic membrane potential	2.54e-05	0.0018	8.61	8321	12	483	6
GO:0048878	chemical homeostasis	2.7e-05	0.0019	2.03	8321	314	483	37
GO:0051966	regulation of synaptic transmission, glutamatergic	2.75e-05	0.00192	5.99	8321	23	483	8
GO:0044767	single-organism developmental process	2.76e-05	0.00192	1.34	8321	1900	483	148
GO:0051240	positive regulation of multicellular organismal process	2.83e-05	0.00196	1.74	8321	543	483	55
GO:0034698	response to gonadotropin	3.12e-05	0.00215	10.77	8321	8	483	5
GO:1901385	regulation of voltage-gated calcium channel activity	3.12e-05	0.00213	10.77	8321	8	483	5
GO:0007213	G-protein coupled acetylcholine receptor signaling pathway	3.12e-05	0.00212	10.77	8321	8	483	5
GO:0051385	response to mineralocorticoid	3.12e-05	0.00211	10.77	8321	8	483	5
GO:0007409	axonogenesis	3.63e-05	0.00244	3.67	8321	61	483	13
GO:0010720	positive regulation of cell development	4.22e-05	0.00282	2.29	8321	203	483	27
GO:1903532	positive regulation of secretion by cell	4.33e-05	0.00287	2.87	8321	108	483	18
GO:0048169	regulation of long-term neuronal synaptic plasticity	4.48e-05	0.00295	7.95	8321	13	483	6
GO:0045597	positive regulation of cell differentiation	4.5e-05	0.00294	1.94	8321	346	483	39
GO:0051047	positive regulation of secretion	4.93e-05	0.00321	2.75	8321	119	483	19
GO:0045921	positive regulation of exocytosis	5.46e-05	0.00353	4.42	8321	39	483	10
GO:0045595	regulation of cell differentiation	5.68e-05	0.00365	1.63	8321	665	483	63
GO:0021549	cerebellum development	5.81e-05	0.00371	6.35	8321	19	483	7
GO:0008306	associative learning	5.86e-05	0.00372	4.85	8321	32	483	9
GO:0007269	neurotransmitter secretion	5.86e-05	0.0037	4.85	8321	32	483	9
GO:1900542	regulation of purine nucleotide metabolic process	6.2e-05	0.00389	3.5	8321	64	483	13
GO:0050793	regulation of developmental process	6.2e-05	0.00387	1.51	8321	934	483	82
GO:0048545	response to steroid hormone	6.24e-05	0.00387	2.71	8321	121	483	19
GO:0045956	positive regulation of calcium ion-dependent exocytosis	6.69e-05	0.00413	9.57	8321	9	483	5
GO:0000160	phosphorelay signal transduction system	6.69e-05	0.00411	9.57	8321	9	483	5
GO:0030799	regulation of cyclic nucleotide metabolic process	6.83e-05	0.00417	3.69	8321	56	483	12
GO:0051094	positive regulation of developmental process	6.94e-05	0.00421	1.78	8321	455	483	47
GO:0035235	ionotropic glutamate receptor signaling pathway	7.46e-05	0.0045	7.38	8321	14	483	6
GO:0045761	regulation of adenylate cyclase activity	7.49e-05	0.00449	5.3	8321	26	483	8
GO:0090257	regulation of muscle system process	8.21e-05	0.0049	3.63	8321	57	483	12
GO:0015980	energy derivation by oxidation of organic compounds	8.3e-05	0.00492	3.08	8321	84	483	15
GO:0006140	regulation of nucleotide metabolic process	8.67e-05	0.00511	3.39	8321	66	483	13
GO:0048518	positive regulation of biological process	9.26e-05	0.00543	1.28	8321	2245	483	167
GO:0048812	neuron projection morphogenesis	0.000102	0.00597	2.79	8321	105	483	17
GO:0030814	regulation of cAMP metabolic process	0.000106	0.00617	3.79	8321	50	483	11
GO:0010035	response to inorganic substance	0.000107	0.0062	2.46	8321	147	483	21
GO:0051384	response to glucocorticoid	0.000108	0.0062	4.1	8321	42	483	10
GO:0009755	hormone-mediated signaling pathway	0.000108	0.00617	4.1	8321	42	483	10
GO:0048011	neurotrophin TRK receptor signaling pathway	0.000115	0.00654	2.51	8321	137	483	20
GO:1901652	response to peptide	0.000115	0.00652	2.76	8321	106	483	17
GO:0007264	small GTPase mediated signal transduction	0.000118	0.00664	2.13	8321	227	483	28
GO:0051602	response to electrical stimulus	0.000118	0.00662	6.89	8321	15	483	6
GO:0007517	muscle organ development	0.000129	0.00716	3.72	8321	51	483	11
GO:1901019	regulation of calcium ion transmembrane transporter activity	0.000134	0.00745	4.92	8321	28	483	8
GO:0031279	regulation of cyclase activity	0.000134	0.00741	4.92	8321	28	483	8
GO:1903169	regulation of calcium ion transmembrane transport	0.000134	0.00737	4.92	8321	28	483	8
GO:0046717	acid secretion	0.000134	0.00733	4.92	8321	28	483	8
GO:0017157	regulation of exocytosis	0.000138	0.00751	3.45	8321	60	483	12
GO:0007167	enzyme linked receptor protein signaling pathway	0.000141	0.00759	1.78	8321	416	483	43
GO:0007169	transmembrane receptor protein tyrosine kinase signaling pathway	0.000143	0.0077	1.9	8321	327	483	36
GO:0038179	neurotrophin signaling pathway	0.000156	0.00833	2.46	8321	140	483	20
GO:0071383	cellular response to steroid hormone stimulus	0.00016	0.00849	4.31	8321	36	483	9
GO:0050878	regulation of body fluid levels	0.000161	0.00852	2.03	8321	255	483	30
GO:0048013	ephrin receptor signaling pathway	0.000164	0.00863	3.92	8321	44	483	10
GO:0046058	cAMP metabolic process	0.000169	0.00885	5.48	8321	22	483	7
GO:0006875	cellular metal ion homeostasis	0.000172	0.00898	2.44	8321	141	483	20
GO:0051339	regulation of lyase activity	0.000176	0.00916	4.75	8321	29	483	8
GO:0045838	positive regulation of membrane potential	0.00018	0.0093	6.46	8321	16	483	6
GO:0014047	glutamate secretion	0.00018	0.00926	6.46	8321	16	483	6
GO:0061061	muscle structure development	0.000185	0.00948	3.58	8321	53	483	11
GO:0043434	response to peptide hormone	0.000186	0.00947	2.87	8321	90	483	15
GO:0038170	somatostatin signaling pathway	0.000194	0.00985	17.23	8321	3	483	3
GO:0038169	somatostatin receptor signaling pathway	0.000194	0.00981	17.23	8321	3	483	3
GO:0031960	response to corticosteroid	0.0002	0.01	3.83	8321	45	483	10
GO:0055082	cellular chemical homeostasis	0.000202	0.0101	2.25	8321	176	483	23
GO:0009612	response to mechanical stimulus	0.000218	0.0109	3.11	8321	72	483	13
GO:2000310	regulation of N-methyl-D-aspartate selective glutamate receptor activity	0.000223	0.011	7.83	8321	11	483	5
GO:1900006	positive regulation of dendrite development	0.000231	0.0114	5.24	8321	23	483	7
GO:0051952	regulation of amine transport	0.000231	0.0113	5.24	8321	23	483	7
GO:0071320	cellular response to cAMP	0.000231	0.0113	5.24	8321	23	483	7
GO:0030819	positive regulation of cAMP biosynthetic process	0.000231	0.0112	5.24	8321	23	483	7
GO:0050805	negative regulation of synaptic transmission	0.000231	0.0112	5.24	8321	23	483	7
GO:2000021	regulation of ion homeostasis	0.000252	0.0121	3.07	8321	73	483	13
GO:0006874	cellular calcium ion homeostasis	0.000256	0.0123	2.59	8321	113	483	17
GO:0016310	phosphorylation	0.000257	0.0123	1.65	8321	521	483	50
GO:0050808	synapse organization	0.000263	0.0125	3.23	8321	64	483	12
GO:0017158	regulation of calcium ion-dependent exocytosis	0.000265	0.0125	6.08	8321	17	483	6
GO:1903522	regulation of blood circulation	0.00029	0.0137	3.03	8321	74	483	13
GO:0008344	adult locomotory behavior	0.000292	0.0137	3.67	8321	47	483	10
GO:0010863	positive regulation of phospholipase C activity	0.000293	0.0137	4.45	8321	31	483	8
GO:0043266	regulation of potassium ion transport	0.000293	0.0136	4.45	8321	31	483	8
GO:0051953	negative regulation of amine transport	0.000341	0.0158	9.84	8321	7	483	4
GO:0010976	positive regulation of neuron projection development	0.000343	0.0158	2.72	8321	95	483	15
GO:0010107	potassium ion import	0.000363	0.0167	7.18	8321	12	483	5
GO:0002209	behavioral defense response	0.000363	0.0166	7.18	8321	12	483	5
GO:0001662	behavioral fear response	0.000363	0.0166	7.18	8321	12	483	5
GO:0045762	positive regulation of adenylate cyclase activity	0.000363	0.0165	7.18	8321	12	483	5
GO:0060999	positive regulation of dendritic spine development	0.000363	0.0164	7.18	8321	12	483	5
GO:0043279	response to alkaloid	0.000377	0.0169	3.88	8321	40	483	9
GO:0072503	cellular divalent inorganic cation homeostasis	0.000391	0.0175	2.5	8321	117	483	17
GO:0031346	positive regulation of cell projection organization	0.000391	0.0174	2.5	8321	117	483	17
GO:0007202	activation of phospholipase C activity	0.000409	0.0182	4.82	8321	25	483	7
GO:0055074	calcium ion homeostasis	0.000433	0.0192	2.48	8321	118	483	17
GO:0042493	response to drug	0.000441	0.0195	2.34	8321	140	483	19
GO:0033993	response to lipid	0.000464	0.0204	1.99	8321	234	483	27
GO:1900274	regulation of phospholipase C activity	0.000465	0.0203	4.18	8321	33	483	8
GO:0071248	cellular response to metal ion	0.000465	0.0202	4.18	8321	33	483	8
GO:0048522	positive regulation of cellular process	0.000468	0.0203	1.27	8321	1961	483	145
GO:0030003	cellular cation homeostasis	0.000475	0.0205	2.27	8321	152	483	20
GO:1901653	cellular response to peptide	0.000496	0.0213	3.21	8321	59	483	11
GO:0050848	regulation of calcium-mediated signaling	0.000525	0.0225	5.44	8321	19	483	6
GO:0030804	positive regulation of cyclic nucleotide biosynthetic process	0.000532	0.0227	4.64	8321	26	483	7
GO:0072507	divalent inorganic cation homeostasis	0.000533	0.0227	2.37	8321	131	483	18
GO:0031281	positive regulation of cyclase activity	0.000563	0.0238	6.63	8321	13	483	5
GO:0060081	membrane hyperpolarization	0.000563	0.0237	6.63	8321	13	483	5
GO:0003014	renal system process	0.000577	0.0243	4.05	8321	34	483	8
GO:0051223	regulation of protein transport	0.000578	0.0242	1.91	8321	262	483	29
GO:0048583	regulation of response to stimulus	0.000612	0.0255	1.32	8321	1486	483	114
GO:0051480	cytosolic calcium ion homeostasis	0.00062	0.0258	2.95	8321	70	483	12
GO:0003012	muscle system process	0.000627	0.0259	2.68	8321	90	483	14
GO:0006936	muscle contraction	0.000635	0.0261	2.8	8321	80	483	13
GO:0048148	behavioral response to cocaine	0.000651	0.0267	8.61	8321	8	483	4
GO:0007204	positive regulation of cytosolic calcium ion concentration	0.000667	0.0273	3.11	8321	61	483	11
GO:0035914	skeletal muscle cell differentiation	0.000682	0.0278	4.47	8321	27	483	7
GO:0071375	cellular response to peptide hormone stimulus	0.000688	0.0279	3.31	8321	52	483	10
GO:0002764	immune response-regulating signaling pathway	0.000716	0.029	2.06	8321	192	483	23
GO:0006873	cellular ion homeostasis	0.000723	0.0291	2.19	8321	157	483	20
GO:0010579	positive regulation of adenylate cyclase activity involved in G-protein coupled receptor signaling pathway	0.000744	0.0299	12.92	8321	4	483	3
GO:0010578	regulation of adenylate cyclase activity involved in G-protein coupled receptor signaling pathway	0.000744	0.0298	12.92	8321	4	483	3
GO:0005513	detection of calcium ion	0.000744	0.0296	12.92	8321	4	483	3
GO:0050966	detection of mechanical stimulus involved in sensory perception of pain	0.000744	0.0295	12.92	8321	4	483	3
GO:0007614	short-term memory	0.000744	0.0294	12.92	8321	4	483	3
GO:0006796	phosphate-containing compound metabolic process	0.000774	0.0305	1.43	8321	890	483	74
GO:0071277	cellular response to calcium ion	0.000834	0.0327	6.15	8321	14	483	5
GO:0007214	gamma-aminobutyric acid signaling pathway	0.000834	0.0326	6.15	8321	14	483	5
GO:0051349	positive regulation of lyase activity	0.000834	0.0325	6.15	8321	14	483	5
GO:0048869	cellular developmental process	0.000844	0.0328	1.38	8321	1086	483	87
GO:1900373	positive regulation of purine nucleotide biosynthetic process	0.000865	0.0335	4.31	8321	28	483	7
GO:0030816	positive regulation of cAMP metabolic process	0.000865	0.0333	4.31	8321	28	483	7
GO:0030810	positive regulation of nucleotide biosynthetic process	0.000865	0.0332	4.31	8321	28	483	7
GO:0009187	cyclic nucleotide metabolic process	0.000865	0.0331	4.31	8321	28	483	7
GO:0006836	neurotransmitter transport	0.000938	0.0358	3.19	8321	54	483	10
GO:0001505	regulation of neurotransmitter levels	0.000943	0.0358	3.45	8321	45	483	9
GO:0043502	regulation of muscle adaptation	0.000951	0.036	4.92	8321	21	483	6
GO:0006904	vesicle docking involved in exocytosis	0.000951	0.0359	4.92	8321	21	483	6
GO:0007189	adenylate cyclase-activating G-protein coupled receptor signaling pathway	0.000951	0.0358	4.92	8321	21	483	6
GO:0022604	regulation of cell morphogenesis	0.000975	0.0365	1.92	8321	233	483	26
