# Supplementary material for: A novel approach identifies the first transcriptome networks in bats: a new genetic model for vocal communication
Source: BMC Genomics. 2015 Oct 22;16:836. doi: 10.1186/s12864-015-2068-1 (PMC4618519; doi:10.1186/s12864-015-2068-1)
Supplement: Additional file 7: Table S3. — PAG ‘consensus’ module gene lists/details (XLSX 37 kb) [file 12864_2015_2068_MOESM7_ESM.xlsx]

## Sheet: Gene list
PAG WGNA/MLCUST gene overlap
Module colour	Green	Pink	Olive	Sky blue	Golf	Light aqua	Orange	Yellow	Aqua	Violet	Light green	Purple	Tan	Red	Black	Midnight blue
Gene number	46	119	664	360	39	21	117	173	60	125	41	66	165	50	241	330
WGCNA/MCLUST module	wgcna.11_mclust2	wgcna.7_mclust4	wgcna.2_mclust3	wgcna.1_mclust.3	wgcna.13_mclust.2	wgcna.16_mclust.5	wgcna.6_mclust.4	wgcna.3_mclust.3	wgcna.9_mclust.1	wgcna.12_mclust.2	wgcna.14_mclust.2	wgcna.8_mclust.1	wgcna.4_mclust.5	wgcna.10_mclust.2	wgcna.5_mclust.6	mclust.7_wgcna.1
	MTMR11	KIAA1467	UHRF1BP1L	LINC00998	ZNF879	AIRE	UBFD1	UBXN8	SIVA1	SERTM1	DENND3	FAM115C	GTPBP10	DPYSL4	C17orf89	SLC22A23
	KRBA1	MARCH11	KIAA1598	NUPR1L	SS18L1	ITGA10	ABLIM1	CLIC1	PSTPIP1	HEATR9	NCF1C	SYN3	TMEM150B	OPLAH	ANKRD34B	SSPO
	MID1	VWC2L	PGP	FHAD1	LATS1	APOL3	PGRMC2	PLOD2	PLIN1	VPS37C	Unknown (A8MXQ7 uniprot)	OIP5	MGAT4D	SEC16A	LRCOL1	GRID2IP
	KLF8	DYNC1I1	SDHAF1	DDX39A	SOD3	LRG1	SIGLEC5	KPNA3	KERA	C15orf61	CBX4	GLRX3	GLTPD2	SH3BP5	PALM3	DBX1
	CLDN1	PIP5K1B	WTIP	KCNK1	PYGB	PIM1	PJA2	MDM4	UTP20	Unkown (A8MU10 uniprot)	CDIPT	TG	CCDC69	LMX1B	SOWAHB	BTBD11
	RAP2A	NKRF	C15orf62	AP3B1	SKI	PSEN1	EEF1E1	BET1	ERVK-10	MYO1G	EIF4EBP3	HLA-B	TMEM212	FCN3	ARL5C	ARHGAP32
	FOSL2	ATMIN	PP2D1	FAAH	TAF1	RGS3	ZEB2	LEPROT	ACE	SMIM1	SLIT3	RLN2	C2orf81	CACNA1H	OTOL1	NEURL1B
	GNA11	SPRY3	AGPS	TRDMT1	PTPN6	LRBA	NMT2	EMC8	GPX3	FTCDNL1	MED26	VIM	DRGX	PTBP3	RTL1	SHISA9
	TIE1	STRN	SNAP23	PSMA7	PPARG	GTF2B	ENTPD5	TIMM44	HTR2A	TAF4	IRF1	FOLR1	NME4	JUN	N/A (A6NLB4 uniprot)	CORT
	NR2C2	TMCC2	HAX1	RGL2	GRIK1	NUMA1	PRKRA	SLC25A20	ADORA2A	SH2B2	PVR	ACAT1	ZBTB7B	GJA9	PRSS47	C2CD2L
	ADCY7	GLRA3	SMAP	WDR46	ZNF84	NHSL1	BAG4	DYRK3	ATP5D	BHLHE40	FAH	NMBR	PLSCR1	CREB5	CDRT15L2	CIT
	CDH11	AGFG2	WRB	NPHP1	YBEY	PM20D1	STARD3NL	HBP1	HLA-C	KCNN4	MFGE8	SFTPD	DHH	NOTCH2	MFNG	GABRD
	ERVFRD-1	KLHL2	SAP18	PHGDH	HERV-K113	IGDCC3	F8	RNF40	ARL2	PLXNB1	ADCY1	LTBR	GATC	TJP1	SCD	TRIM66
	ZBTB16	ZBTB7A	SDHD	ZNHIT1	ADAM8	GTPBP8	UBL4A	CREG1	UQCRFS1	ATP10A	GAB1	CEBPD	TSPAN2	LRP1	SMAD9	MAST4
	DUSP2	ZFYVE9	PRRG2	SPINT2	PRR5	VN1R2	SCG2	RP2	RHOB	TBL1X	SPEG	AP2S1	ZC3H11A	AKAP13	MAPK13	VGF
	BAMBI	FOS	PDCD5	CHMP2A	GNMT	KIAA1751	PKM	RHOBTB3	UBA52	ATP2C2	UVSSA	AK2	RDH16	FLII	EIF3H	RGS16
	PDK4	SYP	PRMT5	TSPAN6	PRSS8	CEP44	GABRA1	DUSP14	GPC5	FARP2	GRAMD1B	RWDD2B	TAF5L	KLF5	ABCC5	ST8SIA3
	SPHKAP	THRB	FPGT	PLRG1	DGKK	CRISPLD1	AREGB; AREG	RCBTB2	ARF5	NFATC1	ACSF3	MRPS11	SC5D	MAN2A1	ST8SIA5	CACNA1G
	VWC2	ACP2	SCAMP1	SSNA1	HENMT1	MTHFD2L	STMN1	STBD1	ELP6	GSR	DCDC5	PLAUR	IDH1	ZNF672	CCL16	KCNQ3
	SETMAR	NPR3	POLR1C	AHCYL1	CCSAP	PLAA	ATP6V1C1	PIGN	KCNH2	VIP	RNF44	KRT17	ECM2	C20orf194	SGSM2	SYT7
	DCST1	ADCYAP1	CETN3	KIF1C	RPUSD3	C15orf41	PCMT1	GPR75	CLN3	LTA	GALNT10	BCL2L1	ZNF432	ATRNL1	MLNR	TLL1
	CNNM4	RAB6A	SHOX	TIMM8A	KCTD18		PRKACB	TTLL1	PNOC	COL1A1	DOLPP1	EP300	KIF4A	LDOC1L	DYNC1LI2	EXTL3
	NHS	AKAP5	SPTLC1	SORBS3	AGTRAP		NDUFS1	FAM107A	BOP1	CAPNS1	C2orf15	OLIG2	TNFAIP8	NIPBL	HR	PIP5K1C
	TMEM205	TEAD1	HDAC3	PLIN3	THSD4		PFN2	ACTL6A	SWI5	HEXB	THAP4	ZACN	LARGE	PARM1	SPRY1	ONECUT3
	ANKRD23	MAPK1	POLR2D	ABCC9	SYT14		RDX	CAT	ATHL1	ABHD2	ST8SIA2	IQCC	CHEK2	UNC5D	NUAK1	BRINP1
	IRF2BP1	PCSK1	CFLAR	EDF1	C3orf20		PPP3CC	ALDH2	TMEM176B	SLC35E2	SLC7A6	C5orf47	CP	ASXL2	ECE2	PLXNC1
	AEBP1	CDC27	RNF113A	LYPLA1	ADCY4		TRPC1	DBI	METTL21C	G6PD	TM9SF4	EYS	GNRH1	HIPK1	DFNA5	B4GALT3
	ITPRIP	PRKAR2B	ZW10	CLPX	ASAP3		CCT8	GUSB	LIN28B	ODC1	ACD	C9orf114	FUCA1	KMT2E	B4GALT2	SNAP91
	C9orf173	YWHAB	SUV39H1	KBTBD11	PPIL4		XK	HMGB1	DBX2	UCHL3	C11orf24	AFMID	TCRA	MAML2	AOC2	YPEL1
	C7orf31	HTR7	RAD51C	NDUFB2	TSEN15		ARF3	ZNF688	PHLDB2	PDE6A	CLPTM1L	CYB5R2	SLC4A2	REXO1	SLC43A1	GAS7
	ARRDC2	PIK3CB	RNF13	GJB6	RGMA		VSNL1	IL7	FAM129C	COL5A1	TSSK2	DMKN	GRP	IL17RD	SCRG1	PLXNA2
	GEMIN5	LRPPRC	NDUFB5	DIRAS3	TBC1D31		GNAI1	GTF2F2	PLEKHM2	IGFBP5	MESP1	ZNF449	HNRNPC	C20orf26	KRT36	IGSF3
	DOK4	PAFAH1B1	NDUFB3	LSM8	KIF16B		TMF1	RPL35A	DHX37	BRD2	FICD	CNKSR3	TSPAN19	RORB	RSL1D1	SLIT1
	IP6K1	NSF	ASNA1	FADS2	SLC6A16		IL1RL1	PAICS	ZGPAT	YY1	PARD6G	CDHR3	FAM203B	PROX1	TJP3	SIN3B
	CLMN	DNASE1L1	BUB3	TXNDC12	LPAR2		POU4F1	IL4R	DDX55	CSF2RB	BCL11A	GET4	HLA-A	TTC17	MFN2	KHDRBS3
	FAM210B	AARS	LIAS	AK1	CD163L1		IFIT5	PEX2	TBC1D16	GCK	NOL6	DZIP3	FCGR2A	HIC2	ASS1	GABBR2
	SFXN3	GDI2	ENSA	SERPINA3	HECA		DCTN2	STX2	RAET1E	MPL	TMEM51	THNSL2	ICAM2	CHAMP1	KNG1	CDKL5
	TPK1	TPD52	SLC25A17	C1QA	HACL1		CUL1	CTH	WFIKKN2	ECE1	EPHA6	C1orf210	B4GALT1	DCHS1	PDYN	LTN1
	HEATR1	YWHAG	ORC5	PRNP	TCFL5		RCAN2	SOAT1	LMO7	SLC6A8	EMR2	ZNF511	ZSCAN20	SPON2	Unknow (P01764 unitprot	DDN
	EPG5	RPL31	BNIP3L	S100B			TERF2	SLC1A3	ARMC5	SLC11A1	ANKRD50	ZNF548	TNNI1	PCDHAC1	HLA-DQA1	SORBS2
	RIC8A	PPP3R1	COX7A2P2	PCCB			ALDH1L2	CDKN1B	DISP1	MEOX1	AAR2	SGMS2	CSNK2A2	SLA2	HLA-DQB1	CAMTA2
	STRN4	PPP2R2A	CDC40	RPLP1			AGK	KCNJ4	PEX11G	RPL14		SDR42E1	POU3F2	ANTXR1	CXCL10	PCDH8
	ICAM5	TPM4	SEP15	GLA			BEND6	EMD	TMEM80	MANF		CANT1	LHCGR	C19orf44	LTF	ZIC2
	BAIAP2	OCRL	TSPAN3	HEXA			HECTD3	HDGF	ABCC12	HTRA3		PXDN	U2AF2	DLL4	FTH1	FMNL1
	GIT1	TOP2B	EXOC3	LDHB			CERCAM	HNRNPF	SNX22	PKD1		MRGPRF	STOM	ZKSCAN7	CD74	ADCY5
	IRAK3	FMR1	UGDH	RHOC			NDUFAF5	PTTG1IP	GLT1D1	NUCB1		FAM212A	MC5R	TENM3	ITGB3	CPNE6
		PPP3CA	SNX2	SNRPC			FOCAD	SLC16A1	SIGMAR1	RASSF7		ALPK3	DRD3	SEMA5B	SSB	AP2A1
		RASGEF1B	EIF5B	OST4			MEDAG	TMBIM6	NAT9	EMX1		HDHD3	GJC1	UNC79	HLA-DQB2	IL18BP
		FSTL1	GBAS	FAM228B			FBXO31	ADK	RNF208	HGFAC		ALG8	TRIM23	KMT2B	THBD	CLPTM1
		MAB21L1	ATP6V1G1	GPR89B			B4GALNT3	PCBP3	WDR55	IL10RB		DUSP16	AKR1C3	PCDHGC4	RNASE1	VWF
		BYSL	VPS4B	ACADM			ARMCX5	MLF1	DCLRE1B	PTK7		GFRA4	LGALS7B; LGALS7		FCGR3A	ATP1A1
		KCNAB1	SPAG7	HLA-A			WDR59	ELOF1	GPAM	TUBA3D; TUBA3C		NT5C3A	RPIA		RPS17	EDN1
		SCN9A	VPS26A	ACYP2			WDR82	ANAPC15	SARS2	SCRIB		SDCBP2	SLC7A2		KRT19	CALB1
		PPP2R5E	NDUFB1	DARS			PPP1R21	LMO4	PARVA	CLINT1		NUP62CL	MFAP3		ZSCAN22	CRH
		PLCH1	PMPCB	NQO1			ZNF852	LSM3	NLE1	SDK2		SH2D4A	SNX16		ESD	TUBB
		PHLDA2	KATNA1	ACADS			GPRIN3	PSPH	ZNF581	TMCO4		LIN7B	CXCR4		MYL4	RET
		C6orf136	NDUFS3	POR			AHSA2	SLC35A1	IL17B	OBSCN		RANGRF	B2M		CYBA	HSPA1A; HSPA1B
		ATPAF1	HSBP1	ZNF20			COMMD6	SERF2	METRN	LRRC16A		EVA1B	PHC1		HLA-DRB1	CYP3A4
		KHDRBS2	CSDE1	ZNF22			SPRED1	MDM2	CYP8B1	RCSD1		DDX41	EFEMP1		ENO3	EGR2
		FMN1	MED6	ZNF24			FBXO33	U2AF1	ERVK6	KANK3		HN1	EPS8		GP9	CD44
		DESI1	ERAL1	ZKSCAN1			CAND1	PLCB3		FAM117B		RNF6	TRDN		SLC25A16	PDGFRA
		ZNF544	STK16	GJA1			AHI1	ECH1		MEX3B		NAALAD2	GPR17		EPCAM	SYN1
		TTLL7	POP7	AKR1C4			ELMOD1	RAB31		FAM83H		FAM21C	PRKG1		CR2	SRD5A1
		ANO5	RPP40	RCC1			GDPD1	CRYM		PPP1R3F		UGT2A1	MORC3		GPD1	SLC9A1
		FRMD5	EIF3G	EIF2AK2			PJA1	LAPTM4A		TRIM67		LSM5	GIT2		RYR1	RAB4A
		LRRTM3	PSMD10	OGN			SYNPR	POLD3		FAM101A		TAF6L	MLEC		KCNA5	KITLG
		EXOC3L1	ZMPSTE24	CSRP1			DNAJB14	SPA17		USP53			SMC1A		EVI2A	BGN
		GLCCI1	DCTN3	SAT1			MARCH1	TAF1C		LPCAT2			FAM175B		ITPKA	KCNA3
		KLHL7	ATP5H	SDHB			TRPC4AP	FAM189A2		DHX29			IQCB1		CCNE1	ACHE
		FAM126B	ATP5L	FGFR3			FNIP1	CSRP2		FJX1			CDK10		MPZ	CALB2
		KBTBD2	JTB	KAL1			PRUNE2	SMU1		DTX1			ZMYND11		CD40	IGFBP6
		MIER2	ERLIN2	DTYMK			CTNNBL1	HKDC1		MMD2			TTF1		HLA-DMB	COL8A2
		MYCT1	GOSR1	RRM1			AP3S1	CCSMST1		ABRA			RBMS2		PTPRM	PAX6
		EHBP1	NDUFC2	COX7B			ARPC1A	NADK2		ADSSL1			TRIP11		CD1B	PDE4A
		USP32	ATG7	PSMA4			STAM	DNAL1		ZADH2			CCDC142		CASP1	PPP2R1A
		SPTSSB	LYPLA2	PSMA5			KLK6	RFTN2		PARP16			ANO6		HLA-B	SSTR2
		OR10V1	PARN	GTF2E1			STMN2	BOLA3		N/A (Q8N8D0 uniprot)			PDCD4		ABCD1	L1CAM
		EXOC6	CTDNEP1	ALDH4A1			PTP4A1	FAM133B		GOLM1			ZNF326		PTGER4	OPRM1
		TMEM263	MPC2	DDT			UBE2W	RABL3		CHST14			IGSF11		UGT2B10	FLT4
		FGF14	TTC4	ECHS1			RUNDC1	CDKL4		CHDH			DOPEY1		EIF1	CFHR2
		C10orf35	TMEM50A	ADSL			OPTN	MORN1		TTC16			WLS		MLLT3	CAP2
		DIRAS2	TSPAN12	SRI			RNF125	FAAH2		SLC24A4			FAM46C		RBM34	TEC
		ZNF625	NDUFB10	MCM7			DYNLL2	PDXDC1		SPATA3			ZNF746		CDKN2A	GPR3
		VSIG2	PEX11B	SHMT2			MRAP2	RFWD3		NDNF			DNAJC24		PIK3CG	XDH
		SNX27	GLUD1	CBS			DOCK6	AAGAB		ZNF596			TMEM154		CXCR3	MAN2A2
		HS6ST2	SOD2	DEK			ZNF469	SHQ1		SPPL2B			EMB		CAMP	SMARCA2
		MBOAT7	RPN1	DLST			RNF145	TMEM107		HM13			SPESP1		VAV2	GBX2
		NAP1L5	SLC25A5	ECI1			PSMD1	TMUB2		SNED1			KDELC1		SUB1	DAPK1
		BTBD9	PCCA	GRIA1			CHP1	MEPCE		IPO4			LRIG3		PMS2	EPHA5
		RPS6KC1	EIF2S1	ACAA2			PELO	METTL3		KRT35			THADA		GAS1	EPHA4
		CDK5RAP2	POLB	RANBP1			PI4K2A	LRRC49		RPUSD4			BBS12		UCN	RRAD
		HBEGF	ITGAV	RPS5			AMN	SIAH3		PHF21B			KCTD8		DLX6	ADAR
		ANKRD32	ACYP1	STT3A			FAM129A	C20orf196		GUCD1			USP43		ANTXR2	CDH6
		PAPOLG	FH	P2RY1			KLHL4	GRAMD1C		GBP5			MOB2		NLRP5	FOXG1
		RAB11FIP5	PDHA1	CPA2			NDEL1	CNPY4		OR1F2P			LRP10		UBE2M	SESN3
		DHX36	SNRPB2	LIMS1			SEC61A2	LGI4		ORAI2			PNPLA5		RPL32	FGF12
		ALG9	GNAI3	ACADVL			RRAGC	SYS1		CSF3R			ANKRD37		TMSB10	STXBP1
		C12orf49	CD63	CLK3			TMBIM4	TMEM86A		DIDO1			FERMT3		IRX3	AP2B1
		NRN1	ANXA4	CDKN1C			TRIM39	ZNF664		WNT5B			ZNF761		MRPS5	TUBA4A
		UBN1	DLD	GNG10			C12orf4	MPP5		TMPRSS5			UNC45B		TXNL4A	DLG4
		SNTG1	ALDOC	RNF144A			EXOSC5	SDR16C5		PLEKHA4			WWC1		SLC6A3	CX3CL1
		MED9	POLR2M	RAB9A			OLA1	TTC30B		TUT1			CCAR1		RHAG	RELN
		TMEM248	UBB	RPS6KA3			NDFIP2	NKAP		ZSWIM6			GALNT12		OC90	MAP1A
		DCAF16	FDX1	GTF2A2			FBXO34	RPP25L		B3GAT2			CCDC36		MUC2	TLE4
		MTCH1	TXN	SLC25A1			HIF1AN	ZNF383		C11orf16			SRRM1		FOLH1	GRIN1
		STIM2	COX5B	MVD			SDHAF2	UBAC2		MXRA5			KATNAL2		FAM160A1	PRKCD
		EIF2AK4	MGST1	RARS			FAM13B	THOC2		IL17RB			ST13P4		NSUN2	RUNX1T1
		HECW2	UMPS	CASP6			TMEM63C	MPLKIP		PRMT7			SPICE1		MGAT2	EGR3
		SLC17A6	PDHB	FOXA1			STK39	SLC25A40		SLC52A1			CARF		MAP4K2	KLC1
		TRHDE	ADH5	SOX8			ARMCX3	ZNF431		CCDC109B			GABRG1		LRMP	ARHGAP1
		RIMKLB	PCNA	LOXL3			SLC39A10	ZNF473		RDH8			PLD6		CHAF1B	SPOCK1
		SNX12	BCKDHA	EIF4A1			CORO1C	RNF141		ATXN10			C17orf78		CALCOCO2	NEXN
		EXOC6B	CD59	ABCE1			NAP1L2	DYX1C1		MORF4L1			ZCCHC9		SEMA3B	AP1B1
		FNDC3A	MIF	RPS16			EPDR1	PIBF1		MALT1			GTLF3B		DRP2	KIF1A
		HYOU1	UQCRB	SNRPD1			G3BP2	AHCTF1		LIMD1			ZNF283		TCIRG1	KCNMA1
		TRPV2	COX7C	TMSB4X			NCKAP1	C22orf15		FTSJ2			C4orf32		KCNC3	RAB40B
		NPTN	CPE	POLR2G			SNX14	RAD50		ANGPTL2			ENAH		NID2	GRIN2A
		DYNC1LI1	PTPN2	ETF1				YIPF5		FAM184B			ANKFN1		BECN1	PTPRJ
		KCNE3	ARF4	CNBP				SPTSSA		CNOT6			ZSCAN4		ARHGAP19	AKAP6
			ATP5J	EIF5A				RILPL2		HECTD1			ZNF738		AGER	CBLB
			EIF2S2	MRPS25				PPWD1		HDAC5			NOXO1		ZNF141	GRIN2B
			BTF3	MRPS9				ZNF775		ZNF256			CLHC1		CARTPT	GRM1
			RAB5A	H3F3A; H3F3B				SARAF		R3HCC1			FAM81A		POU2AF1	CAMK2B
			BCKDHB	ARHGAP4				PELI1		PCDHGB1			TFG		LTC4S	CAMK2G
			FBL	GALK2				DDRGK1		AUP1			ARHGEF26		ANO4	CAMK2D
			SCP2	ATP2B2				IFT74					ALG14		CCDC152	SPTAN1
			NME2	EWSR1				IMMP1L					PGM2		CCDC92	CACNA1C
			UQCRC2	ID2				TMEM237					MRFAP1L1		CENPW	RASGRF1
			XPA	PRKCQ				ZNF300					PLEKHA8		ARMC12	COL9A2
			TCEA1	CRYZ				FAM129B					LMLN		CDKAL1	DYNC1H1
			GCSH	CYP4F3				MYCBP					FAM65C		RESP18	ITPR3
			PTPRD	FCHO2				PKMYT1					WDR52		CD276	USP10
			OMG	LAMTOR4				SDHC					FRMD6		Unknow (Q66K37 uniprot)	KCNB1
			ZBTB25	GALNT1				RNF5					SAMD11		ANKRD40	PPP2R5D
			EEF1B2	AIMP1				AIFM2					LRRC37B		LILRA6	GRM7
			ACP1	PSMD2				DESI2					SEPHS2		SLC2A7	GRM4
			ATP5A1	TNK1				DHRS4					SPSB2		VIT	HERPUD1
			PSMA1	TOP3A				ADI1					TEP1		ZNF662	R3HDM1
			PSMA2	CUL4A				C2orf49					CENPK		WDFY4	NOMO1
			PSMA3	NCOA4				REPIN1					MRI		C3orf62	PVRL1
			RPA1	KEAP1				MRPL32					SLC46A2		ARHGAP27	PTPRR
			APEX1	TFDP1				FAM126A					GLIS2		KCP	IRF4
			PSMB4	GNA13				AP5M1					FHDC1		RUFY3	SURF2
			PSMB6	RBM39				TSPYL1					ENKD1		VASH1	NCOA2
			ABCD3	ITPR2				GOLPH3L					ING2		TICRR	TSC22D1
			ERCC5	IL11RA				EXO5					CENPH		MYH14	EFNB3
			GTF2E2	PDCD11				NOL11					ATP13A3		NPM2	NCOA1
			PRDX5	FASTKD3				DDX31					MANSC1		NEK8	NPTX1
			CMPK1	DAZAP2				EBF2					WDR76		PRUNE	CACNA1E
			PPP2R1B	PAFAH1B3				EPB41L4A					RAVER2		SETD3	SNCB
			SDHA	PCM1				NOP10					SH2B1		TSPAN33	HLF
			HIBADH	NONO				KRCC1					TNFRSF19		MYPOP	FSCN1
			HNRNPH1	PTPRK				TM7SF3					SERTAD4		TREML1	DUSP5
			PRDX2	RAB35				HOMER3					ING3		PLEKHH2	ATP2B3
			KIF5B	RNPS1				LYRM2					GPRC5D		GLYCTK	PTPRN
			PHB	MAPRE1				ACSS1					MST4		RCOR2	KIAA1109
			RFC4	PKN1				UFSP2					ZNFX1		NRSN1	WSCD2
			GTF2F1	SRSF7				WDR70					WNT16		RBFA	MGAT5B
			COPB2	QPCT				NMRK1					SHPK		LILRA2	FAM135B
			PSMC2	GUK1				COA4					MALAT1		PARP8	SEZ6
			RPL3	LIN52				CRIPT					GGA2		FAM101B	LBH
			CCT6A	ZNF585B				MED11					MTUS1		ARFGAP2	WDR44
			ARL1	C11orf73				WDR35					SLC35A3		TTLL6	FRMPD3
			ARL4A	LACTB2				CCDC39					CBY1		B3GALNT2	CELF3
			MLH1	FBXO48				ANAPC7					HILPDA		AGBL3	SH3PXD2A
			TSPAN7	TMEM69				ANAPC4							GDAP1	ARFGEF3
			SKIV2L2	RARS2				PCTP							THAP6	CACHD1
			PRCP	ACBD5				ERGIC3							PROKR1	VASN
			CTSK	CEP162				EXOG							CD99L2	SLC35E4
			GPD2	ZCCHC6				CARHSP1							BRSK1	TENM4
			SSR1	METRNL				RBM7							PHF10	RGMB
			TSFM	SLC18B1				CEP83							KCTD4	NIPAL3
			MAPK8	FDX1L				PUS1							HERV-K133	KCNV1
			PHKA1	TMEM65											DOCK2	SPINK6
			MTIF2	PAOX											RDH5	FAM150B
			GYG1	SASS6											SEMA4D	C17orf99
			ATP5G3	CWC27											ARHGEF2	SEZ6L2
			PSMD8	APOOL											RNASE6	DCHS2
			CSNK1A1	TMEM64											HLA-C	PACS1
			RPL34	HSDL2											TMEM54	BNC2
			POU3F4	USP54											SNX21	ZNF574
			FNTA	SLC25A26											PPP1R14A	GOLT1A
			UBE2A	H2AFV											NTAN1	ESPNL
			CARS	SH3BP5L											RAB37	FAM57B
			PRIM1	DPY19L4											RHBDF1	MTSS1L
			PRIM2	TTC21B											RMDN1	HECW1
			PSMB2	MAATS1											NUDT16	ARC
			MCM2	TAF8											RTP4	PRSS45
			RANBP2	C6orf1											STAMBPL1	SLC36A1
			SEPHS1	METTL16											SH3YL1	GPRIN1
			MTHFS	COA5											SHD	PRICKLE2
			MRE11A	NDUFA11											MPP4	KIF21A
			METAP2	NRROS											ZNF521	GALNTL5
			NUDT2	ARMC8											FAM19A4	RAI1
			CDK9	TMEM126B											SFXN2	NECAB2
			CCT4	LIX1L											FCRL4	HUWE1
			RAB13	ZNF584											ASB2	CAMK2N1
			BCAP31	MFN1											SLC22A12	LRRTM1
			HSD17B4	NELFCD											BAG1	RTN4RL1
			PSMD7	GPALPP1											RARRES2	ZFHX4
			VAMP7	ZNF34											KXD1	SLC26A11
			HNRNPM	TMEM256											SPX	ATCAY
			KPNA1	STAG2											OSBPL10	FBXO11
			NUBP1	SRBD1											NUSAP1	LMTK2
			SUCLG1	AOPEP											IFIH1	CHERP
			RABGGTB	METTL13											TM6SF1	CMIP
			TTC3	ANKRD13C											PITHD1	AMOTL1
			CLNS1A	UBR7											LHPP	LSMEM2
			PRKAG1	PRPF38A											POFUT1	TMEM130
			PSMD4	SCCPDH											DEF6	GALNT16
			CSE1L	ZNF248											FBXO44	FIBCD1
			MFAP1	ABCF1											WFDC1	ADAMTSL1
			SEC13	SLC30A7											GPR35	EMC1
			SUMO3	FLCN											ZFP14	PDCD7
			EIF3B	CADM4											AKIP1	ZIC4
			ATP5J2	GADD45GIP1											MBNL1	ANKRD52
			RRP1	FIBIN											ARHGEF3	TMEM178A
			ARPP19	NANP											DISC1	ZNRF1
			CMC4	CCDC110											PNPO	NLGN2
			EIF6	BLOC1S5											ARMC1	PCDH19
			PER3	PARD3											RHBDL2	ZNF461
			SCAND1	ZFAND2B											DLL3	FEZF2
			SYNJ2BP	RIN2											MSRB1	RNF217
			GEMIN4	GTF2H4											GMIP	GRIN3A
			NUP107	PEX13											NYAP2	CHD6
			TPI1	SMARCE1											HIGD1B	NETO1
			SEC61B	ST6GALNAC6											MYOT	CHD5
			GABARAPL2	MARCH2											P2RX2	ADAMTS19
			RPS20	RNF166											DBF4	FBXO41
			PRPS1	RAD51AP1											EBF1	STARD8
			SHFM1	ALKBH8											EGFL7	ELMO1
			CDC42	ZNF524											DACH1	WASF1
			GMFB	PPP1R14B											CTNNA3	SPOCK2
			RAB8A	NSUN4											GNPTG	TNR
			SRP54	PPCDC											CDC42EP3	SYN2
			UBE2D3	GPR146											CDH7	KCNJ9
			RAP1B	LRTOMT											ZNF835	PTPRN2
			SEC61A1	MVB12A											GPR52	ATP6V0A1
			DAD1	SAT2											GRIP1	KISS1R
			NPC2	IFT43											NR2E3	CPNE4
			GNG11	HMCES											SCIN	ATG2B
			SUMO2	CERS2												DDIT4L
			TIMM10	LIN37												RASD2
			PPP1CB	DHTKD1												CLIP3
			RPS15A	FUBP3												CYFIP2
			YWHAE	COX14												IGSF21
			RPS29	APOPT1												LOXL4
			SNRPE	LRIG1												SLC41A2
			SNRPD3	HYLS1												DNHD1
			YPEL5	AIFM3												GPR124
			RAP1A	MUS81												RBP7
			RPS15	TEFM												ZIC5
			RPS28	TGS1												ABCA3
			RBX1	OSBPL9												GABRG3
			RPL11	TBCB												SGIP1
			RPS27A	S100A13												CLSTN3
			TRA2B	PHB2												ST6GALNAC5
			UBE2B	NRTN												RUSC1
			DYNLL1	COQ7												COL25A1
			SKP1	PRMT1												RSPO3
			EEF1A1	MRPL57												PACSIN1
			RNF4	PDCD2L												SEZ6L
			KCNJ10	C19orf52												RHOBTB2
			MRPS36	C17orf80												GPR63
			RPL24	INPP5K												NMNAT2
			RPL36A	NDC1												UBE2O
			ARF1	CHCHD7												OR51E2
			ERH	APOO												ADNP
			TNFAIP6	RNF126												SLC12A5
			FOXO4	TMEM147												CDIP1
			MPP1	RIOK2												FOXP1
			TFAM	YIPF2												KCNF1
			NGFRAP1	ZNF471												SEMA6B
			CAP1	OSBPL11												LRRN3
			XPC	PECR												CLSTN2
			SLC25A11	MRPL1												OTOF
			CEBPZ	NIFK												TANC2
			UBXN1	DPY30												CPNE5
			GBE1	TRIM4												CHD8
			GLO1	CIPC												PCDH18
			SSBP1	KATNBL1												PLXNA4
			CD164	COMMD4												CELSR2
			BAX	QRSL1												MYOZ2
			RBBP4	MAGT1												CRTAC1
			TWF1	DNTTIP1												PAK6
			STX4	RASSF4												BIRC6
			ILF2	PPA2												ARHGAP35
			PTP4A2	CLMP												DIAPH3
			MRPL28	ACSS3												TENM2
			ZNF154	CWH43												PDS5B
			IK	PTGES2												CBLN4
			EIF2B5	JMJD4												STAB1
			PRDX4	KIF9												SCN3B
			CBX3	CLSPN												SACS
			EIF3I	PLGRKT												PDP1
			DYNC1I2	ETNK1												KIAA1468
			ADAM9	MCCC2												CTTNBP2NL
			GPM6B	KIAA1551												MARCH4
			PIN1	ENY2												ZNF624
			HDAC1	ACOT13												NCDN
			AAMP	PNRC2												MAGEL2
			NACA	NXT2												RIMS3
			C1D	LZTFL1												KCND3
			IDI1	LHX9												AJAP1
			CBFB	NIT2												SLC13A4
			UBE4A	DDX21												MYH13
			TFDP2	YAE1D1												ITGA11
			ZNF271	CREBZF												MYT1L
			NAA30	RAD18												KIDINS220
			NOLC1	RNF146												MKL2
			FRMPD4	TXLNG												PNMAL2
			EMC2	DNAJC17												HPCAL4
			SEP2	BEX4												PRPF19
			SNX17	SMOX												BSN
			ARL6IP1	LYAR												SLC8A2
			ARHGEF6	CWC25												UNC13A
			EIF4H	KLHL28												CTNND2
			WDR43	ERAP1												NTNG1
			EBP	USE1												R3HDM2
			TCEB1	NDUFA13												ZNF281
			RHEB	MRPL27												HCN4
			PPP1R7	ORMDL1												CHST2
			SEC23B	BCCIP												HECTD4
			TRAM1	MAP10												TLN2
			MPPED2	KLHL13												MYO5A
			SEP7	ORC3												AIM1
			SLC15A2	ABCD2												PCDHGC5
			TAF12	EIF3K												PCDHGA3
			SYPL1	PISD												MAGED1
			RBBP7	SLC23A1												PCLO
			NTRK2	NUFIP1
			HIF1A	STOML2
			NDUFA5	NXT1
			IMMT	PACSIN3
			LRRC36	ACAD8
			KIAA0753	MCTS1
			KIAA1033	ISY1
			CWF19L2	NOB1
			GFOD2	CA14
			LSM12	RPH3AL
			MTERF2	SLC12A4
			COQ5	HPS5
			EMC4	FARSA
			DACT2	DDX52
			THEM4	POLR3K
			C10orf76	MTO1
			CCDC183	TMX2
			MRPL2	FCF1
			C9orf64	LSM2
			FAM69A	UFC1
			LYRM7	FIS1
			ABHD17B	KNSTRN
			DENND4C	SNX5
			QIL1	F11R
			E4F1	SOX21
			RPL7L1	NFS1
			DHRS7B	IKBKG
			SPOPL	DDX49
			MFSD5	SERP1
			SLC30A6	MAU2
			RNASEK
			TLDC1
			FAM199X
			CYP20A1
			LRSAM1
			TEX261
			LAYN
			CASP12
			PTPLB
			CCDC73
			ACAD11
			RPS27L
			CEP68
			BZW1
			EIF3M
			CHMP1B
			C16orf62
			HEATR3
			GOLGA7
			VPS13B
			SDCCAG8
			GLRX5
			ZBTB33
			TRPT1
			TMEM135
			TAX1BP1
			TSPYL5
			ANKRD46
			CCDC25
			CIR1
			DDX42
			STX12
			SIAH1
			RELL1
			FMNL3
			FUNDC1
			WDR75
			UEVLD
			TCEAL8
			MICU2
			CA13
			PPM1K
			CHCHD4
			CISD2
			KCTD17
			COMMD1
			METTL25
			C12orf76
			ARL14EP
			MRPL43
			TMEM87A
			ATAD1
			APOA1BP
			MSANTD4
			BVES
			PIK3C3
			SRFBP1
			NGDN
			NUP35
			ABHD11
			TDRD7
			JOSD2
			SLC30A5
			RHEBL1
			FAM76A
			UBA3
			TBC1D15
			C18orf32
			ELP5
			PAQR8
			ABHD3
			RAB2B
			CHPT1
			UBTD2
			BRK1
			NSMCE1
			TRIM41
			SLC35F5
			NUDCD2
			SNRNP27
			TMED6
			SPIRE2
			RTN4IP1
			PRPF31
			SREK1
			BAALC
			FAM3C
			UBXN4
			MRPS31
			ANP32B
			PVRL2
			N4BP2L2
			TANK
			COPS5
			RAB8B
			EMG1
			C19orf10
			RAB24
			GFM2
			NT5C3B
			FAM162A
			CCDC47
			TMEM186
			PINX1
			FAM149B1
			CHCHD1
			COA7
			UPRT
			GALM
			HAUS1
			TUBGCP3
			DGCR14
			FAM122A
			SPDL1
			YIPF6
			CCDC101
			RRP36
			SMIM12
			PHYHIPL
			MED8
			CCDC104
			LTV1
			MRPL48
			DCUN1D1
			C17orf59
			RBM17
			WBSCR16
			METTL2A
			BTF3L4
			ARL5B
			DHRS1
			CEP19
			C1orf74
			CCDC138
			COQ10A
			PCMTD1
			ZMAT2
			FAM210A
			C8orf37
			KIF20B
			FYTTD1
			SMIM14
			IWS1
			YME1L1
			SEC62
			SDF2
			MPHOSPH6
			TSNAX
			EIF3C
			TSG101
			RBM4B
			C19orf43
			AIF1L
			LLPH
			UTP23
			SLC35A5
			YIPF4
			DCTN5
			DOHH
			ISCA1
			PDCD10
			UTP14A
			TMED9
			FUNDC2
			C1orf43
			C1QTNF5
			TMEM59
			MAK16
			ITPA
			RTFDC1
			EIF2A
			GTPBP4
			BHLHE41
			DERL2
			MAP1LC3B
			SLIRP
			EGLN1
			TMEM126A
			PAIP1
			LSG1
			NSRP1
			PUS7L
			HDHD2
			DDX47
			TMEM168
			NUCKS1
			VPS11
			EPC1
			PDCL3
			PARL
			PNN
			TRIT1
			MMADHC
			PIGM
			TOR1AIP2
			RABEP2
			OBFC1
			FAM134B
			AAMDC
			METTL17
			PHAX
			VCPKMT
			PRKRIP1
			MOB1A
			C14orf93
			ELP3
			SUGCT
			C17orf75
			CDH20
			TMEM165
			MOV10
			GPN1
			LYRM4
			TM9SF3
			RAB18
			MID1IP1
			SAYSD1
			FANCF
			TMEM9B
			FBXO8
			CMC2
			MRPL17
			KLC4
			GINM1
			AGPAT5
			TYW1
			TMEM184C
			INTS7
			ARGLU1
			MRPL22
			COMMD8
			NDUFB11
			OSER1
			FAM206A
			HYPK
			PPP4R2
			UGGT2
			TVP23B
			PSENEN
			COQ3
			CHMP5
			CWC15
			PTPLAD1
			EMC3
			AKAP7
			VPS54
			ZBTB4
			CCDC180
			KIAA1430
			KLHL9
			SUCLA2
			GMPR2
			UXT
			ZBTB47
			STAP2
			LAMTOR3
			BCAP29
			SAP30BP
			NDUFA12
			ZNF107
			NAGK
			MOSPD1
			SLC25A13
			FBXO3
			FBXL3
			NFU1
			SSR3
			ING4
			MTMR6
			NIP7
			RUVBL1
			BCS1L
			VDAC3
			MRPS33
			SSX2IP
			KLHL20
			SIGLEC9
			SH3GLB1
			RBMX2
			MOB4
			SBDS
			TMED5
			SF3B6
			REXO2
			RRP15
			MED31
			MRPS23
			GOLT1B
			CHMP3
			FAM32A
			SALL2
			WDR45
			KDM3A
			AFG3L2
			OARD1
			TIMM10B
			RBM8A
			ZNF706
			ARL5A
			C16orf80
			EID1
			CHCHD2
			NDUFB9
			SQRDL
