# Supplementary material for: A novel approach identifies the first transcriptome networks in bats: a new genetic model for vocal communication
Source: BMC Genomics. 2015 Oct 22;16:836. doi: 10.1186/s12864-015-2068-1 (PMC4618519; doi:10.1186/s12864-015-2068-1)
Supplement: Additional file 8: Table S4. — Cortex ‘consensus’ module gene lists/details (XLSX 31 kb) [file 12864_2015_2068_MOESM8_ESM.xlsx]

## Sheet: Gene list
CORTEX WGNA/MLCUST gene overlap
Module colour	Yellow	Black	Tan	Brown	Blue	Olive	Aqua	Orange	Green	Red
Gene number	39	29	136	45	131	109	765	202	146	239
WGCNA/MCLUST module	wgcna.6_mclust.4	wgcna.3_mclust.4	wgcna.7_mclust.6	wgcna.9_mclust.4	wgcna.2_mclust.2	wgcna.8_mclust.5	wgcna.1_mclust.7	wgcna.4_mclust.3	wgcna.5_mclust.8	mclust.1_wgcna.1
	WTIP	SH2B2	CCDC64B	ARVCF	BBIP1	ANKUB1	FAM168B	TTC24	UHRF1BP1L	C9orf172
	VSTM2B	ERLIN2	MAGEB16	NRG2	FZD9	TMEM194B	TARSL2	GTPBP10	LAMB4	PRR24
	CACNA1A	SERPINB8	HEATR9	SOCS1	NFIB	MGAT4D	ZNF316	PLEKHD1	CDC14C	PSMD9
	ECI2	NEK3	CDHR4	DCX	SMAD7	OTOL1	RBFOX3	MROH2A	TMEM88B	QSOX1
	NUDT14	SLC25A1	ZNF840	ENTPD5	TOX3	LRRIQ3	FAM127A	MROH6	RTL1	MEIS1
	CRYGA	DYNLT1	BTBD17	CST7	SPINT1	C5orf58	ARHGAP32	GATSL2	BTN3A1	BCL9
	PRPS2	PHC1	ASB14	AP2A1	TGFB1I1	PPEF2	FAM155A	SIGLEC16	IFIT3	PES1
	NR2C1	SP4	ZNF98	AK1	DHH	CETN3	RNF103	MYH7B	ADAMTS3	TP53I11
	HNRNPL	EML3	NCF1C	ZNF705D	PRC1	SIGLEC5	POLRMT	MYO9A	IPO8	ACOT8
	IL1RN	ZC2HC1C	ANKRD66	GGT1	EIF4EBP3	PRKRIR	PIK3R2	TULP1	MGAM	CDIPT
	PAX6	IQCE	TARM1	ACAA2	KCNJ13	CA12	CLDN5	NDUFA4	NUDT21	YKT6
	ADORA2B	TTC23L	FAM227A	MEOX1	SH3BGRL	EFNA2	BHLHE40	GABRP	EXOC3	ERI3
	AHR	MSANTD1	LST1	GALK1	TACC1	ZNF500	PTPRT	TMEM194A	PDE8A	KLF4
	HSD17B7	ERC1	CEP290	ZNF142	NME6	TOM1L1	CUX2	NARS	ABCC9	SH3BP5
	TNNC1	ITFG1	LAMA5	SLC37A1	PALM	NEBL	UBFD1	LRRC37A3	SNX2	BAI2
	MECOM	ARHGEF40	TBC1D4	PCBP4	ALDH1L1	RCBTB2	CIT	CYP7B1	GAS7	PIP5K1C
	GOLGA3	TRUB1	EVI5	PRR5	WFS1	DUS4L	AP3D1	FKBP9	WDHD1	DIAPH1
	DNAJC3	SGCD	RNASEH2A	BST1	KIAA0754	C4B_2; C4B	TOR1A	TNFRSF6B	USP1	DNAJA2
	ATHL1	TRAF4	NDUFA7	MAPK7	LYPD3	METTL15P1	STX16	MPC2	TMEM63A	SDC3
	TSHZ3	ALG12	GNA14	C3orf38	PGLS	ZSCAN22	EI24	LDHA	NXPH2	TMCC2
	MOXD1	CCDC113	CCNE2	PSRC1	EYA4	ZNF18	HGS	F13A1	SLC25A14	ADAM11
	LRRC55	TXNIP	HLA-DQA1	TMEM205	A2M	TAC1	ZNF609	PENK	SIX3	SLIT3
	CYS1	XPNPEP1	KRT14	ZYG11A	TIMP1	NEB	PDZD2	COL1A1	CLDN1	COBL
	ZNF713	MDN1	ITGB3	AHNAK2	APOA2	RPL12	AREL1	S100B	HPRT1	LRRN2
	MLKL	SIRT5	TFAP2A	ARID3B	WNT1	HLA-A	ARHGEF11	AMY2A	MBP	LYPLA2
	DMXL2	CCDC180	CHRNB1	PRELID2	SERPING1	SCNN1A	DEGS1	SERPIND1	APOH	TDP2
	IPCEF1	METRN	PRLR	MCPH1	ALPL	PTGER3	CASC3	S100A9	HMGCR	POLR1A
	RAD50	PCTP	DPP4	LNX1	CLEC3B	OMP	PDPK1	CD14	FUCA1	NUDT3
	ERO1L	CADPS	CFP	TNFAIP8L1	CD1A	MASP1	SGSM2	IFIT2	APOD	CAPNS1
	OLFM3		HLA-B	RASL10A	COL1A2	CLK2	SIPA1L1	FDX1	APOA4	THBD
	ATXN2		SLC6A4	HDAC11	ALPI	SLC26A2	ST8SIA3	CCL3	RNASE1	P4HB
	PRX		EPHX2	CCDC115	SKIL	RPL27	RBFOX2	HLA-C	SOD3	ABHD2
	ZCCHC2		GCK	LPAR4	IFI30	KRT85	SIAH2	RALA	HTR1A	PDGFRB
	VPS33B		GLRX	NICN1	CD99	NKX6-1	B4GALT5	ANXA3	FBP1	PARP1
	ECT2		ZNF76	MKNK1	ST6GAL1	SLC38A11	SART1	CYP4B1	HLA-A	FURIN
	DISC1		CTSK	UCK2	SPI1	ADIG	DAPK3	PDE6A	MAG	LAMC1
	RLIM		HAAO	SMOC2	SDC1	PDIA5	EMC8	FLT1	PROZ	SRF
	ABI2		NPY2R	ANO8	ITGAL	ZNF235	SYNJ1	ANXA7	SMARCA1	ODC1
	CDYL		AKR1C2	MMP25	CD247	SURF2	FOXO3	SDS	CD1B	PABPC1
			MYOM2	UBE2T	PTN	OASL	KCNQ3	LAMA2	PBLD	VAV1
			FOXA1	RNF19A	S100A2	ZNF77	SPRY2	NDUFS1	ALDH3A1	HMGA1
			RAB25	HCN3	CRABP2	CNGA3	SYNGR3	PRKAR2B	BDKRB1	ELK1
			RPL37A	UPB1	EEF1D	CSPP1	EXTL3	GTF2H1	ATP5G3	CBL
			RPL6	STUB1	SDC4	BTBD16	DHX16	PTPN7	RGS4	ITPKA
			CHRNE	FAM65B	RNASE4	SLC25A35	PCDH7	ADM	ZNF165	BRD2
			COL16A1		CA8	DUSP28	KIAA0513	PPM1A	ZNF83	PTPN3
			GRSF1		IDUA	SLC10A5	SIPA1L3	PPP1CC	PDE1A	U2AF2
			MAP4K2		SLC16A2	AXDND1	MAST3	EIF2S3	CSE1L	ATP6V0C
			GINS1		CFHR2	RIF1	ATP10A	VIPR2	F2RL1	CERS1
			RFTN1		RPL13A	ANGEL2	PCDHGA12	PIK3CA	CXCR4	ITPKB
			GNMT		OPRK1	SHE	MAPKBP1	COMP	SNRPD1	PDIA3
			GAPVD1		CYP2J2	FAM205B	MARCH6	VEGFC	CCT2	AKT2
			KIAA0101		LIMK2	XAF1	DSCAM	GATM	MRPS10	L1CAM
			PRSS8		EMP3	DHRS7B	MAN1A2	RAB5C	ERH	DLST
			PHKG1		ITGA1	SYCE2	BRINP1	RAB9A	CDC42EP1	GARS
			UPP1		NPC2	CRTC3	ADCY9	GPR143	COL7A1	DPP6
			PRTG		SEC11A	CD109	B4GALT3	GBX2	PAX5	NPTX2
			SLC10A6		IL13RA1	MACC1	EIF1B	MAPK12	NHLH2	CLK3
			ADPRM		SERF2	DCDC5	EDF1	AQP5	AKR1C1	BCAM
			CCDC37		PPAT	C3orf67	SCN2B	NAP1L1	ENPEP	DUSP3
			WDR78		ST3GAL4	KCP	SRGAP2	CASP7	SPAG1	MMP15
			MYSM1		EFEMP1	PTF1A	PLXNA2	CDH6	PCDH1	HCCS
			SPRYD7		FOXF2	HDDC2	IGSF3	GFRA1	GRIK2	CACNB3
			ZNF530		BAMBI	TTC6	ATP9A	EPPK1	DYNC1I2	ADAR
			C11orf88		SEMA3B	CATSPER3	N4BP1	RAB2A	RABEP1	NPEPPS
			CLEC2A		NME3	ZNF677	PHF2	UBE2B	ERCC6L	EIF3B
			CASP12		NOG	ECHDC2	PPP6R2	UBXN2A	CCDC38	SESN2
			SPOCD1		ROCK1	SLC9A9	DNAJB6	SH3BP2	LYRM7	ACTR1A
			ZFP2		PRKG1	DNAH10	GADD45B	IRX1	FOCAD	DCAF7
			C17orf97		IL11RA	AOPEP	RTN2	IFI35	CCDC102B	UBE2H
			CCDC73		NONO	PIK3C3	ENTPD3	IL1RL1	FRMPD2	RHOB
			2014-09-14		PTPRR	RBM46	CS	NRG1	ADAM5	FKBP1A
			KRT27		ZIC1	PIFO	SAP30	OC90	SPAG11A	RAC1
			ANKRD37		TTLL9	RAET1E	RPS6KA5	TEK	ARSK	GNAS
			SAPCD2		PLK5	CEP192	MYCBP2	AKAP12	C17orf99	YWHAZ
			ZNF429		PDCD4	C2orf15	SNRNP200	GLO1	KIF6	SIRPA
			WDR5B		PYCRL	APH1B	PPP1R15A	CD164	CYP2G1P	DLG4
			NLRC5		FFAR4	CAPSL	PPP1R37	CCDC67	Unkown (Q6ZUG5 uniprot)	FOXK1
			HOGA1		LRRC38	DYX1C1	GABBR2	ECH1	FAM122B	VLDLR
			SIAH3		RPL7L1	ST8SIA1	CCNK	SLC14A1	KRT25	CDK16
			CCDC146		NXN	TNPO1	BCAS2	CTBP1	TMEM135	E2F1
			FAM186B		TYW3	TLCD1	TPPP	NAB1	SLC22A16	PLOD1
			TAGAP		LRSAM1	ZNF501	NOL4	RAB33A	C2CD5	TAP1
			CIART		IL34	SMIM12	LTN1	RCAN2	ERI1	RELA
			AFAP1		C4orf50	TMEM261	PLEKHG5	KCNJ12	TIGD4	SMARCB1
			TTC29		PIK3AP1	GPR128	TOX4	IRF4	FAM154A	TMEM115
			ZNF397		LHFPL2	CCDC17	SORBS2	TCEB1	TCTE3	PTPRJ
			ST13P5		LRRC8D	ZFP3	SUN1	DDR2	HS3ST5	ZBTB17
			OR4C16		ABI3BP	KIAA0586	ENDOD1	SYT16	SPAG16	DUSP8
			SPATA22		CATIP	BBS2	CAMTA2	HLA-B	NAGS	SRSF9
			ANGPTL6		SBF2	UBL5	HEXIM1	VMA21	KLHL34	CAMK2D
			ZNF461		TRAPPC5	ULBP1	UBE4B	CRTC2	IGSF1	DHX8
			ZNF420		TRMT44	IQCG	KAT7	PHLDA2	C11orf65	MBTPS1
			FAM57A		GABRG1	ZNF700	KCNH1	CMPK2	ZNF280C	HERPUD1
			GNPDA2		FGFRL1	SH3BGRL3	ZFYVE9	DNAJC21	BVES	SART3
			ST7L		KIAA0895	TCEAL2	ATP6V1G2	ARSJ	FAM71C	P2RY6
			ANKRD24		GPRC5A	MLXIPL	HERC2	NHLRC3	NUP35	CDK5R1
			FAM151A		OLIG1	ECHDC1	SEMA4F	TOR1AIP1	COL22A1	PDIA6
			ACOT11		WFIKKN2	ASF1B	BAG3	LDLRAP1	KBTBD8	MAPRE2
			RMI2		APOBEC4	BCLAF1	TOP3B	TMTC4	C8orf46	TESK1
			TCEAL4		ATXN2L	RBAK	CLPTM1	LDLRAD1	RHEBL1	ATP6AP1
			MRAP2		SLC13A3	GNG12	GOT2	SLC9C2	TMEM254	LY6E
			ZNF469		PPP1R14B	MORF4L1	MYC	SOGA3	NEK9	SNRNP35
			FAM81B		LRRC39	HOOK1	RAF1	OBSCN	CREB3L4	FSCN1
			AMDHD1		SLC47A1	FBXO5	ALDOA	HHAT	NUP133	DGKD
			FCRL4		CPNE1	COLQ	ATP1A1	FAM91A1	CPA5	SBK1
			GBP4		NCAPG	FAM21C	ATP1B1	TUBA3E	DNASE2B	TIGD5
			SERINC2		VAMP8	N6AMT1	CHGB	CCDC137	SMPDL3B	KLHL22
			POP1		SALL3	LRRFIP2	PRKCB	SPINK6	GTF2H4	KLHL26
			SCAF11		ANGPTL4		INSR	FAM150B	STMN2	DCAF6
			EGFL8		PLA2G12A		GPI	COX6B2	RAB37	CELF3
			ELOVL1		FAM117A		CAPN1	ZNF662	FAM163A	SLC35E4
			TAPBPL		SNX25		THBS1	UBR3	FOPNL	MFSD12
			TSSK6		RGCC		IGF1R	RAPH1	TBC1D32	INTS5
			CLEC7A		REEP4		HSPA1A; HSPA1B	PARS2	NEUROD6	FBXL19
			ULBP2		SLA2		NR3C2	GOLGA7	OPALIN	LILRA6
			WNT10A		PRDM8		SRPR	CMC1	KIF20B	SAMD1
			ANKRD2		PXMP2		NFIC	EVC2	RAB3IP	LCLAT1
			KCNH6		SLC6A13		ENO2	FAM124A	UIMC1	C6orf89
			TMPRSS5		FAM105A		LINGO3	IQCH	METTL22	RBMS3
			GLIPR2		SMOX		FAM203B	ZNF761	SLIRP	RBPMS2
			CXorf36		CUEDC1		ZNF865	LACC1	GFRA4	NYAP1
			ELL3		DACT1		SLC35E2B	SCN4B	CCDC68	RNF44
			CENPJ		LPAR3		NR2F1	CYP4X1	RPF2	SH3BP5L
			TMEM8A		SOX13		HSPA5	CNTROB	LRTM1	CXXC5
			ACKR4		DUSP12		PIM1	LRRC71	BRD7	ERMP1
			TRMT13		GPR34		CKB	AFAP1L2	ANLN	TRIM46
			TRNAU1AP		HIF3A		SRC	SERP2	SERINC1	MEGF8
			TFCP2L1		AXIN2		ATP1A3	GPR161	THAP1	LRRTM1
			SEMA5B		SIGLEC9		ATP1B2	CCNYL1	HRASLS2	AGPAT6
			PUF60		HEBP2		PKM	SYT2	EURL	FAM160B2
			SCN11A				BRAF	LRRC57	NINJ2	DOLPP1
			ADAM28				GLB1	C1orf213	ZKSCAN7	ANKMY2
			HDAC9				SYN1	LSM14A	MBD2	KIAA2013
			ACSL5				XBP1	STKLD1	DKK2	SAMD14
			NOSIP				PTPN1	PPHLN1	LCMT1	UBE2J2
							HK1	TDRD7	STAG3	PLCD3
							SLC9A1	NUBPL	ADAMTS6	FBXL16
							RXRA	RB1CC1	CCPG1	KLHL36
							RAB4A	ASAP3	MED23	ARFGAP1
							CDK11B	ZDHHC1	MINPP1	AMER3
							OSBP	SYNE2	VDAC3	JMY
							ACHE	HTRA1	ZKSCAN5	TMEM229B
							UBA1	DIO2	PCDHB13	FAM134A
							ALAS2	BHMT	SNX14	ZBTB34
							SFPQ	RNASE6	IVNS1ABP	BBS1
							IL4R	DDIT4L		PCDH19
							POLR2A	NUDT16		NEK7
							DNAJB1	NSL1		DOK4
							YWHAQ	KCNH8		STARD8
							PSMB8	LRR1		KIAA0247
							TKT	TTC25		SNX19
							CRABP1	FOXN4		PHYHIP
							PRDX6	ARAP1		EDEM1
							GSTT1	HHIP		ANKS1A
							PRKAR1B	SIGLEC11		TNR
							SLC8A1	MCCC1		DPF2
							KDELR2	PLEKHF1		SMARCC1
							SDC2	NAP1L4		EXT2
							MYH10	PTPN18		RILPL2
							BSG	SPIN2B		SLC35C1
							NUP214	BDH2		RNF25
							MAP2K2	KIFC1		TADA1
							CUX1	FUNDC2		FAF2
							IL6ST	RPAP1		SLC7A6OS
							STAT3	SUCNR1		ARHGEF26
							KDM5C	OSBPL11		CLIP3
							CSK	PARD6G		OTUD5
							TMPO	SMIM3		PDXP
							TEC	DPY30		SFRP2
							ABL2	KIAA1751		ELMO2
							GRK6	NIF3L1		C8orf76
							PSMC4	MFF		MEGF10
							GPR4	HEATR1		FAM161B
							BAG6	EPS8L2		GDAP1L1
							NSF	KANSL2		MBOAT7
							MAP1B	ZMAT3		GPR124
							HTR5A	IFT122		SYNGAP1
							IREB2	POPDC3		BTBD9
							PIP4K2A	WFDC1		JMJD8
							PRRC2A	FAM60A		RASL10B
							PTDSS1	HELLS		PPP1R9B
							NASP	SETD4		EPAS1
							FNTB	DNAJB12		REEP2
							ARRB1	ATP10D		ORAI3
							TUFM	MTRR		ATG101
							AARS	NPC1L1		FEM1A
							SARS	MOSPD1		LMF2
							CSNK1E	LEF1		HNRNPUL1
							ARL4D	C3orf18		CHAC1
							CTCF	ACSL6		NOC4L
							THBS3	SARDH		TMED9
							YLPM1	RARRES3		SPATA5L1
							RGS7	BOK		BTBD2
							PSEN2	PCDHA7		CALN1
							GSK3A	PROCR		SHANK3
							STK19	CYP8B1		TMEM38A
							GNAQ	BTBD3		C12orf49
							MMP14	SLC27A6		FN3KRP
							VASP	RRP7A		RHOF
							CDK9	FBXO7		CHMP1A
							CCT8	PARP3		ZFP64
							ANXA11			UBN1
							FXR2			PAK6
							MMP16			ITM2C
							STAT5B			UBQLN4
							CLCN6			PHPT1
							PGD			LANCL2
							DGKE			ZDHHC18
							PPP5C			INTS9
							LIMK1			POLR3E
							MAPK10			MED9
							SLC5A3			ASB6
							YARS			CRIM1
							USP14			CTTNBP2NL
							NAPA			NCDN
							VCP			ARPP21
							MANF			RGS17
							TPD52			MAD2L2
							PKNOX1			ZHX1
							SUMO3			ZDHHC8
							NRG3			MKL2
							YPEL3			GRID1
							MAX			RNF150
							STX1B			ZNRF3
							PSME3			MYO5B
							STXBP1			VPS4A
							CALM1; CALM3; CALM2			NOVA2
							BLCAP			FZD1
							AP2B1			MAPK8IP3
							ACTA1			ZC3H4
							RAE1			MGAT4B
							BTN3A2			PA2G4
							MAP1A			BAIAP2
							BASP1			HDAC5
							DGCR2			RUVBL2
							HDLBP			LZTS1
							CDK17			MFHAS1
							HNRNPU			DAGLA
							AMPD2
							ANK2
							ATP2B2
							CDR2
							MEF2A
							PRKCE
							OGDH
							CACNB1
							MAP2K1
							FKBP4
							EMX1
							ACVR1
							YWHAH
							CSTF1
							UBE3A
							PTK2
							GRIN1
							EEF1A2
							KDSR
							PSME1
							KHDRBS1
							BCL2L1
							MCL1
							LRP1
							SRSF4
							DHX9
							SPOCK1
							IFFO1
							ELP6
							AP1B1
							HMGXB3
							SREBF2
							GTF3C1
							MAP3K12
							TP53BP1
							ABR
							BNIP3
							PRDM2
							HNRNPA0
							GPS2
							SEMA3F
							ZNF177
							PPP2R5C
							AP3B2
							ILK
							TCOF1
							TOP3A
							SQSTM1
							CAMK2G
							DCTN2
							ITPK1
							MTMR3
							CUL1
							TSTA3
							SPTAN1
							BMPR2
							HNRNPD
							TOB2
							EIF3A
							ARHGEF7
							EFR3A
							DCTN1
							DYNC1H1
							PTK2B
							BECN1
							NFE2L1
							SQLE
							ELAVL3
							NBR1
							TRIP12
							KCNB1
							MEF2D
							CHD4
							ARID5B
							MTF1
							DRAP1
							NFIX
							KPNB1
							EFTUD2
							LARS2
							SNX17
							NOMO1
							PPP2R5B
							PVRL1
							SF3A2
							SF3A1
							NCOA2
							SF1
							MYLK
							NCOA1
							NPTX1
							RAB11B
							SNCB
							CCDC6
							INA
							MAPK14
							DPYSL2
							ATP2B3
							UBE2S
							TXNRD1
							HNRNPUL2
							RFX7
							QSER1
							CLEC16A
							AAK1
							QRICH1
							ATG2A
							SLC4A8
							TBC1D25
							SLC25A52
							RABL6
							FAM135B
							VPS26B
							FAM132B
							FLYWCH1
							FNDC3B
							AGK
							TSSC1
							SLC45A4
							CRB2
							PABPC1L2B; PABPC1L2A
							PRRC2B
							RRP12
							HABP4
							KIAA2022
							HYI
							TMEM63B
							UBR4
							FAM102A
							RC3H1
							VPS13D
							CDC42BPA
							RNF220
							PDE4DIP
							FAM171A1
							TCERG1L
							ECM29
							PAPD7
							LPCAT4
							TMEM198
							IQSEC1
							DESI1
							CCSAP
							WBSCR17
							ZNF425
							RGMB
							JMJD6
							EDC4
							PRPF8
							KCNV1
							LARP1
							WDR74
							LPPR3
							ANKRD11
							CRTC1
							IL27RA
							PARM1
							RANBP10
							PACS1
							CERS6
							RNF19B
							UNC5A
							SRCAP
							PHLPP2
							TOM1L2
							PLEKHM3
							USP31
							CREB3L2
							FAM57B
							CBLL1
							SSH2
							SV2A
							DOK3
							RAB11FIP2
							ARC
							NIPA1
							DYM
							SLC36A1
							DPY19L4
							ATG9A
							UBE3B
							ADCK2
							SPRED2
							SH3RF1
							GRASP
							YTHDF3
							CAMK2N1
							ZER1
							SYVN1
							SETD3
							RTN4RL2
							NAA40
							ZC3H18
							LRP11
							LONP2
							ZC3HC1
							CDR2L
							C19orf68
							GPSM1
							SGK223
							HIPK1
							TEX2
							SULF2
							RHOT2
							ASXL1
							TMEM183A
							PNPLA6
							CMIP
							SLC35F3
							SLX4
							PIANP
							CHPF
							PELP1
							NLGN4X
							VSIG10
							CCAR2
							UNC80
							DOS
							SYNPO
							RYBP
							MINK1
							OXR1
							CAMKK1
							FAM160A2
							FITM2
							EMC1
							PAF1
							PDCD7
							VGLL2
							DTX3
							FNDC5
							ANKRD52
							SIDT2
							ZNRF1
							CNNM3
							ABCF1
							SYNE1
							TMEM185A
							ARID1B
							NBEA
							NLGN2
							PLBD2
							C16orf52
							RFWD2
							UBALD1
							RNF217
							STT3B
							SPPL3
							SPPL2B
							PREX1
							TRPC4AP
							SMCR8
							PAQR8
							FAM222B
							GTF3C2
							SLC20A1
							UBTD2
							CACTIN
							CHMP7
							NELFB
							CASKIN1
							JPH3
							GATAD2B
							BAALC
							BRI3BP
							GBF1
							SMG7
							RTF1
							TMEM131
							SPOCK2
							FAM168A
							SLC9A6
							ZNF592
							LARP4B
							GCN1L1
							KIAA0232
							SORL1
							SYN2
							EZH1
							KAT2A
							DDX17
							KIFAP3
							PTPRN2
							BAD
							DVL3
							USP7
							PTP4A1
							UBE2F
							IGSF8
							RAB24
							FAM104A
							ERGIC1
							ADC
							ATG2B
							GRAMD1A
							LRRC58
							TRIM44
							THAP11
							DAZAP1
							MCRS1
							C11orf24
							CYFIP2
							LINGO1
							DYNLL2
							ASIC4
							THOC1
							IMP4
							RNF185
							DDX27
							ABHD17A
							SMIM10
							NAF1
							TMEM41A
							ABHD8
							THOC3
							EAF1
							DCAF5
							DNAJC1
							PKNOX2
							SNX27
							CNOT6L
							C16orf45
							HIAT1
							PRICKLE1
							NOL4L
							VSTM2L
							C7orf26
							NAP1L5
							SLITRK1
							VPS35
							PURB
							PHF12
							XPO6
							PANX1
							CIC
							CRAMP1L
							PIGS
							ABHD1
							SPEN
							PHB2
							SLC30A3
							ABCA3
							MAP3K3
							ACO2
							ARHGDIG
							BAG1
							NIPSNAP1
							KLHDC3
							MYBBP1A
							SYT3
							EIF2AK1
							SGIP1
							CLSTN3
							TMEM246
							LARP6
							TMEM175
							HERPUD2
							C19orf52
							CCM2
							AARSD1
							IER2
							PI4K2A
							CABLES2
							DDX23
							NTMT1
							FICD
							RUSC1
							REPIN1
							FAIM2
							LSM14B
							SORBS1
							RAB11FIP5
							PACSIN1
							SRXN1
							SETD2
							GPR61
							TRIM2
							ZDHHC5
							PHACTR1
							ARHGAP39
							TINAGL1
							NDEL1
							DDX24
							SPRTN
							KLC2
							SIK2
							GABARAPL1
							ING2
							BCL11A
							CSRNP2
							WNT5B
							SLC25A51
							SLC6A17
							TRIOBP
							SLC12A5
							KCTD10
							KCNF1
							PTPN23
							PCNXL3
							BCAS3
							DCTPP1
							PEAK1
							NAA60
							UBE2Z
							PRKRIP1
							MANSC1
							ZNF408
							UBTD1
							FBRS
							KCNK12
							CACYBP
							PARVB
							LRRC4
							CPNE5
							ANKH
							CELSR2
							PREB
							TIMMDC1
							ATP13A2
							CYLD
							SPHK2
							TUBG2
							INPP5E
							LTBP3
							IARS2
							TENM2
							PDS5B
							ZBTB40
							TMEM184C
							SLC38A7
							RBM22
							RBFOX1
							TMEM248
							HIF1AN
							UCKL1
							AATF
							FAM13B
							ZDHHC3
							PSD3
							FAM120A
							MTCH1
							NCKIPSD
							SEPN1
							MARK1
							CXXC1
							DLGAP2
							PIM2
							CALCOCO1
							LRFN1
							KIAA1468
							MBD5
							SLAIN2
							CHD7
							RRBP1
							SIPA1L2
							DKK3
							FAM8A1
							SEL1L
							CLIP2
							C19orf25
							PISD
							ABCF2
							ZRANB1
							SEP3
							AFF4
							SEP9
							UBQLN2
							MED13
							BAZ2A
							BAZ1B
							MBD1
							KCNG2
							FEM1B
							PRDM4
							AGO2
							HCN2
							KIDINS220
							ZMIZ1
							ANKRD50
							ATXN7L1
							PRR12
							PNMAL2
							TMCC3
							FZR1
							PRPF19
							UBQLN1
							SNX12
							GABRQ
							ST3GAL5
							RABL2B
							BSN
							LHX6
							SMG5
							SLC8A2
							USP22
							UNC13A
							WASF3
							MAPRE3
							CORO2B
							DNM3
							MTMR7
							PRELID1
							NUDC
							BTRC
							EXOG
							DIP2C
							EFR3B
							MAST1
							AMOTL2
							R3HDM2
							WBP11
							ZDHHC9
							HDGFRP3
							STRAP
							RAD54L2
							HECTD4
							WDR7
							TLN2
							WIPI2
							TMEM184B
							HEY1
							NFS1
							CACNG2
							STK24
							DUSP10
							MAU2
