# Supplementary material for: A novel approach identifies the first transcriptome networks in bats: a new genetic model for vocal communication
Source: BMC Genomics. 2015 Oct 22;16:836. doi: 10.1186/s12864-015-2068-1 (PMC4618519; doi:10.1186/s12864-015-2068-1)
Supplement: Additional file 9: Table S5. — Full GO for PAG modules (XLSX 83 kb) [file 12864_2015_2068_MOESM9_ESM.xlsx]

## Sheet: GO_PAG
Module colour	WGCNA/MCLUST	Biological process										Molecular function										Cellular compartment
Green	wgcna.11_mclust2	No GO enrichment for any category
Module colour	WGCNA/MCLUST	Biological process										Molecular function										Cellular compartment
Pink	wgcna.7_mclust4	GO Term	Description	P-value	FDR q-value	Enrichment	N	B	n	b		GO Term	Description	P-value	FDR q-value	Enrichment	N	B	n	b		GO Term	Description	P-value	FDR q-value	Enrichment	N	B	n	b
		GO:0072384	organelle transport along microtubule	0.000162	1	14.35	13122	31	118	4												GO:0008287	protein serine/threonine phosphatase complex	3.96e-05	0.0537	12.93	13122	43	118	5
		GO:0038095	Fc-epsilon receptor signaling pathway	0.000278	1	5.52	13122	141	118	7												GO:0000145	exocyst	0.000147	0.0997	27.8	13122	12	118	3
																						GO:0005769	early endosome	0.000161	0.0728	6.03	13122	129	118	7
																						GO:0005955	calcineurin complex	0.000475	0.161	55.6	13122	4	118	2
																						GO:0000159	protein phosphatase type 2A complex	0.000723	0.196	16.68	13122	20	118	3
Module colour	WGCNA/MCLUST	Biological process										Molecular function										Cellular compartment
Olive	wgcna.2_mclust3	GO Term	Description	P-value	FDR q-value	Enrichment	N	B	n	b		GO Term	Description	P-value	FDR q-value	Enrichment	N	B	n	b		GO Term	Description	P-value	FDR q-value	Enrichment	N	B	n	b
		GO:0006412	translation	3.61e-13	4.17e-09	3.66	13204	233	635	41		GO:0003723	RNA binding	1.43e-13	5.32e-10	1.91	13204	1391	635	128		GO:0044446	intracellular organelle part	1.15e-18	1.56e-15	1.42	13204	5340		364
		GO:0010467	gene expression	1.76e-11	1.02e-07	2.32	13204	635	635	71		GO:0044822	poly(A) RNA binding	2.07e-12	3.86e-09	2.01	13204	1074	635	104		GO:0032991	macromolecular complex	3.65e-18	2.48e-15	1.58	13204	3564		270
		GO:0022904	respiratory electron transport chain	2.48e-11	9.54e-08	5.31	13204	90	635	23		GO:0003743	translation initiation factor activity	2.4e-08	2.99e-05	6.19	13204	47	635	14		GO:0044422	organelle part	1.56e-17	7.05e-15	1.39	13204	5475		367
		GO:0044237	cellular metabolic process	3.24e-11	9.36e-08	1.27	13204	6246	635	381		GO:0008135	translation factor activity, nucleic acid binding	5.61e-08	5.23e-05	4.78	13204	74	635	17		GO:0044429	mitochondrial part	3.16e-16	1.07e-13	2.54	13204	711		87
		GO:0008152	metabolic process	3.68e-11	8.49e-08	1.25	13204	6758	635	405		GO:0032561	guanyl ribonucleotide binding	5.24e-07	0.000391	2.43	13204	317	635	37		GO:0044444	cytoplasmic part	3.82e-15	1.04e-12	1.34	13204	5889		379
		GO:0022900	electron transport chain	4.04e-11	7.77e-08	5.2	13204	92	635	23		GO:0019001	guanyl nucleotide binding	5.67e-07	0.000353	2.42	13204	318	635	37		GO:0005739	mitochondrion	2.71e-13	6.14e-11	2.22	13204	853		91
		GO:0044248	cellular catabolic process	3.13e-10	5.17e-07	1.82	13204	1231	635	108		GO:0005525	GTP binding	6.17e-07	0.000329	2.45	13204	306	635	36		GO:0044424	intracellular part	3.54e-13	6.85e-11	1.15	13204	9885		548
		GO:0055114	oxidation-reduction process	2.78e-09	4e-06	2.5	13204	408	635	49		GO:0003735	structural constituent of ribosome	1.59e-06	0.000741	3.26	13204	134	635	21		GO:1990204	oxidoreductase complex	3.7e-13	6.28e-11	6.38	13204	75		23
		GO:0006413	translational initiation	3.22e-09	4.12e-06	4.23	13204	113	635	23		GO:0016491	oxidoreductase activity	1.48e-05	0.00615	1.88	13204	542	635	49		GO:0019866	organelle inner membrane	4.88e-13	7.35e-11	3.22	13204	310		48
		GO:0044238	primary metabolic process	1.96e-08	2.26e-05	1.23	13204	6156	635	364		GO:0016817	hydrolase activity, acting on acid anhydrides	3.68e-05	0.0138	1.74	13204	671	635	56		GO:0005743	mitochondrial inner membrane	1.04e-12	1.41e-10	3.31	13204	283		45
		GO:0009056	catabolic process	2.27e-08	2.38e-05	1.64	13204	1494	635	118		GO:0008137	NADH dehydrogenase (ubiquinone) activity	3.8e-05	0.0129	5.2	13204	36	635	9		GO:0030529	ribonucleoprotein complex	2.31e-11	2.85e-09	2.42	13204	558		65
		GO:0000278	mitotic cell cycle	3.13e-08	3.01e-05	2.52	13204	347	635	42		GO:0050136	NADH dehydrogenase (quinone) activity	3.8e-05	0.0118	5.2	13204	36	635	9		GO:0043234	protein complex	2.89e-11	3.27e-09	1.48	13204	3068		219
		GO:0016032	viral process	3.86e-08	3.42e-05	2.16	13204	539	635	56		GO:0003954	NADH dehydrogenase activity	3.8e-05	0.0109	5.2	13204	36	635	9		GO:1902494	catalytic complex	4.08e-11	4.26e-09	2.22	13204	702		75
		GO:0044403	symbiosis, encompassing mutualism through parasitism	3.86e-08	3.18e-05	2.16	13204	539	635	56		GO:0016818	hydrolase activity, acting on acid anhydrides, in phosphorus-containing anhydrides	6.78e-05	0.0181	1.71	13204	670	635	55		GO:0031966	mitochondrial membrane	4.7e-11	4.55e-09	2.67	13204	412		53
		GO:0006091	generation of precursor metabolites and energy	4.31e-08	3.31e-05	2.63	13204	300	635	38		GO:0016624	oxidoreductase activity, acting on the aldehyde or oxo group of donors, disulfide as aCellular compartmenteptor	7.36e-05	0.0183	13.86	13204	6	635	4		GO:0044455	mitochondrial membrane part	1.07e-09	9.67e-08	4	13204	135		26
		GO:0044764	multi-organism cellular process	4.98e-08	3.59e-05	2.14	13204	543	635	56		GO:0017111	nucleoside-triphosphatase activity	0.000101	0.0236	1.71	13204	632	635	52		GO:0044428	nuclear part	2.66e-09	2.25e-07	1.57	13204	2030		153
		GO:0002474	antigen processing and presentation of peptide antigen via MHC class I	5.89e-08	4e-05	4.29	13204	92	635	19		GO:0016462	pyrophosphatase activity	0.000118	0.0259	1.68	13204	668	635	54		GO:0043230	extracellular organelle	1.26e-07	1.01e-05	1.66	13204	1290		103
		GO:0006613	cotranslational protein targeting to membrane	6.62e-08	4.24e-05	4.08	13204	102	635	20		GO:0004298	threonine-type endopeptidase activity	0.000191	0.0397	6.57	13204	19	635	6		GO:0065010	extracellular membrane-bounded organelle	1.26e-07	9.53e-06	1.66	13204	1290		103
		GO:1901575	organic substance catabolic process	9.98e-08	6.06e-05	1.65	13204	1350	635	107		GO:0070003	threonine-type peptidase activity	0.000191	0.0376	6.57	13204	19	635	6		GO:0070062	extracellular vesicular exosome	1.26e-07	9.03e-06	1.66	13204	1290		103
		GO:0044281	small molecule metabolic process	1.23e-07	7.11e-05	1.52	13204	1919	635	140		GO:0019003	GDP binding	0.000203	0.0379	4.25	13204	44	635	9		GO:0043226	organelle	1.53e-06	0.000104	1.17	13204	6956		392
		GO:0002479	antigen processing and presentation of exogenous peptide antigen via MHC class I, TAP-dependent	1.49e-07	8.17e-05	4.75	13204	70	635	16		GO:0005515	protein binding	0.000209	0.0372	1.13	13204	6742	635	368		GO:0005654	nucleoplasm	1.75e-06	0.000113	1.7	13204	981		80
		GO:0044419	interspecies interaction between organisms	1.69e-07	8.88e-05	2.04	13204	592	635	58		GO:0043021	ribonucleoprotein complex binding	0.000244	0.0414	3.52	13204	65	635	11		GO:0030964	NADH dehydrogenase complex	8.57e-06	0.000529	5.47	13204	38		10
		GO:0044265	cellular macromolecule catabolic process	2.67e-07	0.000134	2.01	13204	600	635	58		GO:0003824	catalytic activity	0.00039	0.0633	1.19	13204	4370	635	250		GO:0045271	respiratory chain complex I	8.57e-06	0.000506	5.47	13204	38		10
		GO:0045184	establishment of protein localization	2.7e-07	0.00013	1.75	13204	1000	635	84		GO:0016655	oxidoreductase activity, acting on NAD(P)H, quinone or similar compound as aCellular compartmenteptor	0.000474	0.0738	3.82	13204	49	635	9		GO:0005747	mitochondrial respiratory chain complex I	8.57e-06	0.000485	5.47	13204	38		10
		GO:0045047	protein targeting to ER	3.28e-07	0.000152	3.87	13204	102	635	19		GO:0097159	organic cyclic compound binding	0.000495	0.074	1.18	13204	4586	635	260		GO:0031982	vesicle	8.78e-06	0.000477	1.46	13204	1728		121
		GO:0015031	protein transport	3.31e-07	0.000147	1.76	13204	957	635	81		GO:0051540	metal cluster binding	0.000526	0.0755	3.47	13204	60	635	10		GO:0031090	organelle membrane	9.43e-06	0.000492	1.41	13204	2071		140
		GO:0042590	antigen processing and presentation of exogenous peptide antigen via MHC class I	3.37e-07	0.000144	4.5	13204	74	635	16		GO:0051536	iron-sulfur cluster binding	0.000526	0.0727	3.47	13204	60	635	10		GO:0044464	cell part	1.18e-05	0.000592	1.07	13204	11113		571
		GO:0072599	establishment of protein localization to endoplasmic reticulum	3.85e-07	0.000159	3.84	13204	103	635	19		GO:0003676	nucleic acid binding	0.000544	0.0725	1.24	13204	3016	635	180		GO:0031988	membrane-bounded vesicle	1.31e-05	0.000636	1.46	13204	1654		116
		GO:0071704	organic substance metabolic process	4e-07	0.000159	1.2	13204	6361	635	367		GO:0003924	GTPase activity	0.000679	0.0874	2.22	13204	187	635	20		GO:0000502	proteasome complex	1.61e-05	0.000752	4.3	13204	58		12
		GO:0043161	proteasome-mediated ubiquitin-dependent protein catabolic process	4.52e-07	0.000174	2.94	13204	191	635	27		GO:1901363	heterocyclic compound binding	0.000816	0.101	1.17	13204	4540	635	256		GO:0045263	proton-transporting ATP synthase complex, coupling factor F(o)	2.72e-05	0.00123	11.55	13204	9		5
		GO:1902582	single-organism intracellular transport	4.67e-07	0.000174	1.84	13204	792	635	70												GO:0043229	intracellular organelle	4.09e-05	0.00179	1.16	13204	6282		351
		GO:0090150	establishment of protein localization to membrane	5.03e-07	0.000181	2.92	13204	192	635	27												GO:0005852	eukaryotic translation initiation factor 3 complex	4.16e-05	0.00177	8.32	13204	15		6
		GO:0048002	antigen processing and presentation of peptide antigen	5.21e-07	0.000182	3.16	13204	158	635	24												GO:0005759	mitochondrial matrix	5.32e-05	0.00219	2.37	13204	219		25
		GO:0007049	cell cycle	5.58e-07	0.000189	2.08	13204	511	635	51												GO:0043227	membrane-bounded organelle	8.06e-05	0.00322	1.16	13204	6179		344
		GO:0016071	mRNA metabolic process	6.43e-07	0.000212	2.02	13204	557	635	54												GO:0044451	nucleoplasm part	9.32e-05	0.00361	1.73	13204	614		51
		GO:0046907	intracellular transport	7.09e-07	0.000227	1.72	13204	991	635	82												GO:0005850	eukaryotic translation initiation factor 2 complex	0.000111	0.00417	20.79	13204	3		3
		GO:0010498	proteasomal protein catabolic process	7.62e-07	0.000238	2.86	13204	196	635	27												GO:0005839	proteasome core complex	0.000136	0.005	6.93	13204	18		6
		GO:0006614	SRP-dependent cotranslational protein targeting to membrane	1.13e-06	0.000344	3.74	13204	100	635	18												GO:0000776	kinetochore	0.000154	0.0055	3.26	13204	83		13
		GO:0051436	negative regulation of ubiquitin-protein ligase activity involved in mitotic cell cycle	1.29e-06	0.000381	4.62	13204	63	635	14												GO:0045259	proton-transporting ATP synthase complex	0.000191	0.00666	6.57	13204	19		6
		GO:0051439	regulation of ubiquitin-protein ligase activity involved in mitotic cell cycle	1.3e-06	0.000374	4.33	13204	72	635	15												GO:0005753	mitochondrial proton-transporting ATP synthase complex	0.000191	0.00649	6.57	13204	19		6
		GO:0031397	negative regulation of protein ubiquitination	1.32e-06	0.00037	3.71	13204	101	635	18												GO:0033290	eukaryotic 48S preinitiation complex	0.000236	0.00781	8	13204	13		5
		GO:0044772	mitotic cell cycle phase transition	1.45e-06	0.000397	2.56	13204	252	635	31												GO:0016469	proton-transporting two-sector ATPase complex	0.000281	0.00908	5.2	13204	28		7
		GO:0051351	positive regulation of ligase activity	1.46e-06	0.000392	4.06	13204	82	635	16												GO:0042579	microbody	0.000327	0.0103	2.88	13204	101		14
		GO:0071826	ribonucleoprotein complex subunit organization	1.55e-06	0.000408	3.38	13204	123	635	20												GO:0016282	eukaryotic 43S preinitiation complex	0.000353	0.0109	7.43	13204	14		5
		GO:0044770	cell cycle phase transition	1.71e-06	0.000439	2.54	13204	254	635	31												GO:0070993	translation preinitiation complex	0.000353	0.0106	7.43	13204	14		5
		GO:0002478	antigen processing and presentation of exogenous peptide antigen	1.78e-06	0.000445	3.13	13204	146	635	22												GO:0000777	condensed chromosome kinetochore	0.000397	0.0117	3.59	13204	58		10
		GO:0009057	macromolecule catabolic process	1.8e-06	0.000441	1.85	13204	697	635	62												GO:0005730	nucleolus	0.00045	0.013	1.95	13204	309		29
		GO:0031145	anaphase-promoting complex-dependent proteasomal ubiquitin-dependent protein catabolic process	1.87e-06	0.00045	4.21	13204	74	635	15												GO:0045239	tricarboxylic acid cycle enzyme complex	0.00055	0.0155	9.24	13204	9		4
		GO:0051340	regulation of ligase activity	2.09e-06	0.000493	3.76	13204	94	635	17												GO:0005778	peroxisomal membrane	0.000554	0.0153	3.74	13204	50		9
		GO:0030163	protein catabolic process	2.16e-06	0.000498	2.56	13204	244	635	30												GO:0031903	microbody membrane	0.000554	0.015	3.74	13204	50		9
		GO:0019882	antigen processing and presentation	2.28e-06	0.000515	2.84	13204	183	635	25												GO:0044391	ribosomal subunit	0.000628	0.0167	2.6	13204	120		15
		GO:0019884	antigen processing and presentation of exogenous antigen	2.81e-06	0.000624	3.05	13204	150	635	22												GO:1990234	transferase complex	0.00068	0.0177	1.93	13204	302		28
		GO:0051352	negative regulation of ligase activity	3.39e-06	0.000739	4.28	13204	68	635	14												GO:0044438	microbody part	0.00077	0.0197	3.09	13204	74		11
		GO:0051444	negative regulation of ubiquitin-protein ligase activity	3.39e-06	0.000725	4.28	13204	68	635	14												GO:0044439	peroxisomal part	0.00077	0.0193	3.09	13204	74		11
		GO:0051437	positive regulation of ubiquitin-protein ligase activity involved in mitotic cell cycle	3.39e-06	0.000712	4.28	13204	68	635	14												GO:0043228	non-membrane-bounded organelle	0.000782	0.0193	1.36	13204	1531		100
		GO:0022402	cell cycle process	3.75e-06	0.000773	1.74	13204	823	635	69												GO:0043232	intracellular non-membrane-bounded organelle	0.000782	0.019	1.36	13204	1531		100
		GO:0051443	positive regulation of ubiquitin-protein ligase activity	3.75e-06	0.00076	4	13204	78	635	15												GO:0034709	methylosome	0.000882	0.021	8.32	13204	10		4
		GO:0030330	DNA damage response, signal transduction by p53 class mediator	4.43e-06	0.000881	3.95	13204	79	635	15												GO:0005829	cytosol	0.000906	0.0212	1.28	13204	2281		140
		GO:0051603	proteolysis involved in cellular protein catabolic process	4.53e-06	0.000887	2.25	13204	333	635	36												GO:0033177	proton-transporting two-sector ATPase complex, proton-transporting domain	0.000967	0.0222	6.12	13204	17		5
		GO:0006612	protein targeting to membrane	4.62e-06	0.000889	3.05	13204	143	635	21
		GO:1902400	intracellular signal transduction involved in G1 DNA damage checkpoint	5.06e-06	0.000957	4.43	13204	61	635	13
		GO:0006977	DNA damage response, signal transduction by p53 class mediator resulting in cell cycle arrest	5.06e-06	0.000941	4.43	13204	61	635	13
		GO:0072431	signal transduction involved in mitotic G1 DNA damage checkpoint	5.06e-06	0.000926	4.43	13204	61	635	13
		GO:0051438	regulation of ubiquitin-protein ligase activity	5.25e-06	0.000946	3.7	13204	90	635	16
		GO:0044267	cellular protein metabolic process	5.79e-06	0.00103	1.4	13204	2197	635	148
		GO:1902403	signal transduction involved in mitotic DNA integrity checkpoint	6.12e-06	0.00107	4.36	13204	62	635	13
		GO:1902402	signal transduction involved in mitotic DNA damage checkpoint	6.12e-06	0.00105	4.36	13204	62	635	13
		GO:0072422	signal transduction involved in DNA damage checkpoint	6.12e-06	0.00104	4.36	13204	62	635	13
		GO:0072413	signal transduction involved in mitotic cell cycle checkpoint	6.12e-06	0.00102	4.36	13204	62	635	13
		GO:0072401	signal transduction involved in DNA integrity checkpoint	6.12e-06	0.00101	4.36	13204	62	635	13
		GO:0072395	signal transduction involved in cell cycle checkpoint	7.38e-06	0.0012	4.29	13204	63	635	13
		GO:0019941	modification-dependent protein catabolic process	7.52e-06	0.00121	2.26	13204	313	635	34
		GO:0044843	cell cycle G1/S phase transition	8.51e-06	0.00134	3.04	13204	137	635	20
		GO:0000082	G1/S transition of mitotic cell cycle	8.51e-06	0.00133	3.04	13204	137	635	20
		GO:0006364	rRNA processing	8.72e-06	0.00134	3.4	13204	104	635	17
		GO:0043632	modification-dependent macromolecule catabolic process	9.89e-06	0.0015	2.23	13204	317	635	34
		GO:0006396	RNA processing	1.01e-05	0.00151	1.85	13204	595	635	53
		GO:0019538	protein metabolic process	1.05e-05	0.00156	1.35	13204	2571	635	167
		GO:0034660	ncRNA metabolic process	1.12e-05	0.00164	2.32	13204	278	635	31
		GO:0034470	ncRNA processing	1.13e-05	0.00163	2.6	13204	200	635	25
		GO:0022618	ribonucleoprotein complex assembly	1.14e-05	0.00163	3.2	13204	117	635	18
		GO:0006511	ubiquitin-dependent protein catabolic process	1.36e-05	0.00192	2.23	13204	308	635	33
		GO:0016072	rRNA metabolic process	1.65e-05	0.0023	3.24	13204	109	635	17
		GO:0009156	ribonucleoside monophosphate biosynthetic process	1.93e-05	0.00265	4.23	13204	59	635	12
		GO:0031396	regulation of protein ubiquitination	2.11e-05	0.00286	2.63	13204	182	635	23
		GO:0071156	regulation of cell cycle arrest	2.64e-05	0.00354	3.43	13204	91	635	15
		GO:0042770	signal transduction in response to DNA damage	2.64e-05	0.0035	3.43	13204	91	635	15
		GO:0006099	tricarboxylic acid cycle	2.69e-05	0.00353	6.16	13204	27	635	8
		GO:0006139	nucleobase-containing compound metabolic process	2.94e-05	0.00381	1.28	13204	3319	635	204
		GO:0072594	establishment of protein localization to organelle	3.16e-05	0.00405	2.31	13204	252	635	28
		GO:0072331	signal transduction by p53 class mediator	3.38e-05	0.00429	3.07	13204	115	635	17
		GO:0044710	single-organism metabolic process	3.48e-05	0.00437	1.29	13204	3155	635	195
		GO:0006754	ATP biosynthetic process	3.61e-05	0.00448	5.94	13204	28	635	8
		GO:0034655	nucleobase-containing compound catabolic process	3.82e-05	0.00469	1.81	13204	562	635	49
		GO:0016482	cytoplasmic transport	4.24e-05	0.00515	1.85	13204	518	635	46
		GO:0009124	nucleoside monophosphate biosynthetic process	4.54e-05	0.00546	3.9	13204	64	635	12
		GO:0006120	mitochondrial electron transport, NADH to ubiquinone	4.81e-05	0.00572	5.06	13204	37	635	9
		GO:1902807	negative regulation of cell cycle G1/S phase transition	4.91e-05	0.00579	3.42	13204	85	635	14
		GO:2000134	negative regulation of G1/S transition of mitotic cell cycle	4.91e-05	0.00573	3.42	13204	85	635	14
		GO:0006508	proteolysis	5.1e-05	0.00589	1.89	13204	461	635	42
		GO:0044260	cellular macromolecule metabolic process	5.11e-05	0.00583	1.21	13204	4684	635	272
		GO:0046483	heterocycle metabolic process	5.11e-05	0.00578	1.26	13204	3444	635	209
		GO:0019058	viral life cycle	5.57e-05	0.00624	3.08	13204	108	635	16
		GO:0051649	establishment of localization in cell	5.65e-05	0.00627	1.49	13204	1285	635	92
		GO:0006521	regulation of cellular amino acid metabolic process	6.01e-05	0.0066	4.08	13204	56	635	11
		GO:0071158	positive regulation of cell cycle arrest	6.06e-05	0.00659	3.56	13204	76	635	13
		GO:1901360	organic cyclic compound metabolic process	7.56e-05	0.00816	1.25	13204	3601	635	216
		GO:0009205	purine ribonucleoside triphosphate metabolic process	8.86e-05	0.00947	2.15	13204	281	635	29
		GO:0015985	energy coupled proton transport, down electrochemical gradient	9.48e-05	0.01	7.34	13204	17	635	6
		GO:0015986	ATP synthesis coupled proton transport	9.48e-05	0.00995	7.34	13204	17	635	6
		GO:0034641	cellular nitrogen compound metabolic process	0.000101	0.0105	1.24	13204	3617	635	216
		GO:0046700	heterocycle catabolic process	0.000113	0.0117	1.74	13204	587	635	49
		GO:0019439	aromatic compound catabolic process	0.000118	0.0121	1.73	13204	588	635	49
		GO:0009144	purine nucleoside triphosphate metabolic process	0.000121	0.0123	2.11	13204	286	635	29
		GO:0009199	ribonucleoside triphosphate metabolic process	0.000129	0.0129	2.1	13204	287	635	29
		GO:0006605	protein targeting	0.000129	0.0128	2.21	13204	245	635	26
		GO:0009203	ribonucleoside triphosphate catabolic process	0.000129	0.0127	2.21	13204	245	635	26
		GO:0009207	purine ribonucleoside triphosphate catabolic process	0.000129	0.0126	2.21	13204	245	635	26
		GO:0061418	regulation of transcription from RNA polymerase II promoter in response to hypoxia	0.000129	0.0126	5.82	13204	25	635	7
		GO:0031398	positive regulation of protein ubiquitination	0.000133	0.0128	2.76	13204	128	635	17
		GO:0044270	cellular nitrogen compound catabolic process	0.000134	0.0128	1.72	13204	591	635	49
		GO:0071702	organic substance transport	0.000138	0.013	1.44	13204	1405	635	97
		GO:0009146	purine nucleoside triphosphate catabolic process	0.000147	0.0138	2.19	13204	247	635	26
		GO:0000209	protein polyubiquitination	0.000152	0.0141	2.49	13204	167	635	20
		GO:0006725	cellular aromatic compound metabolic process	0.000153	0.0141	1.24	13204	3446	635	206
		GO:1901361	organic cyclic compound catabolic process	0.000157	0.0144	1.7	13204	611	635	50
		GO:0009141	nucleoside triphosphate metabolic process	0.00016	0.0146	2.05	13204	305	635	30
		GO:0009143	nucleoside triphosphate catabolic process	0.000168	0.0151	2.17	13204	249	635	26
		GO:0006414	translational elongation	0.00017	0.0152	3.06	13204	95	635	14
		GO:1901991	negative regulation of mitotic cell cycle phase transition	0.000177	0.0157	2.53	13204	156	635	19
		GO:0009116	nucleoside metabolic process	0.000182	0.0161	1.91	13204	381	635	35
		GO:0010948	negative regulation of cell cycle process	0.000202	0.0177	2.32	13204	197	635	22
		GO:0010833	telomere maintenance via telomere lengthening	0.000203	0.0176	4.75	13204	35	635	8
		GO:1901988	negative regulation of cell cycle phase transition	0.000227	0.0195	2.48	13204	159	635	19
		GO:0009206	purine ribonucleoside triphosphate biosynthetic process	0.00025	0.0214	4.62	13204	36	635	8
		GO:0010565	regulation of cellular ketone metabolic process	0.000287	0.0244	2.51	13204	149	635	18
		GO:0043170	macromolecule metabolic process	0.000295	0.0249	1.17	13204	5035	635	284
		GO:0009145	purine nucleoside triphosphate biosynthetic process	0.000306	0.0256	4.5	13204	37	635	8
		GO:0009119	ribonucleoside metabolic process	0.000351	0.0292	1.89	13204	364	635	33
		GO:0001731	formation of translation preinitiation complex	0.000353	0.0291	7.43	13204	14	635	5
		GO:0042776	mitochondrial ATP synthesis coupled proton transport	0.000353	0.0289	7.43	13204	14	635	5
		GO:0009259	ribonucleotide metabolic process	0.000366	0.0298	1.86	13204	380	635	34
		GO:1901657	glycosyl compound metabolic process	0.000379	0.0306	1.84	13204	396	635	35
		GO:1902806	regulation of cell cycle G1/S phase transition	0.000397	0.0318	2.71	13204	115	635	15
		GO:2000045	regulation of G1/S transition of mitotic cell cycle	0.000397	0.0316	2.71	13204	115	635	15
		GO:0006446	regulation of translational initiation	0.000397	0.0314	3.59	13204	58	635	10
		GO:0009127	purine nucleoside monophosphate biosynthetic process	0.000404	0.0317	3.9	13204	48	635	9
		GO:0009168	purine ribonucleoside monophosphate biosynthetic process	0.000404	0.0315	3.9	13204	48	635	9
		GO:0055086	nucleobase-containing small molecule metabolic process	0.000408	0.0316	1.69	13204	555	635	45
		GO:0019693	ribose phosphate metabolic process	0.000423	0.0325	1.85	13204	383	635	34
		GO:0009117	nucleotide metabolic process	0.000499	0.0381	1.71	13204	512	635	42
		GO:0000387	spliceosomal snRNP assembly	0.000551	0.0418	4.7	13204	31	635	7
		GO:0043618	regulation of transcription from RNA polymerase II promoter in response to stress	0.000551	0.0415	4.7	13204	31	635	7
		GO:0009154	purine ribonucleotide catabolic process	0.000562	0.0421	2.01	13204	269	635	26
		GO:0008380	RNA splicing	0.000574	0.0427	1.98	13204	284	635	27
		GO:0006152	purine nucleoside catabolic process	0.000578	0.0428	2.04	13204	255	635	25
		GO:0046130	purine ribonucleoside catabolic process	0.000578	0.0425	2.04	13204	255	635	25
		GO:0006753	nucleoside phosphate metabolic process	0.000585	0.0427	1.69	13204	516	635	42
		GO:0009261	ribonucleotide catabolic process	0.000594	0.0431	2	13204	270	635	26
		GO:0033238	regulation of cellular amine metabolic process	0.000684	0.0494	3.13	13204	73	635	11
		GO:0042278	purine nucleoside metabolic process	0.000706	0.0506	1.85	13204	348	635	31
		GO:0009142	nucleoside triphosphate biosynthetic process	0.000747	0.0532	3.6	13204	52	635	9
		GO:0009201	ribonucleoside triphosphate biosynthetic process	0.000756	0.0536	3.96	13204	42	635	8
		GO:0042454	ribonucleoside catabolic process	0.000768	0.0541	2	13204	260	635	25
		GO:0042255	ribosome assembly	0.000882	0.0617	8.32	13204	10	635	4
		GO:0042455	ribonucleoside biosynthetic process	0.000896	0.0623	2.87	13204	87	635	12
		GO:0006184	GTP catabolic process	0.000942	0.0651	2.6	13204	112	635	14
		GO:0006974	cellular response to DNA damage stimulus	0.000951	0.0653	1.64	13204	545	635	43
		GO:0010564	regulation of cell cycle process	0.00096	0.0656	1.8	13204	370	635	32
Module colour	WGCNA/MCLUST	Biological process										Molecular function										Cellular compartment
Gold	wgcna.13_mclust.2	No GO enrichment for any category
Module colour	WGCNA/MCLUST	Biological process										Molecular function										Cellular compartment
Light aqua	wgcna.16_mclust.5	No GO enrichment for any category
Module colour	WGCNA/MCLUST	Biological process										Molecular function										Cellular compartment
Orange	wgcna.6_mclust.4	GO Term	Description	P-value	FDR q-value	Enrichment	N	B	n	b		GO Term	Description	P-value	FDR q-value	Enrichment	N	B	n	b		GO Term	Description	P-value	FDR q-value	Enrichment	N	B	n	b
		GO:0032271	regulation of protein polymerization	0.000135	1	7.61	13122	94	110	6												GO:0051286	cell tip	0.000685	0.93	47.72	13122	5	110	2
		GO:0032272	negative regulation of protein polymerization	0.000339	1	11.93	13122	40	110	4
		GO:0043254	regulation of protein complex assembly	0.000668	1	4.77	13122	175	110	7
		GO:0048522	positive regulation of cellular process	0.000969	1	1.61	13122	2807	110	38
Module colour	WGCNA/MCLUST	Biological process										Molecular function										Cellular compartment
Yellow	wgcna.3_mclust.3	GO Term	Description	P-value	FDR q-value	Enrichment	N	B	n	b		GO Term	Description	P-value	FDR q-value	Enrichment	N	B	n	b		GO Term	Description	P-value	FDR q-value	Enrichment	N	B	n	b
		GO:0003341	cilium movement	0.00026	1	12.57	13123	25	167	4
Module colour	WGCNA/MCLUST	Biological process										Molecular function										Cellular compartment
Sky blue	wgcna.1_mclust.3	GO Term	Description	P-value	FDR q-value	Enrichment	N	B	n	b		GO Term	Description	P-value	FDR q-value	Enrichment	N	B	n	b		GO Term	Description	P-value	FDR q-value	Enrichment	N	B	n	b
		GO:0008152	metabolic process	2.95e-09	1.31e-05	1.23	744	370	344	211		GO:0003723	RNA binding	1.82e-11	1.96e-08	1.74	744	82	344	66		GO:0044429	mitochondrial part	4.7e-11	2.79e-08	1.94	744	49	b
		GO:0006807	nitrogen compound metabolic process	3.66e-09	8.13e-06	1.36	744	216	344	136		GO:0044822	poly(A) RNA binding	1.05e-07	5.62e-05	1.65	744	68	344	52		GO:0005739	mitochondrion	2.88e-09	8.55e-07	1.79	744	58	44
		GO:0044237	cellular metabolic process	4.53e-09	6.7e-06	1.25	744	341	344	197		GO:0003676	nucleic acid binding	8.36e-07	0.000299	1.38	744	152	344	97		GO:0044424	intracellular part	2.92e-09	5.77e-07	1.13	744	570	48
		GO:0034641	cellular nitrogen compound metabolic process	1.08e-08	1.2e-05	1.38	744	191	344	122		GO:1901363	heterocyclic compound binding	9.93e-06	0.00267	1.24	744	249	344	143		GO:0044444	cytoplasmic part	1.03e-06	0.000153	1.19	744	364	297
		GO:0019752	carboxylic acid metabolic process	2.88e-08	2.56e-05	1.83	744	46	344	39		GO:0097159	organic cyclic compound binding	1.37e-05	0.00295	1.24	744	252	344	144		GO:0005743	mitochondrial inner membrane	3.76e-06	0.000446	2.05	744	20	201
		GO:0071704	organic substance metabolic process	2.92e-08	2.16e-05	1.24	744	335	344	192		GO:0016491	oxidoreductase activity	2.51e-05	0.0045	1.71	744	38	344	30		GO:0019866	organelle inner membrane	3.76e-06	0.000372	2.05	744	20	19
		GO:0044238	primary metabolic process	4.31e-08	2.74e-05	1.25	744	317	344	183		GO:0048037	cofactor binding	9.19e-05	0.0141	1.94	744	19	344	17		GO:0031966	mitochondrial membrane	6.65e-06	0.000563	1.86	744	29	19
		GO:0046483	heterocycle metabolic process	2.41e-07	0.000134	1.36	744	180	344	113		GO:0003824	catalytic activity	0.000319	0.0428	1.19	744	252	344	139		GO:0005759	mitochondrial matrix	7.97e-06	0.000591	2.05	744	19	25
		GO:0006139	nucleobase-containing compound metabolic process	3.36e-07	0.000166	1.36	744	173	344	109												GO:0030529	ribonucleoprotein complex	1.21e-05	0.000797	1.81	744	31	18
		GO:0043436	oxoacid metabolic process	3.72e-07	0.000165	1.71	744	53	344	42												GO:0044428	nuclear part	0.000456	0.027	1.35	744	96	26
		GO:0006082	organic acid metabolic process	3.72e-07	0.00015	1.71	744	53	344	42												GO:0044446	intracellular organelle part	0.000471	0.0254	1.16	744	310	60
		GO:0044281	small molecule metabolic process	5.02e-07	0.000186	1.44	744	123	344	82												GO:0044422	organelle part	0.000706	0.0349	1.15	744	318	166
		GO:1901360	organic cyclic compound metabolic process	6.78e-07	0.000232	1.33	744	192	344	118												GO:0031974	membrane-enclosed lumen	0.00083	0.0379	1.55	744	39	169
		GO:0006725	cellular aromatic compound metabolic process	9.18e-07	0.000291	1.34	744	181	344	112																			28
		GO:0034660	ncRNA metabolic process	1.62e-06	0.000481	2.16	744	17	344	17
		GO:0044710	single-organism metabolic process	2.22e-06	0.000616	1.32	744	185	344	113
		GO:0044249	cellular biosynthetic process	2.33e-06	0.000608	1.36	744	158	344	99
		GO:0010467	gene expression	3.32e-06	0.000819	1.84	744	33	344	28
		GO:0009058	biosynthetic process	3.76e-06	0.000879	1.34	744	161	344	100
		GO:1901576	organic substance biosynthetic process	5.62e-06	0.00125	1.34	744	160	344	99
		GO:0090304	nucleic acid metabolic process	1.62e-05	0.00343	1.34	744	149	344	92
		GO:0006412	translation	1.77e-05	0.00357	2.16	744	14	344	14
		GO:1901575	organic substance catabolic process	2.37e-05	0.00457	1.48	744	79	344	54
		GO:0006396	RNA processing	3.7e-05	0.00685	1.76	744	32	344	26
		GO:0044282	small molecule catabolic process	7.37e-05	0.0131	2.03	744	16	344	15
		GO:0006520	cellular amino acid metabolic process	9.19e-05	0.0157	1.94	744	19	344	17
		GO:0006631	fatty acid metabolic process	9.19e-05	0.0151	1.94	744	19	344	17
		GO:0009056	catabolic process	9.5e-05	0.0151	1.42	744	87	344	57
		GO:0016071	mRNA metabolic process	0.0001	0.0153	1.7	744	33	344	26
		GO:0016070	RNA metabolic process	0.000136	0.0201	1.31	744	135	344	82
		GO:0016054	organic acid catabolic process	0.000153	0.0219	2.02	744	15	344	14
		GO:0046395	carboxylic acid catabolic process	0.000153	0.0213	2.02	744	15	344	14
		GO:0044248	cellular catabolic process	0.000159	0.0214	1.46	744	68	344	46
		GO:0044242	cellular lipid catabolic process	0.000189	0.0247	2.16	744	11	344	11
		GO:0006397	mRNA processing	0.000353	0.0448	1.84	744	20	344	17
		GO:0032787	monocarboxylic acid metabolic process	0.000394	0.0487	1.7	744	28	344	22
		GO:0006399	tRNA metabolic process	0.000416	0.0499	2.16	744	10	344	10
		GO:0030258	lipid modification	0.000416	0.0486	2.16	744	10	344	10
		GO:0072329	monocarboxylic acid catabolic process	0.000416	0.0474	2.16	744	10	344	10
		GO:0016042	lipid catabolic process	0.00065	0.0722	2	744	13	344	12
		GO:0007049	cell cycle	0.000717	0.0777	1.62	744	32	344	24
		GO:0034440	lipid oxidation	0.000912	0.0965	2.16	744	9	344	9
		GO:0019395	fatty acid oxidation	0.000912	0.0943	2.16	744	9	344	9
		GO:0009062	fatty acid catabolic process	0.000912	0.0921	2.16	744	9	344	9
Module colour	WGCNA/MCLUST	Biological process										Molecular function										Cellular compartment
Aqua	wgcna.9_mclust.1	GO Term	Description	P-value	FDR q-value	Enrichment	N	B	n	b		GO Term	Description	P-value	FDR q-value	Enrichment	N	B	n	b		GO Term	Description	P-value	FDR q-value	Enrichment	N	B	n	b
												GO:0003964	RNA-directed DNA polymerase activity	0.000528	1	56.56	13123	8	58	2		GO:0019028	viral capsid	5.74e-05	0.0779	150.84	13123	3	58	2
												GO:0004523	RNA-DNA hybrid ribonuclease activity	0.000678	1	50.28	13123	9	58	2		GO:0044423	virion part	0.000285	0.193	75.42	13123	6	58	2
Module colour	WGCNA/MCLUST	Biological process										Molecular function										Cellular compartment
Violet	wgcna.12_mclust.2	GO Term	Description	P-value	FDR q-value	Enrichment	N	B	n	b		GO Term	Description	P-value	FDR q-value	Enrichment	N	B	n	b		GO Term	Description	P-value	FDR q-value	Enrichment	N	B	n	b
		GO:0032964	collagen biosynthetic process	0.000451	1	57.06	13124	4	115	2		GO:0004896	cytokine receptor activity	3.91e-05	0.146	12.97	13124	44	115	5		GO:0071458	integral component of cytoplasmic side of endoplasmic reticulum membrane	0.000748	1	45.65	13124	5	115	2
		GO:0043615	astrocyte cell migration	0.000748	1	45.65	13124	5	115	2		GO:0042500	aspartic endopeptidase activity, intramembrane cleaving	0.000227	0.423	76.08	13124	3	115	2
		GO:0035089	establishment of apical/basal cell polarity	0.000748	1	45.65	13124	5	115	2
Module colour	WGCNA/MCLUST	Biological process										Molecular function										Cellular compartment
Light green	wgcna.14_mclust.2	No GO enrichment for any category
Module colour	WGCNA/MCLUST	Biological process										Molecular function										Cellular compartment
Purpler	wgcna.8_mclust.1	No GO enrichment for any category
Module colour	WGCNA/MCLUST	Biological process										Molecular function										Cellular compartment
Tan	wgcna.4_mclust.5	GO Term	Description	P-value	FDR q-value	Enrichment	N	B	n	b		GO Term	Description	P-value	FDR q-value	Enrichment	N	B	n	b		GO Term	Description	P-value	FDR q-value	Enrichment	N	B	n	b
		GO:0072520	seminiferous tubule development	0.000371	1	59.54	13129	3	147	2		GO:0017089	glycolipid transporter activity	0.000371	1	59.54	13129	3	147	2
		GO:0009052	pentose-phosphate shunt, non-oxidative branch	0.000736	1	44.66	13129	4	147	2
Module colour	WGCNA/MCLUST	Biological process										Molecular function										Cellular compartment
Red	wgcna.10_mclust.2	GO Term	Description	P-value	FDR q-value	Enrichment	N	B	n	b		GO Term	Description	P-value	FDR q-value	Enrichment	N	B	n	b		GO Term	Description	P-value	FDR q-value	Enrichment	N	B	n	b
		GO:0032502	developmental process	2.49e-06	0.0287	2.34	13204	3188	46	26
		GO:0048869	cellular developmental process	9.57e-06	0.0552	3.12	13204	1562	46	17
		GO:0044767	single-organism developmental process	1.99e-05	0.0764	2.31	13204	2855	46	23
		GO:0030154	cell differentiation	4.1e-05	0.118	3.55	13204	1052	46	13
		GO:0051252	regulation of RNA metabolic process	0.000241	0.557	2.25	13204	2420	46	19
		GO:0060042	retina morphogenesis in camera-type eye	0.000247	0.474	82.01	13204	7	46	2
		GO:0009653	anatomical structure morphogenesis	0.000281	0.463	3.38	13204	934	46	11
		GO:0030182	neuron differentiation	0.00029	0.419	8.49	13204	169	46	5
		GO:0061314	Notch signaling involved in heart development	0.000328	0.421	71.76	13204	8	46	2
		GO:0060059	embryonic retina morphogenesis in camera-type eye	0.000328	0.379	71.76	13204	8	46	2
		GO:0045595	regulation of cell differentiation	0.000337	0.354	3.31	13204	954	46	11
		GO:0006355	regulation of transcription, DNA-templated	0.00043	0.414	2.23	13204	2312	46	18
		GO:2001141	regulation of RNA biosynthetic process	0.000509	0.452	2.21	13204	2343	46	18
		GO:0045893	positive regulation of transcription, DNA-templated	0.000524	0.432	3.41	13204	842	46	10
		GO:2000112	regulation of cellular macromolecule biosynthetic process	0.000526	0.404	2.13	13204	2566	46	19
		GO:0048514	blood vessel morphogenesis	0.000576	0.416	18.32	13204	47	46	3
		GO:1902680	positive regulation of RNA biosynthetic process	0.000748	0.508	3.26	13204	881	46	10
		GO:0010556	regulation of macromolecule biosynthetic process	0.000749	0.48	2.07	13204	2637	46	19
		GO:0035909	aorta morphogenesis	0.000766	0.466	47.84	13204	12	46	2
		GO:0007156	homophilic cell adhesion	0.000865	0.499	9.33	13204	123	46	4
		GO:0002011	morphogenesis of an epithelial sheet	0.000904	0.497	44.16	13204	13	46	2
		GO:0051254	positive regulation of RNA metabolic process	0.000905	0.475	3.18	13204	903	46	10
		GO:0048518	positive regulation of biological process	0.000925	0.464	1.92	13204	3140	46	21
Module colour	WGCNA/MCLUST	Biological process										Molecular function										Cellular compartment
Black	wgcna.5_mclust.6	GO Term	Description	P-value	FDR q-value	Enrichment	N	B	n	b		GO Term	Description	P-value	FDR q-value	Enrichment	N	B	n	b		GO Term	Description	P-value	FDR q-value	Enrichment	N	B	n	b
		GO:0002376	immune system process	6.64e-07	0.00767	2.17	13204	1154	232	44		GO:0032395	MHC class II receptor activity	1.36e-06	0.00506	37.94	13204	6	232	4		GO:0042611	MHC protein complex	9.18e-11	1.25e-07	28.46	13204	16	232	8
		GO:0006955	immune response	9.6e-07	0.00554	2.6	13204	678	232	31		GO:0003823	antigen binding	8.88e-06	0.0166	9.27	13204	43	232	7		GO:0042613	MHC class II protein complex	2.22e-09	1.5e-06	37.94	13204	9	232	6
		GO:0006952	defense response	3.3e-05	0.127	2.22	13204	769	232	30												GO:0071556	integral component of lumenal side of endoplasmic reticulum membrane	3.01e-08	1.36e-05	19.92	13204	20	232	7
		GO:0010818	T cell chemotaxis	5.22e-05	0.151	34.15	13204	5	232	3												GO:0012507	ER to Golgi transport vesicle membrane	5.3e-07	0.00018	13.74	13204	29	232	7
		GO:0019884	antigen processing and presentation of exogenous antigen	6.79e-05	0.157	4.17	13204	150	232	11												GO:0031301	integral component of organelle membrane	1.75e-05	0.00475	4.11	13204	180	232	13
		GO:0032101	regulation of response to external stimulus	8.09e-05	0.156	2.71	13204	399	232	19												GO:0030176	integral component of endoplasmic reticulum membrane	4.05e-05	0.00916	6.24	13204	73	232	8
		GO:0072678	T cell migration	0.000103	0.17	28.46	13204	6	232	3												GO:0030658	transport vesicle membrane	4.14e-05	0.00803	7.38	13204	54	232	7
		GO:0006959	humoral immune response	0.000113	0.163	6.32	13204	63	232	7												GO:0030669	clathrin-coated endocytic vesicle membrane	4.17e-05	0.00707	12.37	13204	23	232	5
		GO:0002478	antigen processing and presentation of exogenous peptide antigen	0.000254	0.326	3.9	13204	146	232	10												GO:0030666	endocytic vesicle membrane	8.82e-05	0.0133	4.93	13204	104	232	9
		GO:0060333	interferon-gamma-mediated signaling pathway	0.000286	0.33	6.57	13204	52	232	6												GO:0044459	plasma membrane part	0.00015	0.0203	1.71	13204	1566	232	47
		GO:0032103	positive regulation of response to external stimulus	0.000337	0.353	4.13	13204	124	232	9												GO:0032588	trans-Golgi network membrane	0.00016	0.0197	9.49	13204	30	232	5
		GO:0019886	antigen processing and presentation of exogenous peptide antigen via MHC class II	0.00034	0.327	5.31	13204	75	232	7												GO:0009897	external side of plasma membrane	0.000708	0.0801	4.14	13204	110	232	8
		GO:0019882	antigen processing and presentation	0.000391	0.347	3.42	13204	183	232	11												GO:0005576	extracellular region	0.000881	0.092	1.94	13204	761	232	26
		GO:0002504	antigen processing and presentation of peptide or polysaCellular compartmentharide antigen via MHC class II	0.0004	0.329	5.17	13204	77	232	7
		GO:0002495	antigen processing and presentation of peptide antigen via MHC class II	0.0004	0.307	5.17	13204	77	232	7
		GO:0048584	positive regulation of response to stimulus	0.00041	0.295	1.81	13204	1099	232	35
		GO:0048247	lymphocyte chemotaxis	0.000416	0.282	18.97	13204	9	232	3
		GO:0048002	antigen processing and presentation of peptide antigen	0.000478	0.306	3.6	13204	158	232	10
		GO:2000772	regulation of cellular senescence	0.000587	0.356	17.07	13204	10	232	3
		GO:0019883	antigen processing and presentation of endogenous antigen	0.000587	0.338	17.07	13204	10	232	3
		GO:0034341	response to interferon-gamma	0.000587	0.322	4.86	13204	82	232	7
		GO:0016064	immunoglobulin mediated immune response	0.000796	0.418	15.52	13204	11	232	3
		GO:0002486	antigen processing and presentation of endogenous peptide antigen via MHC class I via ER pathway, TAP-independent	0.000912	0.457	37.94	13204	3	232	2
Module colour	WGCNA/MCLUST	Biological process										Molecular function										Cellular compartment
Midnight blue	wgcna.1_mclust.7	GO Term	Description	P-value	FDR q-value	Enrichment	N	B	n	b		GO Term	Description	P-value	FDR q-value	Enrichment	N	B	n	b		GO Term	Description	P-value	FDR q-value	Enrichment	N	B	n	b
		GO:0007268	synaptic transmission	4.45e-21	5.14e-17	5.23	13204	366	324	47		GO:0022843	voltage-gated cation channel activity	2.26e-08	8.42e-05	5.62	13204	116	324	16		GO:0044456	synapse part	6.86e-18	9.3e-15	4.92	13204	348	324	42
		GO:0044700	single organism signaling	3.2e-17	1.85e-13	3.84	13204	552	324	52		GO:0046873	metal ion transmembrane transporter activity	2.4e-08	4.48e-05	3.53	13204	300	324	26		GO:0097458	neuron part	1.05e-17	7.14e-15	3.33	13204	770	324	63
		GO:0023052	signaling	3.2e-17	1.23e-13	3.84	13204	552	324	52		GO:0022836	gated channel activity	4.83e-08	6e-05	3.92	13204	229	324	22		GO:0030054	cell junction	2.73e-14	1.23e-11	3.31	13204	627	324	51
		GO:0007267	cell-cell signaling	3.48e-17	1.01e-13	3.9	13204	533	324	51		GO:0022890	inorganic cation transmembrane transporter activity	9.94e-08	9.28e-05	3.12	13204	366	324	28		GO:0097060	synaptic membrane	7e-14	2.38e-11	5.71	13204	200	324	28
		GO:0007154	cell communication	1.93e-16	4.45e-13	3.51	13204	639	324	55		GO:0005261	cation channel activity	1.21e-07	9.06e-05	4.03	13204	202	324	20		GO:0045211	postsynaptic membrane	3.43e-13	9.31e-11	6.1	13204	167	324	25
		GO:0050804	regulation of synaptic transmission	6.19e-14	1.19e-10	5.98	13204	184	324	27		GO:0022832	voltage-gated channel activity	3.59e-07	0.000223	4.62	13204	141	324	16		GO:0005886	plasma membrane	2.02e-12	4.57e-10	1.94	13204	2211	324	105
		GO:0048167	regulation of synaptic plasticity	3.98e-12	6.55e-09	7.67	13204	101	324	19		GO:0005244	voltage-gated ion channel activity	3.59e-07	0.000192	4.62	13204	141	324	16		GO:0045202	synapse	9.37e-12	1.82e-09	5.28	13204	193	324	25
		GO:0007610	behavior	3.01e-11	4.35e-08	3.74	13204	370	324	34		GO:0008324	cation transmembrane transporter activity	5.61e-07	0.000262	2.74	13204	446	324	30		GO:0044459	plasma membrane part	2.75e-11	4.66e-09	2.11	13204	1566	324	81
		GO:0007626	locomotory behavior	4.69e-11	6.01e-08	5.94	13204	144	324	21		GO:0005216	ion channel activity	6.63e-07	0.000275	3.37	13204	266	324	22		GO:0043005	neuron projection	5.91e-10	8.91e-08	3.08	13204	502	324	38
		GO:0044708	single-organism behavior	6.92e-11	7.99e-08	4.18	13204	283	324	29		GO:0022838	substrate-specific channel activity	7.53e-07	0.000281	3.35	13204	268	324	22		GO:0016020	membrane	3.83e-09	5.2e-07	1.48	13204	4206	324	153
		GO:0097485	neuron projection guidance	3.62e-10	3.8e-07	3.79	13204	323	324	30		GO:0008066	glutamate receptor activity	1.21e-06	0.000412	11.89	13204	24	324	7		GO:0034702	ion channel complex	4.39e-09	5.42e-07	4.46	13204	201	324	22
		GO:0007411	axon guidance	3.62e-10	3.49e-07	3.79	13204	323	324	30		GO:0005516	calmodulin binding	1.6e-06	0.000496	4.4	13204	139	324	15		GO:1902495	transmembrane transporter complex	5.16e-09	5.84e-07	4.24	13204	221	324	23
		GO:0006928	cellular component movement	7.48e-10	6.64e-07	2.39	13204	956	324	56		GO:0022803	passive transmembrane transporter activity	1.88e-06	0.000539	3.17	13204	283	324	22		GO:1990351	transporter complex	6.69e-09	6.99e-07	4.18	13204	224	324	23
		GO:0050877	neurological system process	3.28e-09	2.71e-06	3.01	13204	487	324	36		GO:0015267	channel activity	1.88e-06	0.0005	3.17	13204	283	324	22		GO:0044425	membrane part	9.66e-09	9.36e-07	1.45	13204	4408	324	157
		GO:0007612	learning	1.48e-08	1.14e-05	6.24	13204	98	324	15		GO:0005509	calcium ion binding	3.22e-06	0.000801	2.47	13204	511	324	31		GO:0030425	dendrite	2.54e-08	2.29e-06	4.06	13204	221	324	22
		GO:0007611	learning or memory	1.82e-08	1.32e-05	4.75	13204	163	324	19		GO:0015075	ion transmembrane transporter activity	3.88e-06	0.000905	2.37	13204	568	324	33		GO:0042995	cell projection	3.85e-08	3.27e-06	2.24	13204	927	324	51
		GO:0042391	regulation of membrane potential	8.72e-08	5.92e-05	4.12	13204	198	324	20		GO:0005215	transporter activity	4.28e-06	0.00094	2.05	13204	876	324	44		GO:0044463	cell projection part	7.98e-08	6.37e-06	2.66	13204	551	324	36
		GO:0050890	cognition	9.16e-08	5.87e-05	4.3	13204	180	324	19		GO:0004972	N-methyl-D-aspartate selective glutamate receptor activity	5.14e-06	0.00106	27.17	13204	6	324	4		GO:0014069	postsynaptic density	1.18e-07	8.93e-06	5.36	13204	114	324	15
		GO:0003008	system process	1.07e-07	6.48e-05	2.37	13204	738	324	43		GO:0004872	receptor activity	5.54e-06	0.00109	2.14	13204	742	324	39		GO:0033267	axon part	3e-07	2.14e-05	5.38	13204	106	324	14
		GO:0048168	regulation of neuronal synaptic plasticity	5.06e-07	0.000292	8.95	13204	41	324	9		GO:0015085	calcium ion transmembrane transporter activity	7.27e-06	0.00136	4.79	13204	102	324	12		GO:0043235	receptor complex	1.56e-06	0.000106	3.58	13204	216	324	19
		GO:0030001	metal ion transport	7.89e-07	0.000433	2.96	13204	358	324	26		GO:0004888	transmembrane signaling receptor activity	9.63e-06	0.00171	2.38	13204	513	324	30		GO:0043195	terminal bouton	3.81e-06	0.000246	10.19	13204	28	324	7
		GO:0007155	cell adhesion	8.98e-07	0.000471	2.37	13204	635	324	37		GO:0072509	divalent inorganic cation transmembrane transporter activity	1.3e-05	0.00221	4.2	13204	126	324	13		GO:0034703	cation channel complex	7.61e-06	0.00047	4.41	13204	120	324	13
		GO:0051899	membrane depolarization	9.02e-07	0.000453	5.82	13204	84	324	12		GO:0022892	substrate-specific transporter activity	1.43e-05	0.00233	2.11	13204	716	324	37		GO:0043025	neuronal cell body	1.04e-05	0.000615	3.27	13204	224	324	18
		GO:0022610	biological adhesion	9.33e-07	0.000448	2.37	13204	636	324	37		GO:0022857	transmembrane transporter activity	1.64e-05	0.00255	2.15	13204	664	324	35		GO:0042734	presynaptic membrane	2.64e-05	0.00149	6.52	13204	50	324	8
		GO:0019233	sensory perception of pain	2.5e-06	0.00116	8.81	13204	37	324	8		GO:0022891	substrate-specific transmembrane transporter activity	1.77e-05	0.00265	2.2	13204	611	324	33		GO:0044297	cell body	2.68e-05	0.00145	2.94	13204	263	324	19
		GO:2000310	regulation of N-methyl-D-aspartate selective glutamate receptor activity	3.53e-06	0.00157	18.52	13204	11	324	5		GO:0038023	signaling receptor activity	1.8e-05	0.00258	2.23	13204	584	324	32		GO:0016021	integral component of membrane	3.54e-05	0.00185	1.39	13204	3333	324	114
		GO:0023051	regulation of signaling	3.75e-06	0.0016	1.65	13204	1900	324	77		GO:0005249	voltage-gated potassium channel activity	2.13e-05	0.00294	5.82	13204	63	324	9		GO:0017146	N-methyl-D-aspartate selective glutamate receptor complex	4.07e-05	0.00204	18.11	13204	9	324	4
		GO:0065008	regulation of biological quality	3.91e-06	0.00161	1.65	13204	1902	324	77		GO:0008092	cytoskeletal protein binding	3.28e-05	0.00437	2.13	13204	630	324	33		GO:0008328	ionotropic glutamate receptor complex	0.000136	0.00658	6.07	13204	47	324	7
		GO:0010646	regulation of cell communication	4.67e-06	0.00186	1.64	13204	1911	324	77		GO:0005262	calcium channel activity	4.22e-05	0.00543	4.79	13204	85	324	10		GO:0030135	coated vesicle	0.000252	0.0118	3.59	13204	125	324	11
		GO:0035641	locomotory exploration behavior	5.14e-06	0.00198	27.17	13204	6	324	4		GO:0044325	ion channel binding	4.48e-05	0.00557	5.32	13204	69	324	9		GO:0015629	actin cytoskeleton	0.00031	0.014	3.5	13204	128	324	11
		GO:0044057	regulation of system process	5.46e-06	0.00203	3.17	13204	257	324	20		GO:0015079	potassium ion transmembrane transporter activity	0.000143	0.0172	4.16	13204	98	324	10		GO:0008076	voltage-gated potassium channel complex	0.000463	0.0203	5	13204	57	324	7
		GO:0035640	exploration behavior	5.93e-06	0.00214	16.98	13204	12	324	5		GO:0004683	calmodulin-dependent protein kinase activity	0.000202	0.0235	8.86	13204	23	324	5		GO:0060076	excitatory synapse	0.000513	0.0217	10.19	13204	16	324	4
		GO:0008306	associative learning	6.79e-06	0.00238	6.67	13204	55	324	9		GO:0005267	potassium channel activity	0.000211	0.0239	4.37	13204	84	324	9		GO:0034705	potassium channel complex	0.000516	0.0212	4.92	13204	58	324	7
		GO:0007156	homophilic cell adhesion	9.99e-06	0.00339	4.31	13204	123	324	13		GO:0015077	monovalent inorganic cation transmembrane transporter activity	0.000277	0.0304	2.73	13204	239	324	16		GO:0030131	clathrin adaptor complex	0.000533	0.0213	7.28	13204	28	324	5
		GO:0032409	regulation of transporter activity	1.08e-05	0.00358	4.61	13204	106	324	12		GO:0005251	delayed rectifier potassium channel activity	0.000306	0.0326	8.15	13204	25	324	5		GO:0033017	sarcoplasmic reticulum membrane	0.000533	0.0207	7.28	13204	28	324	5
		GO:0006812	cation transport	1.13e-05	0.00362	2.45	13204	465	324	28		GO:0004970	ionotropic glutamate receptor activity	0.000658	0.0682	9.59	13204	17	324	4		GO:0005887	integral component of plasma membrane	0.00058	0.0219	1.83	13204	735	324	33
		GO:0044699	single-organism process	1.29e-05	0.00401	1.19	13204	7972	324	232		GO:0015271	outward rectifier potassium channel activity	0.000748	0.0754	15.28	13204	8	324	3		GO:0030426	growth cone	0.000774	0.0284	3.67	13204	100	324	9
		GO:0044707	single-multicellular organism process	1.3e-05	0.00395	1.58	13204	2066	324	80		GO:0005005	transmembrane-ephrin receptor activity	0.000748	0.0735	15.28	13204	8	324	3		GO:0030427	site of polarized growth	0.000832	0.0297	3.63	13204	101	324	9
		GO:0051239	regulation of multicellular organismal process	1.54e-05	0.00457	1.7	13204	1512	324	63		GO:0003779	actin binding	0.000762	0.0729	2.34	13204	314	324	18
		GO:0007215	glutamate receptor signaling pathway	1.87e-05	0.00539	8.15	13204	35	324	7		GO:0005234	extracellular-glutamate-gated ion channel activity	0.000829	0.0774	9.06	13204	18	324	4
		GO:0098609	cell-cell adhesion	1.92e-05	0.00541	3.8	13204	150	324	14		GO:0022834	ligand-gated channel activity	0.000832	0.0757	3.63	13204	101	324	9
		GO:0032412	regulation of ion transmembrane transporter activity	2.04e-05	0.0056	4.72	13204	95	324	11		GO:0015276	ligand-gated ion channel activity	0.000832	0.0739	3.63	13204	101	324	9
		GO:0032501	multicellular organismal process	2.13e-05	0.00573	1.56	13204	2094	324	80
		GO:0048731	system development	2.16e-05	0.00566	2.29	13204	535	324	30
		GO:0006811	ion transport	2.48e-05	0.00636	2.03	13204	763	324	38
		GO:0022898	regulation of transmembrane transporter activity	2.49e-05	0.00624	4.62	13204	97	324	11
		GO:1900449	regulation of glutamate receptor signaling pathway	2.49e-05	0.00611	9.78	13204	25	324	6
		GO:0040011	locomotion	3.02e-05	0.00727	2.21	13204	572	324	31
		GO:0044763	single-organism cellular process	3.06e-05	0.0072	1.22	13204	6768	324	202
		GO:0050808	synapse organization	3.32e-05	0.00765	4.48	13204	100	324	11
		GO:0060079	regulation of excitatory postsynaptic membrane potential	3.93e-05	0.00889	7.31	13204	39	324	7
		GO:0010469	regulation of receptor activity	3.98e-05	0.00883	5.39	13204	68	324	9
		GO:0007600	sensory perception	4.04e-05	0.00881	2.86	13204	271	324	19
		GO:0051960	regulation of nervous system development	4.07e-05	0.00869	2.38	13204	446	324	26
		GO:0050905	neuromuscular process	4.48e-05	0.0094	5.32	13204	69	324	9
		GO:0008344	adult locomotory behavior	5.64e-05	0.0116	5.17	13204	71	324	9
		GO:0007613	memory	5.64e-05	0.0114	5.17	13204	71	324	9
		GO:0060078	regulation of postsynaptic membrane potential	7.57e-05	0.0151	6.63	13204	43	324	7
		GO:0050773	regulation of dendrite development	8.73e-05	0.0171	4.89	13204	75	324	9
		GO:0048856	anatomical structure development	9.15e-05	0.0176	1.53	13204	1975	324	74
		GO:0030534	adult behavior	0.000103	0.0194	3.97	13204	113	324	11
		GO:0023061	signal release	0.00011	0.0204	4.29	13204	95	324	10
		GO:0030072	peptide hormone secretion	0.000132	0.0242	7.41	13204	33	324	6
		GO:0050806	positive regulation of synaptic transmission	0.000136	0.0245	6.07	13204	47	324	7
		GO:2000463	positive regulation of excitatory postsynaptic membrane potential	0.000151	0.0268	13.58	13204	12	324	4
		GO:0035418	protein localization to synapse	0.000151	0.0264	13.58	13204	12	324	4
		GO:0002790	peptide secretion	0.000157	0.027	7.19	13204	34	324	6
		GO:0031644	regulation of neurological system process	0.000185	0.0315	6.99	13204	35	324	6
		GO:0045664	regulation of neuron differentiation	0.00019	0.0318	2.47	13204	330	324	20
		GO:0006813	potassium ion transport	0.000192	0.0317	4.42	13204	83	324	9
		GO:0034765	regulation of ion transmembrane transport	0.000204	0.0331	3.67	13204	122	324	11
		GO:0048814	regulation of dendrite morphogenesis	0.00023	0.0368	5.59	13204	51	324	7
		GO:0030073	insulin secretion	0.00025	0.0395	8.49	13204	24	324	5
		GO:0007270	neuron-neuron synaptic transmission	0.00026	0.0406	5.49	13204	52	324	7
		GO:0060074	synapse maturation	0.000277	0.0426	20.38	13204	6	324	3
		GO:0043269	regulation of ion transport	0.000284	0.0431	2.62	13204	264	324	17
		GO:0016337	single organismal cell-cell adhesion	0.000288	0.0432	3.12	13204	170	324	13
		GO:0090036	regulation of protein kinase C signaling	0.000293	0.0434	11.64	13204	14	324	4
		GO:0051966	regulation of synaptic transmission, glutamatergic	0.000297	0.0433	6.43	13204	38	324	6
		GO:0050690	regulation of defense response to virus by virus	0.000306	0.0441	8.15	13204	25	324	5
		GO:0034762	regulation of transmembrane transport	0.00031	0.0442	3.5	13204	128	324	11
		GO:0050807	regulation of synapse organization	0.00033	0.0465	5.28	13204	54	324	7
		GO:0050767	regulation of neurogenesis	0.000386	0.0537	2.23	13204	402	324	22
		GO:0030818	negative regulation of cAMP biosynthetic process	0.000446	0.0613	7.55	13204	27	324	5
		GO:0048265	response to pain	0.000446	0.0606	7.55	13204	27	324	5
		GO:0016188	synaptic vesicle maturation	0.000476	0.0639	17.47	13204	7	324	3
		GO:0045838	positive regulation of membrane potential	0.000513	0.068	10.19	13204	16	324	4
		GO:0043502	regulation of muscle adaptation	0.000533	0.0699	7.28	13204	28	324	5
		GO:0030803	negative regulation of cyclic nucleotide biosynthetic process	0.000533	0.0691	7.28	13204	28	324	5
		GO:0050795	regulation of behavior	0.000564	0.0723	3.51	13204	116	324	10
		GO:0090257	regulation of muscle system process	0.000575	0.0729	3.82	13204	96	324	9
		GO:0019932	second-messenger-mediated signaling	0.000575	0.0721	3.82	13204	96	324	9
		GO:0015833	peptide transport	0.000591	0.0733	5.69	13204	43	324	6
		GO:0051533	positive regulation of NFAT protein import into nucleus	0.0006	0.0737	40.75	13204	2	324	2
		GO:0044767	single-organism developmental process	0.00061	0.0741	1.36	13204	2855	324	95
		GO:0032502	developmental process	0.000619	0.0745	1.33	13204	3188	324	104
		GO:0046903	secretion	0.000624	0.0743	2.2	13204	389	324	21
		GO:0050885	neuromuscular process controlling balance	0.00067	0.0789	5.56	13204	44	324	6
		GO:0060284	regulation of cell development	0.000698	0.0814	2.02	13204	505	324	25
		GO:0031175	neuron projection development	0.000736	0.0849	3.4	13204	120	324	10
		GO:0048870	cell motility	0.000739	0.0845	2.01	13204	507	324	25
		GO:1900372	negative regulation of purine nucleotide biosynthetic process	0.000742	0.084	6.79	13204	30	324	5
		GO:0030809	negative regulation of nucleotide biosynthetic process	0.000742	0.0831	6.79	13204	30	324	5
		GO:0030815	negative regulation of cAMP metabolic process	0.000742	0.0823	6.79	13204	30	324	5
		GO:0006816	calcium ion transport	0.00075	0.0824	3.16	13204	142	324	11
		GO:0046879	hormone secretion	0.000758	0.0825	5.43	13204	45	324	6
		GO:0008016	regulation of heart contraction	0.000832	0.0898	3.63	13204	101	324	9
		GO:0010975	regulation of neuron projection development	0.000835	0.0892	2.56	13204	239	324	15
		GO:0009914	hormone transport	0.000854	0.0904	5.32	13204	46	324	6
		GO:2000026	regulation of multicellular organismal development	0.000859	0.0901	1.68	13204	972	324	40
		GO:0030800	negative regulation of cyclic nucleotide metabolic process	0.000867	0.0902	6.57	13204	31	324	5
		GO:0098602	single organism cell adhesion	0.000874	0.09	2.77	13204	191	324	13
		GO:0042886	amide transport	0.000959	0.0979	5.2	13204	47	324	6
