# Supplementary material for: A novel approach identifies the first transcriptome networks in bats: a new genetic model for vocal communication
Source: BMC Genomics. 2015 Oct 22;16:836. doi: 10.1186/s12864-015-2068-1 (PMC4618519; doi:10.1186/s12864-015-2068-1)
Supplement: Additional file 10: Table S6. — Full GO for cortex modules (XLSX 32 kb) [file 12864_2015_2068_MOESM10_ESM.xlsx]

## Sheet: GO_Cortex
Module colour	WGCNA/MCLUST	Biological process										Molecular function										Cellular compartment
Yellow	wgcna.6_mclust.4	GO Term	Description	P-value	FDR q-value	Enrichment	N	B	n	b		GO Term	Description	P-value	FDR q-value	Enrichment	N	B	n	b		GO Term	Description	P-value	FDR q-value	Enrichment	N	B	n	b
		GO:0003008	system process	0.00023	1	4.14	13122	731	39	9
		GO:0050881	musculoskeletal movement	0.000306	1	74.77	13122	9	39	2
N = Total genes with a GO annotation		GO:0050879	multicellular organismal movement	0.000306	1	74.77	13122	9	39	2
B = Total genes in the GO category		GO:0021702	cerebellar Purkinje cell differentiation	0.000465	1	61.17	13122	11	39	2
n = Number of genes in module		GO:0050877	neurological system process	0.000473	1	4.9	13122	481	39	7
b = Number of module genes in the GO category		GO:0002088	lens development in camera-type eye	0.000766	1	48.07	13122	14	39	2
		GO:0042592	homeostatic process	0.000983	1	3.79	13122	711	39	8
Module colour	WGCNA/MCLUST	Biological process										Molecular function										Cellular compartment
Black	wgcna.3_mclust.4	No GO enrichment for any category
Module colour	WGCNA/MCLUST	Biological process										Molecular function										Cellular compartment
Tan	wgcna.7_mclust.6	GO Term	Description	P-value	FDR q-value	Enrichment	N	B	n	b		GO Term	Description	P-value	FDR q-value	Enrichment	N	B	n	b		GO Term	Description	P-value	FDR q-value	Enrichment	N	B	n	b
		GO:0016331	morphogenesis of embryonic epithelium	0.000564	1	18.07	13122	18	121	3
Module colour	WGCNA/MCLUST	Biological process										Molecular function										Cellular compartment
Brown	wgcna.9_mclust.4	No GO enrichment for any category
Module colour	WGCNA/MCLUST	Biological process										Molecular function										Cellular compartment
Blue	wgcna.2_mclust.2	GO Term	Description	P-value	FDR q-value	Enrichment	N	B	n	b		GO Term	Description	P-value	FDR q-value	Enrichment	N	B	n	b		GO Term	Description	P-value	FDR q-value	Enrichment	N	B	n	b
		GO:0090101	negative regulation of transmembrane receptor protein serine/threonine kinase signaling pathway	1.11e-05	0.127	9.15	13122	81	124	7		GO:0046332	SMAD binding	1.12e-05	0.0419	11.76	13122	54	124	6		GO:0005576	extracellular region	7.08e-06	0.00961	2.95	13122	753	124	21
		GO:0030512	negative regulation of transforming growth factor beta receptor signaling pathway	1.71e-05	0.0981	10.95	13122	58	124	6		GO:0004035	alkaline phosphatase activity	8.86e-05	0.165	105.82	13122	2	124	2
		GO:0008150	biological_process	2.24e-05	0.0857	1.13	13122	11362	124	121		GO:0070411	I-SMAD binding	0.000129	0.16	28.86	13122	11	124	3
		GO:0010717	regulation of epithelial to mesenchymal transition	3.09e-05	0.0889	13.57	13122	39	124	5		GO:0004857	enzyme inhibitor activity	0.000168	0.156	4.54	13122	210	124	9
		GO:0060394	negative regulation of pathway-restricted SMAD protein phosphorylation	4.46e-05	0.102	39.68	13122	8	124	3		GO:0004867	serine-type endopeptidase inhibitor activity	0.000437	0.326	11.14	13122	38	124	4
		GO:0048585	negative regulation of response to stimulus	5.65e-05	0.108	2.65	13122	799	124	20		GO:0004866	endopeptidase inhibitor activity	0.000707	0.439	7.05	13122	75	124	5
		GO:0010718	positive regulation of epithelial to mesenchymal transition	5.85e-05	0.0961	18.4	13122	23	124	4		GO:0030414	peptidase inhibitor activity	0.000846	0.45	6.78	13122	78	124	5
		GO:0030198	extracellular matrix organization	7.09e-05	0.102	4.14	13122	281	124	11		GO:0061135	endopeptidase regulator activity	0.000949	0.442	6.61	13122	80	124	5
		GO:0043062	extracellular structure organization	7.32e-05	0.0935	4.13	13122	282	124	11		GO:0004888	transmembrane signaling receptor activity	0.000985	0.408	2.72	13122	506	124	13
		GO:0001869	negative regulation of complement activation, lectin pathway	8.86e-05	0.102	105.82	13122	2	124	2
		GO:0001868	regulation of complement activation, lectin pathway	8.86e-05	0.0925	105.82	13122	2	124	2
		GO:0090288	negative regulation of cellular response to growth factor stimulus	0.000115	0.11	7.84	13122	81	124	6
		GO:0017015	regulation of transforming growth factor beta receptor signaling pathway	0.000123	0.109	7.74	13122	82	124	6
		GO:0009968	negative regulation of signal transduction	0.000231	0.19	2.63	13122	683	124	17
		GO:0090287	regulation of cellular response to growth factor stimulus	0.000252	0.193	5.61	13122	132	124	7
		GO:0090092	regulation of transmembrane receptor protein serine/threonine kinase signaling pathway	0.000316	0.227	5.41	13122	137	124	7
		GO:0023057	negative regulation of signaling	0.000413	0.279	2.51	13122	718	124	17
		GO:2000736	regulation of stem cell differentiation	0.00042	0.268	7.9	13122	67	124	5
		GO:0050710	negative regulation of cytokine secretion	0.000422	0.255	19.84	13122	16	124	3
		GO:0010648	negative regulation of cell communication	0.000447	0.257	2.49	13122	723	124	17
		GO:0022407	regulation of cell-cell adhesion	0.000482	0.264	7.67	13122	69	124	5
		GO:0010770	positive regulation of cell morphogenesis involved in differentiation	0.000534	0.279	10.58	13122	40	124	4
		GO:0031214	biomineral tissue development	0.000705	0.352	9.84	13122	43	124	4
		GO:0032060	bleb assembly	0.000869	0.416	42.33	13122	5	124	2
Module colour	WGCNA/MCLUST	Biological process										Molecular function										Cellular compartment
Olive	wgcna.8_mclust.5	GO Term	Description	P-value	FDR q-value	Enrichment	N	B	n	b		GO Term	Description	P-value	FDR q-value	Enrichment	N	B	n	b		GO Term	Description	P-value	FDR q-value	Enrichment	N	B	n	b
												GO:0046703	natural killer cell lectin-like receptor binding	0.000522	1	54.68	13122	5	96	2
Module colour	WGCNA/MCLUST	Biological process										Molecular function										Cellular compartment
Aqua	wgcna.1_mclust.7	GO Term	Description	P-value	FDR q-value	Enrichment	N	B	n	b		GO Term	Description	P-value	FDR q-value	Enrichment	N	B	n	b		GO Term	Description	P-value	FDR q-value	Enrichment	N	B	n	b
		GO:0006464	cellular protein modification process	7.8e-08	0.000897	1.52	13122	1708	733	145		GO:0030554	adenyl nucleotide binding	7.81e-09	2.91e-05	1.67	13122	1273	733	119		GO:0044456	synapse part	2.21e-10	3.01e-07	2.62	13122	349	733	51
		GO:0036211	protein modification process	7.8e-08	0.000448	1.52	13122	1708	733	145		GO:0032559	adenyl ribonucleotide binding	8.23e-09	1.53e-05	1.68	13122	1260	733	118		GO:0097458	neuron part	2.27e-10	1.54e-07	2.02	13122	764	733	86
		GO:0035966	response to topologically incorrect protein	5.66e-07	0.00217	3.22	13122	128	733	23		GO:0005524	ATP binding	8.7e-09	1.08e-05	1.68	13122	1233	733	116		GO:0043005	neuron projection	9.04e-08	4.09e-05	2.07	13122	501	733	58
		GO:0043412	macromolecule modification	5.9e-07	0.00169	1.47	13122	1796	733	147		GO:0035639	purine ribonucleoside triphosphate binding	6.38e-08	5.94e-05	1.56	13122	1510	733	132		GO:0045211	postsynaptic membrane	6.22e-07	0.000211	2.88	13122	168	733	27
		GO:0006986	response to unfolded protein	6.96e-07	0.0016	3.28	13122	120	733	22		GO:0032555	purine ribonucleotide binding	6.53e-08	4.86e-05	1.56	13122	1540	733	134		GO:0097060	synaptic membrane	7.67e-07	0.000208	2.67	13122	201	733	30
		GO:0044267	cellular protein metabolic process	2.16e-06	0.00414	1.39	13122	2194	733	170		GO:0017076	purine nucleotide binding	6.85e-08	4.26e-05	1.55	13122	1556	733	135		GO:0030054	cell junction	1.72e-06	0.00039	1.83	13122	626	733	64
		GO:0035967	cellular response to topologically incorrect protein	1.37e-05	0.0226	3.41	13122	84	733	16		GO:0005515	protein binding	8.44e-08	4.49e-05	1.18	13122	6713	733	444		GO:0005829	cytosol	2.24e-06	0.000434	1.38	13122	2274	733	175
		GO:0033554	cellular response to stress	1.43e-05	0.0205	1.58	13122	964	733	85		GO:0032550	purine ribonucleoside binding	8.72e-08	4.06e-05	1.56	13122	1518	733	132		GO:0044422	organelle part	2.54e-05	0.0043	1.18	13122	5454	733	358
		GO:0030968	endoplasmic reticulum unfolded protein response	1.92e-05	0.0245	3.49	13122	77	733	15		GO:0001883	purine nucleoside binding	9.42e-08	3.9e-05	1.55	13122	1520	733	132		GO:0044428	nuclear part	3.17e-05	0.00478	1.35	13122	2024	733	153
		GO:0070647	protein modification by small protein conjugation or removal	2.2e-05	0.0253	1.78	13122	554	733	55		GO:0032553	ribonucleotide binding	9.6e-08	3.58e-05	1.55	13122	1550	733	134		GO:0044446	intracellular organelle part	7.38e-05	0.01	1.17	13122	5320	733	347
		GO:0034620	cellular response to unfolded protein	2.25e-05	0.0235	3.44	13122	78	733	15		GO:0032549	ribonucleoside binding	9.79e-08	3.32e-05	1.55	13122	1521	733	132		GO:0044424	intracellular part	0.000106	0.013	1.08	13122	9833	733	591
		GO:0006468	protein phosphorylation	2.34e-05	0.0224	1.9	13122	423	733	45		GO:0001882	nucleoside binding	1.28e-07	3.98e-05	1.55	13122	1528	733	132		GO:0014069	postsynaptic density	0.00019	0.0214	2.67	13122	114	733	17
		GO:0019538	protein metabolic process	3.04e-05	0.0269	1.3	13122	2567	733	187		GO:0016773	phosphotransferase activity, alcohol group as aCellular compartmenteptor	7.47e-07	0.000214	1.88	13122	611	733	64		GO:0005768	endosome	0.000249	0.026	1.88	13122	334	733	35
		GO:0034976	response to endoplasmic reticulum stress	3.37e-05	0.0276	2.75	13122	130	733	20		GO:0000166	nucleotide binding	1.17e-06	0.000312	1.43	13122	1940	733	155		GO:0005890	sodium:potassium-exchanging ATPase complex	0.000295	0.0286	10.23	13122	7	733	4
		GO:0065007	biological regulation	3.4e-05	0.026	1.13	13122	7117	733	450		GO:1901265	nucleoside phosphate binding	1.21e-06	0.000301	1.43	13122	1941	733	155		GO:0090533	cation-transporting ATPase complex	0.000295	0.0267	10.23	13122	7	733	4
		GO:0051128	regulation of cellular component organization	3.74e-05	0.0269	1.46	13122	1302	733	106		GO:0016301	kinase activity	2.06e-06	0.00048	1.8	13122	656	733	66		GO:0098533	ATPase dependent transmembrane transport complex	0.000306	0.0259	7.46	13122	12	733	5
		GO:0016310	phosphorylation	3.95e-05	0.0267	1.72	13122	593	733	57		GO:0004672	protein kinase activity	3.25e-06	0.000712	1.91	13122	506	733	54
		GO:0035725	sodium ion transmembrane transport	5.18e-05	0.0331	4.1	13122	48	733	11		GO:0097367	carbohydrate derivative binding	5.13e-06	0.00106	1.42	13122	1772	733	141
		GO:0048011	neurotrophin TRK receptor signaling pathway	5.81e-05	0.0351	2.16	13122	249	733	30		GO:0036094	small molecule binding	5.4e-06	0.00106	1.38	13122	2132	733	164
		GO:0038179	neurotrophin signaling pathway	7.26e-05	0.0417	2.13	13122	252	733	30		GO:0043168	anion binding	9.44e-06	0.00176	1.37	13122	2105	733	161
		GO:0006984	ER-nucleus signaling pathway	8.5e-05	0.0465	3.09	13122	87	733	15		GO:0016772	transferase activity, transferring phosphorus-containing groups	1.21e-05	0.00214	1.66	13122	789	733	73
		GO:0006796	phosphate-containing compound metabolic process	0.000112	0.0585	1.4	13122	1430	733	112		GO:0004674	protein serine/threonine kinase activity	2.13e-05	0.00361	1.96	13122	383	733	42
		GO:0051716	cellular response to stimulus	0.00015	0.0749	1.21	13122	3739	733	253		GO:0019901	protein kinase binding	3.54e-05	0.00573	1.98	13122	353	733	39
		GO:0007169	transmembrane receptor protein tyrosine kinase signaling pathway	0.000168	0.0804	1.74	13122	473	733	46		GO:0004715	non-membrane spanning protein tyrosine kinase activity	9.57e-05	0.0149	4.6	13122	35	733	9
		GO:0035773	insulin secretion involved in cellular response to glucose stimulus	0.000174	0.0798	17.9	13122	3	733	3		GO:0035257	nuclear hormone receptor binding	0.000111	0.0166	2.89	13122	99	733	16
		GO:0010975	regulation of neuron projection development	0.00019	0.0838	2.08	13122	241	733	28		GO:1901363	heterocyclic compound binding	0.000114	0.0163	1.19	13122	4510	733	299
		GO:0032446	protein modification by small protein conjugation	0.000194	0.0826	1.73	13122	476	733	46		GO:0019900	kinase binding	0.000124	0.0171	1.85	13122	387	733	40
		GO:0006814	sodium ion transport	0.000205	0.0842	3.14	13122	74	733	13		GO:0097159	organic cyclic compound binding	0.00014	0.0186	1.18	13122	4556	733	301
		GO:0050896	response to stimulus	0.00021	0.083	1.18	13122	4614	733	303		GO:0015662	ATPase activity, coupled to transmembrane movement of ions, phosphorylative mechanism	0.000184	0.0236	5.45	13122	23	733	7
		GO:0044260	cellular macromolecule metabolic process	0.000221	0.0845	1.17	13122	4669	733	306		GO:0008556	potassium-transporting ATPase activity	0.000295	0.0367	10.23	13122	7	733	4
		GO:0006511	ubiquitin-dependent protein catabolic process	0.000247	0.0917	1.92	13122	308	733	33		GO:0005391	sodium:potassium-exchanging ATPase activity	0.000295	0.0355	10.23	13122	7	733	4
		GO:0008380	RNA splicing	0.000256	0.0919	1.96	13122	283	733	31		GO:0005488	binding	0.000333	0.0388	1.07	13122	9703	733	581
		GO:0016567	protein ubiquitination	0.00027	0.0941	1.74	13122	442	733	43		GO:0044822	poly(A) RNA binding	0.000364	0.0412	1.43	13122	1073	733	86
		GO:0007165	signal transduction	0.000276	0.0933	1.24	13122	2999	733	207		GO:0015081	sodium ion transmembrane transporter activity	0.000494	0.0542	2.75	13122	91	733	14
		GO:0006793	phosphorus metabolic process	0.000292	0.0957	1.37	13122	1465	733	112		GO:0051427	hormone receptor binding	0.000526	0.056	2.53	13122	113	733	16
		GO:0050794	regulation of cellular process	0.000297	0.0948	1.13	13122	6451	733	406		GO:0035259	glucocorticoid receptor binding	0.000564	0.0584	8.95	13122	8	733	4
		GO:0035556	intracellular signal transduction	0.000305	0.0948	1.41	13122	1204	733	95		GO:0019899	enzyme binding	0.000571	0.0575	1.42	13122	1073	733	85
		GO:0021680	cerebellar Purkinje cell layer development	0.000306	0.0924	7.46	13122	12	733	5		GO:0003723	RNA binding	0.000688	0.0675	1.35	13122	1389	733	105
		GO:0007173	epidermal growth factor receptor signaling pathway	0.000318	0.0936	2.29	13122	164	733	21		GO:0016740	transferase activity	0.000755	0.0721	1.34	13122	1487	733	111
		GO:0019941	modification-dependent protein catabolic process	0.000332	0.0955	1.89	13122	313	733	33		GO:0019829	cation-transporting ATPase activity	0.000955	0.0889	3.2	13122	56	733	10
		GO:0046777	protein autophosphorylation	0.000345	0.0967	2.4	13122	142	733	19		GO:0016887	ATPase activity	0.000972	0.0883	1.81	13122	306	733	31
		GO:0038127	ERBB signaling pathway	0.000345	0.0945	2.28	13122	165	733	21
		GO:0006987	activation of signaling protein activity involved in unfolded protein response	0.000366	0.0978	3.34	13122	59	733	11
		GO:0048518	positive regulation of biological process	0.000402	0.105	1.22	13122	3119	733	213
		GO:0007167	enzyme linked receptor protein signaling pathway	0.000411	0.105	1.59	13122	619	733	55
		GO:0043632	modification-dependent macromolecule catabolic process	0.000418	0.104	1.86	13122	317	733	33
		GO:0050885	neuromuscular process controlling balance	0.000425	0.104	3.84	13122	42	733	9
		GO:0008219	cell death	0.000426	0.102	1.53	13122	750	733	64
		GO:0051603	proteolysis involved in cellular protein catabolic process	0.000464	0.109	1.83	13122	332	733	34
		GO:0016265	death	0.000474	0.109	1.52	13122	753	733	64
		GO:0032075	positive regulation of nuclease activity	0.000494	0.111	3.23	13122	61	733	11
		GO:2000026	regulation of multicellular organismal development	0.000523	0.116	1.45	13122	964	733	78
		GO:0050789	regulation of biological process	0.000525	0.114	1.12	13122	6758	733	421
		GO:0050793	regulation of developmental process	0.000559	0.119	1.37	13122	1303	733	100
		GO:0043149	stress fiber assembly	0.000564	0.118	8.95	13122	8	733	4
		GO:0048522	positive regulation of cellular process	0.000599	0.123	1.23	13122	2807	733	193
		GO:0044699	single-organism process	0.000674	0.136	1.09	13122	7923	733	484
		GO:0032268	regulation of cellular protein metabolic process	0.000683	0.135	1.38	13122	1233	733	95
		GO:0048523	negative regulation of cellular process	0.000796	0.155	1.24	13122	2557	733	177
		GO:0050773	regulation of dendrite development	0.000857	0.164	2.86	13122	75	733	12
		GO:0030001	metal ion transport	0.000896	0.169	1.75	13122	358	733	35
		GO:0018193	peptidyl-amino acid modification	0.000928	0.172	1.64	13122	469	733	43
		GO:0032069	regulation of nuclease activity	0.000984	0.18	2.98	13122	66	733	11
Module colour	WGCNA/MCLUST	Biological process										Molecular function										Cellular compartment
Orange	wgcna.4_mclust.3	GO Term	Description	P-value	FDR q-value	Enrichment	N	B	n	b		GO Term	Description	P-value	FDR q-value	Enrichment	N	B	n	b		GO Term	Description	P-value	FDR q-value	Enrichment	N	B	n	b
												GO:0004497	monooxygenase activity	0.000883	1	6.68	13122	52	189	5		GO:0005576	extracellular region	2.94e-05	0.0399	2.4	13122	753	189	26
Module colour	WGCNA/MCLUST	Biological process										Molecular function										Cellular compartment
Green	wgcna.5_mclust.8	GO Term	Description	P-value	FDR q-value	Enrichment	N	B	n	b		GO Term	Description	P-value	FDR q-value	Enrichment	N	B	n	b		GO Term	Description	P-value	FDR q-value	Enrichment	N	B	n	b
		GO:0034443	negative regulation of lipoprotein oxidation	0.000318	1	64.32	13122	3	136	2
		GO:0034442	regulation of lipoprotein oxidation	0.000318	1	64.32	13122	3	136	2
Module colour	WGCNA/MCLUST	Biological process										Molecular function										Cellular compartment
Red	mclust.1_wgcna.1	GO Term	Description	P-value	FDR q-value	Enrichment	N	B	n	b		GO Term	Description	P-value	FDR q-value	Enrichment	N	B	n	b		GO Term	Description	P-value	FDR q-value	Enrichment	N	B	n	b
		GO:0007015	actin filament organization	2.24e-06	0.0257	5.97	13122	106	228	11		GO:0016864	intramolecular oxidoreductase activity, transposing S-S bonds	0.00028	1	12.12	13122	19	228	4		GO:0031256	leading edge membrane	0.000101	0.137	4.84	13122	107	228	9
		GO:0050896	response to stimulus	8.74e-06	0.0502	1.4	13122	4614	228	112		GO:0003756	protein disulfide isomerase activity	0.00028	0.522	12.12	13122	19	228	4		GO:0032587	ruffle membrane	0.000106	0.0716	6.39	13122	63	228	7
		GO:0050789	regulation of biological process	1.4e-05	0.0535	1.27	13122	6758	228	149		GO:0016417	S-acyltransferase activity	0.000983	1	8.85	13122	26	228	4		GO:0031253	cell projection membrane	0.000467	0.211	3.35	13122	189	228	11
		GO:0007165	signal transduction	2.96e-05	0.0851	1.52	13122	2999	228	79
		GO:0050794	regulation of cellular process	6.94e-05	0.16	1.26	13122	6451	228	141
		GO:0051716	cellular response to stimulus	6.96e-05	0.133	1.42	13122	3739	228	92
		GO:0065007	biological regulation	7.98e-05	0.131	1.23	13122	7117	228	152
		GO:0048518	positive regulation of biological process	0.000212	0.305	1.44	13122	3119	228	78
		GO:0006986	response to unfolded protein	0.000242	0.31	4.32	13122	120	228	9
		GO:0090175	regulation of establishment of planar polarity	0.00028	0.322	12.12	13122	19	228	4
		GO:0060071	Wnt signaling pathway, planar cell polarity pathway	0.00028	0.293	12.12	13122	19	228	4
		GO:0048167	regulation of synaptic plasticity	0.000371	0.355	4.56	13122	101	228	8
		GO:0035966	response to topologically incorrect protein	0.000392	0.347	4.05	13122	128	228	9
		GO:0034976	response to endoplasmic reticulum stress	0.00044	0.361	3.98	13122	130	228	9
		GO:0001894	tissue homeostasis	0.000509	0.39	4.97	13122	81	228	7
		GO:0006987	activation of signaling protein activity involved in unfolded protein response	0.000538	0.387	5.85	13122	59	228	6
		GO:0048522	positive regulation of cellular process	0.00058	0.392	1.44	13122	2807	228	70
		GO:0032075	positive regulation of nuclease activity	0.000644	0.411	5.66	13122	61	228	6
		GO:0035567	non-canonical Wnt signaling pathway	0.000718	0.434	9.59	13122	24	228	4
		GO:0050860	negative regulation of T cell receptor signaling pathway	0.000771	0.443	15.7	13122	11	228	3
		GO:0015959	diadenosine polyphosphate metabolic process	0.000891	0.488	38.37	13122	3	228	2
		GO:0070887	cellular response to chemical stimulus	0.000922	0.482	1.66	13122	1390	228	40
		GO:0032069	regulation of nuclease activity	0.000981	0.49	5.23	13122	66	228	6
