# Supplementary material for: A novel approach identifies the first transcriptome networks in bats: a new genetic model for vocal communication
Source: BMC Genomics. 2015 Oct 22;16:836. doi: 10.1186/s12864-015-2068-1 (PMC4618519; doi:10.1186/s12864-015-2068-1)
Supplement: Additional file 12: Table S7. — FOXP1-target relationships identified in the midnight blue network. (XLSX 23 kb) [file 12864_2015_2068_MOESM12_ESM.xlsx]

## Sheet: Foxp1 network
			Foxp1 ChIP studies
Gene symbol	uniprotID	entrezID	Gabut, M et al 2011	van Boxtel, R et al 2013	Tang, B et al 2012	summary
FOXP1	Q9H334	27086	x	x	x	xxx
AMOTL1	Q8IY63	154810	x	x		xx
BIRC6	Q9NR09	57448	x	x		xx
BTBD11	A6QL63	121551		x	x	xx
CELSR2	Q9HCU4	1952	x	x		xx
DAPK1	P53355	1612		x	x	xx
DYNC1H1	Q14204	1778	x	x		xx
FGF12	P61328	2257	x	x		xx
GRIN2B	Q13224	2904	x	x		xx
GRM7	Q14831	2917		x	x	xx
IGSF21	Q96ID5	84966		x	x	xx
ITPR3	Q14573	3710	x	x		xx
KLC1	Q07866	3831	x	x		xx
MGAT5B	Q3V5L5	146664	x		x	xx
NMNAT2	Q9BZQ4	23057	x	x		xx
PACS1	Q6VY07	55690	x	x		xx
PDGFRA	P16234	5156	x	x		xx
PTPRN	Q16849	5798	x	x		xx
RAI1	Q7Z5J4	10743	x		x	xx
SLC9A1	P19634	6548	x	x		xx
SORBS2	O94875	8470		x	x	xx
TLE4	Q04727	7091		x	x	xx
ZIC2	O95409	7546	x	x		xx
ABCA3	Q99758	21	x			x
ADCY5	O95622	111		x		x
ADNP	Q9H2P0	23394	x			x
AJAP1	Q9UKB5	55966			x	x
AP2A1	O95782	160	x			x
ATG2B	Q96BY7	55102	x			x
ATP6V0A1	Q93050	535		x		x
BNC2	Q6ZN30	54796		x		x
BSN	Q9UPA5	8927	x			x
C3orf45	Q8N112	132228	x			x
CACNA1C	Q13936	775	x			x
CACNA1E	Q15878	777			x	x
CACNA1G	O43497	8913	x			x
CALB2	P22676	794	x			x
CAMK2D	Q13557	817		x		x
CAMK2G	Q13555	818			x	x
CDH6	P55285	1004			x	x
CHD6	Q8TD26	84181		x		x
CHD8	Q9HCK8	57680	x			x
CIT	O14578	11113			x	x
CLPTM1	O96005	1209			x	x
CMIP	Q8IY22	80790		x		x
COL9A2	Q14055	1298	x			x
CPNE4	Q96A23	131034	x			x
CTNND2	Q9UQB3	1501			x	x
CYFIP2	Q96F07	26999	x			x
DDN	O94850	23109	x			x
DLG4	P78352	1742	x			x
DUSP5	Q16690	1847	x			x
EFNB3	Q15768	1949	x			x
EGR2	P11161	1959			x	x
FMNL1	O95466	752	x			x
FOXG1	P55316	2290	x			x
FSCN1	Q16658	6624	x			x
GABBR2	O75899	9568	x			x
GABRG3	Q99928	2567			x	x
GOLT1A	Q6ZVE7	127845			x	x
GPRIN1	Q7Z2K8	114787	x			x
GRID2IP	A4D2P6	392862		x		x
GRIN1	Q05586	2902	x			x
GRM1	Q13255	2911			x	x
HECTD4	Q9Y4D8	0		x		x
HERPUD1	Q15011	9709			x	x
HSPA1B	P08107	3304			x	x
KCNB1	Q14721	3745	x			x
KCNF1	Q9H3M0	3754		x		x
KCNJ9	Q92806	3765		x		x
KIF21A	Q7Z4S6	55605			x	x
KISS1R	Q969F8	84634		x		x
LBH	Q53QV2	81606		x		x
LMTK2	Q8IWU2	22853		x		x
MAP1A	P78559	4130	x			x
MARCH4	Q9P2E8	57574	x			x
MAST4	O15021	375449		x		x
MTSS1L	Q765P7	92154	x			x
MYH13	Q9UKX3	8735		x		x
NCOA1	Q15788	8648		x		x
NOMO1	Q15155	23420	x			x
OR51E2	Q9H255	81285		x		x
PACSIN1	Q9BY11	29993	x			x
PCDH19	Q8TAB3	57526	x			x
PCDH8	O95206	5100	x			x
PDE4A	P27815	5141		x		x
PDS5B	Q9NTI5	23047	x			x
PIP5K1C	O60331	23396	x			x
PLXNA2	O75051	5362		x		x
PNMAL2	Q9ULN7	57469	x			x
PPP2R1A	P30153	5518	x			x
PTPRN2	Q92932	5799	x			x
PVRL1	Q15223	5818	x			x
R3HDM1	Q15032	23518			x	x
RAB40B	Q12829	10966			x	x
RELN	P78509	5649		x		x
RGMB	Q6NW40	285704	x			x
RSPO3	Q9BXY4	84870	x			x
RTN4RL1	Q86UN2	146760	x			x
RUSC1	Q9BVN2	23623	x			x
SEZ6L	Q9BYH1	23544	x			x
SEZ6L2	Q6UXD5	26470	x			x
SGIP1	Q9BQI5	84251		x		x
SH3PXD2A	Q5TCZ1	9644		x		x
SHISA9	B4DS77	729993			x	x
SLC26A11	Q86WA9	284129		x		x
SLC8A2	Q9UPR5	6543	x			x
SLIT1	O75093	6585			x	x
SMARCA2	P51531	6595			x	x
SNAP91	O60641	9892			x	x
SPOCK1	Q08629	6695			x	x
SSTR2	P30874	6752	x			x
STXBP1	P61764	6812	x			x
SYN2	Q92777	0		x		x
SYT7	O43581	9066	x			x
TANC2	Q9HCD6	26115			x	x
TEC	P42680	7006		x		x
TENM2	Q9NT68	0		x		x
TLL1	O43897	7092			x	x
TNR	Q92752	7143	x			x
TRIM66	O15016	9866			x	x
TSC22D1	Q15714	8848	x	x		x
TUBB	P07437	203068	x			x
USP10	Q14694	9100		x		x
VGF	O15240	7425	x			x
WASF1	Q92558	8936			x	x
WDR44	Q5JSH3	54521	x			x
ZFHX4	Q86UP3	79776	x			x
ZIC4	Q8N9L1	84107	x			x
ZIC5	Q96T25	85416	x			x
ZNF281	Q9Y2X9	23528		x		x
ZNRF1	Q8ND25	84937	x			x
